# Supplementary material for: Metabolic differences and differentially expressed genes between C57BL/6J and C57BL/6N mice substrains
Source: PLoS One. 2022 Dec 22;17(12):e0271651. doi: 10.1371/journal.pone.0271651 (PMC9778930; doi:10.1371/journal.pone.0271651)
Supplement: S2 Table — P-values were calculated using the moderated t-test, followed by multiple testing corrections using the Benjamini-Hochberg method to acquire the corrected p-value (q). Fold change (FC) values were calculated as log2 of B6J relative to B6N. (XLSX) [file pone.0271651.s002.xlsx]

## Sheet: S2 Table
S2 Table. Differentially expressed genes between B6J and B6N mice fed a normal diet or a high-fat diet.
Inguinal white adipose tissue								Epididymal white adipose tissue								Brown adipose tissue								Skeletal muscle								Liver								Hypothalamus								Hippocampus
Normal diet				High fat diet				Normal diet				High fat diet				Normal diet				High fat diet				Normal diet				High fat diet				Normal diet				High fat diet				Normal diet				High fat diet				Normal diet
Gene Symbol	p	Log2FC	-log10 (q)	Gene Symbol	p	Log2FC	-log10 (q)	Gene Symbol	p	Log2FC	-log10 (q)	Gene Symbol	p	Log2FC	-log10 (q)	Gene Symbol	p	Log2FC	-log10 (q)	Gene Symbol	p	Log FC	-log10 (q)	Gene Symbol	p	Log2FC	-log10 (q)	Gene Symbol	p	Log2FC	-log10 (q)	Gene Symbol	p	Log2FC	-log10 (q)	Gene Symbol	p	Log2FC	-log10 (q)	Gene Symbol	p	Log FC	-log10 (q)	Gene Symbol	p	Log2FC	-log10 (q)	Gene Symbol	p
Wdfy1	3.47011e-06	-2.4444	1.48781	Entpd4	6.92371e-08	1.11413	2.58576	Wdfy1	5.62983e-09	-2.17069	3.6756	Cdh24	4.88466e-08	-1.08982	2.86943	Wdfy1	5.05537e-11	-2.67455	5.72234	F3	2.85561e-08	1.98792	3.1959	Dynlt1b	4.00387e-10	-1.21833	4.82362	Entpd4	4.35125e-07	1.19437	2.38954	Wdfy1	3.60568e-09	-2.34154	3.86911	Slc4a3	9.44799e-06	2.04721	0.808798	Wdfy1	9.1171e-10	-1.97283	4.46624	Tmem181a	1.02457e-08	-1.08253	3.41555	Wdfy1	9.38661e-10
Nnt	1.44501e-06	-1.50277	1.48781	1700112E06Rik	4.85971e-07	3.61957	2.04052	Trdn	4.92918e-08	-5.96943	3.21044	Entpd4	7.20597e-08	0.968599	2.86943	Col5a1	5.96577e-08	-1.0495	2.95146	Gm19510	3.39805e-08	3.76478	3.1959	Dynlt1a	1.54264e-08	-1.02716	3.53886	Dynlt1b	3.29288e-07	-1.11513	2.38954	Prpf6	8.26161e-07	0.445574	1.98615	Osbpl5	1.65713e-05	1.49251	0.808798	P2ry13	7.92804e-09	0.59291	3.82796	1500012F01Rik	1.294e-07	0.436933	3.01313	Ccl21b	2.08538e-09
Dynlt1b	3.0905e-06	-1.02113	1.48781	Dynlt1c	3.04635e-06	-0.9753	1.43961	Dsg1b	4.52378e-08	-4.1237	3.21044	Zfp90	1.30841e-06	0.523336	1.78647	Pex26	2.60613e-07	0.865579	2.61216	Il1r1	7.69984e-08	3.54051	3.19197	Wdfy1	3.2117e-08	-2.43167	3.40345	Dynlt1c	2.89014e-07	-1.07574	2.38954	Ide	6.51536e-07	0.916957	1.98615	Calr	1.47108e-05	-0.705606	0.808798	Nnt	3.68075e-08	-0.882436	3.33728	Gm13298	1.05946e-07	1.38389	3.01313	Gm13304	1.84958e-09
Dynlt1c	1.87455e-06	-0.94565	1.48781	Dynlt1b	3.87741e-06	-1.01354	1.43961	Pcbp4	1.42995e-07	0.653432	3.11587	Ccdc111	4.8215e-06	-0.38801	1.386	Gucy1a2	1.96169e-07	-1.01696	2.61216	Spsb1	9.21312e-08	2.38074	3.19197	Dynlt1c	4.2141e-08	-1.17876	3.40345	Cnnm2	1.86849e-07	-0.86164	2.38954	Ell	2.22404e-06	0.767735	1.68101	Ctdsp2	8.60006e-06	0.677042	0.808798	Gm1987	7.61324e-08	2.83593	3.14659	Gm1987	1.15879e-07	1.83681	3.01313	Gm1987	2.55101e-09
Gucy2g	4.94802e-06	1.91019	1.43063	Nnt	7.80851e-06	-1.64739	1.29636	Nnt	1.38653e-07	-0.961283	3.11587	1700112E06Rik	5.48365e-06	2.99433	1.386	Entpd4	4.45737e-07	1.66526	2.55517	Nav3	1.20013e-07	3.27953	3.19197	Dynlt1f	1.96219e-07	-1.05414	2.83233	Nfix	1.1055e-06	0.264287	2.08151	Hsd3b7	6.00919e-06	-0.86581	1.42297	Ssfa2	5.1598e-05	0.453004	0.652536	Gm13304	6.25196e-07	3.16489	2.47518	Ccl21a	1.1981e-07	1.83537	3.01313	Ccl21c	1.92027e-09
1700112E06Rik	6.09217e-06	2.69187	1.41948	4930562F07Rik	8.08889e-06	-4.11081	1.29636	1700112E06Rik	8.51809e-08	3.25179	3.11587	Nnt	1.16076e-05	-1.33177	1.13951	Adamts1	3.99468e-07	-2.34647	2.55517	Irak3	6.75215e-08	2.69198	3.19197	Entpd4	7.19746e-07	1.00975	2.34707	Ide	1.57036e-06	1.12858	2.00825	Cib3	6.04336e-06	4.86	1.42297	Ccdc39	4.43667e-05	1.93013	0.652536	Ccl21c	6.25196e-07	3.16489	2.47518	Nnt	2.12969e-07	-0.963921	2.87593	Gm10591	1.85058e-09
Fgfbp3	7.319e-06	1.80566	1.40674	Mustn1	1.86532e-05	1.11541	1.00044	9030619P08Rik	1.21456e-07	-2.08276	3.11587	Ccdc8	1.61567e-05	0.961042	1.06284	Rsu1	7.64785e-07	-0.503892	2.48771	Pja2	1.19495e-07	-0.426676	3.19197	Cd59a	8.52506e-07	-1.03689	2.3405	Ncor2	2.64832e-06	0.758224	1.84822	Slmo2	8.66641e-06	0.385448	1.33336	Nnt	3.82496e-05	-1.41834	0.652536	Gm10591	6.25196e-07	3.16489	2.47518	Ccl21b	4.31118e-07	2.17129	2.86662	Ccl21a	2.68255e-09
Fgf7	1.19219e-05	1.4436	1.25284	Gdap2	2.30106e-05	0.34137	0.967258	Dclre1c	1.85826e-07	1.12759	3.06008	Cyp4b1	2.24641e-05	1.0519	0.988174	Fosb	8.31633e-07	-6.30673	2.48771	Tacr2	1.58307e-07	1.04513	3.18084	Tmem181b-ps	2.4831e-06	-0.92181	1.93419	Usp24	3.53882e-06	0.421734	1.78033	Cpd	1.4215e-05	0.764143	1.20468	Kcnma1	4.11964e-05	2.68373	0.652536	Ccl21b	8.93857e-07	3.14409	2.42907	Gm13304	4.87413e-07	2.19141	2.86662	Entpd4	4.15689e-10
Itpk1	3.58291e-05	-0.932065	0.826102	Dynlt1a	3.29757e-05	-0.887729	0.88393	Pea15a	2.69414e-07	-0.86083	2.97926	Eme2	2.46698e-05	-0.50744	0.988174	Dnajb1	8.6094e-07	-2.35724	2.48771	Fst	1.48788e-07	3.43692	3.18084	Tnfsf10	6.5308e-06	1.23404	1.58765	Sdpr	6.49587e-06	-0.712367	1.69264	Nnt	1.49851e-05	-1.67104	1.20468	Tymp	5.34322e-05	-1.13816	0.652536	Gm13298	8.72516e-07	1.24393	2.42907	Ccl21c	4.87414e-07	2.19141	2.86662	Tmem181b-ps	6.48059e-07
Cyp2c70	4.68483e-05	-3.86442	0.755403	Ide	3.48471e-05	0.969252	0.88393	Entpd4	2.79796e-07	0.966035	2.97926	1700026D08Rik	3.25758e-05	2.54504	0.92676	Dynlt1b	8.67739e-07	-0.999013	2.48771	Loxl1	1.77614e-07	1.70592	3.17662	Nnt	6.89355e-06	-2.423	1.58765	Mast2	6.17355e-06	0.54274	1.69264	Adss	1.70698e-05	0.599366	1.1967	E130102H24Rik	8.42434e-05	2.22494	0.552928	Notch1	4.03417e-06	0.502135	1.82034	Gm10591	4.87413e-07	2.19141	2.86662	Rbm8a	1.75135e-06
Pkhd1	9.24809e-05	-3.03148	0.737793	Cml2	5.83769e-05	-2.17435	0.701248	Hnrnpu	7.44329e-07	0.284257	2.8096	Adss	3.51944e-05	0.660957	0.92676	Eya2	9.99223e-07	-3.88099	2.46783	Noc4l	2.01689e-07	1.47183	3.16281	Nr2c2	8.57066e-06	0.274038	1.53447	Dynlt1a	5.3083e-06	-0.986762	1.69264	N4bp2l1	2.4241e-05	-1.15529	1.1967	Snd1	8.96085e-05	-0.578522	0.552928	Ccl21a	5.73141e-06	2.69039	1.70923	Gabra2	5.24131e-07	-1.13266	2.86662	Tmem181a	2.28729e-06
Lamb3	9.2695e-05	-2.14124	0.737793	Stxbp3a	6.9138e-05	-0.236852	0.66556	Setd7	6.9177e-07	-0.651146	2.8096	Fgfbp3	3.78893e-05	1.56302	0.92676	Myc	1.21556e-06	-2.11714	2.4205	Cxcl5	2.54396e-07	7.70293	3.12211	Optn	1.28736e-05	0.383801	1.50343	Hif1an	5.82766e-06	0.444252	1.69264	Gnat1	2.26127e-05	1.07375	1.1967	Slco1a5	7.66893e-05	2.02111	0.552928	Plrg1	1.15467e-05	0.334009	1.49966	Ndn	3.10166e-07	-1.09118	2.86662	Sae1	3.21783e-06
Slc2a3	7.96341e-05	1.68758	0.737793	Scyl2	7.56362e-05	0.258946	0.66131	Fam198b	6.78433e-07	-1.8148	2.8096	Lmna	4.53001e-05	0.488111	0.88394	Orm3	1.61155e-06	2.38047	2.41744	Rab4a	2.61778e-07	-2.11496	3.12211	Slc25a33	1.31176e-05	-0.574523	1.50343	Herc2	8.53986e-06	0.454042	1.62159	Gdf2	2.24191e-05	0.347359	1.1967	Acp6	0.000139014	-0.357208	0.513487	Tmem181a	1.18186e-05	-1.26911	1.49966	Entpd4	5.8022e-07	0.763394	2.86662	Tiparp	6.37171e-06
Slc35f3	6.25703e-05	-1.52678	0.737793	Dynlt1f	9.97341e-05	-0.793432	0.585891	Glyctk	4.76202e-07	-1.32266	2.8096	Ctsl	7.94952e-05	0.339826	0.671883	Tnfrsf4	1.56091e-06	-2.3787	2.41744	Csf1	3.03756e-07	4.59213	3.0897	Fry	1.10973e-05	0.449432	1.50343	Eif4g1	9.56317e-06	0.42358	1.62159	Zbtb7c	2.13757e-05	2.95142	1.1967	Sigmar1	0.000111919	-0.922217	0.513487	Dynlt1b	1.14845e-05	-1.23943	1.49966	Tmem181b-ps	5.29318e-07	-1.26688	2.86662	Apc2	6.12621e-06
Tph2	7.55744e-05	-4.02601	0.737793	Prkce	0.000103824	0.610628	0.585891	Gpd1l	6.65114e-07	0.394985	2.8096	Ccl12	0.000107951	-1.93187	0.593205	Myadm	1.6322e-06	-1.09026	2.41744	Tsr1	3.922e-07	1.17591	3.00868	Hivep2	1.1826e-05	0.497632	1.50343	Huwe1	9.51654e-06	0.625688	1.62159	Tsc22d3	2.5438e-05	-1.49784	1.1967	Atf5	0.00012034	-0.873796	0.513487	Ovol2	1.5046e-05	-2.0728	1.42477	Dynlt1c	5.45496e-07	-0.943959	2.86662	Adamts10	8.68312e-06
Fam71d	8.47195e-05	-2.16328	0.737793	Ccdc69	0.00012106	-0.520248	0.547216	Cck	6.33611e-07	-7.26632	2.8096	Adal	0.000110832	-0.404034	0.593205	Dynlt1c	1.57732e-06	-0.964426	2.41744	Zfp697	5.30742e-07	2.60765	2.9314	Btaf1	1.33901e-05	0.932176	1.50343	Dst	1.09658e-05	0.767754	1.59034	Cd59b	4.22899e-05	-1.20491	1.00398	Mmp7	0.000135983	3.17955	0.513487	Pik3cg	2.05314e-05	0.588163	1.3178	Kif5b	4.58614e-07	0.459521	2.86662	Zfp653	1.01993e-05
Sipa1l1	8.52093e-05	-0.72698	0.737793	Gtf2h2	0.000138748	-0.347889	0.522548	Mrc2	5.31083e-07	-3.60522	2.8096	Scn5a	0.000125312	-1.76371	0.593205	Pea15a	4.86409e-06	-0.667911	2.11931	Mdp1	5.62303e-07	-0.717085	2.9314	Zbtb16	1.4987e-05	0.557929	1.49704	Ldb2	1.25728e-05	-1.0614	1.59034	Tle1	5.6864e-05	-0.497971	0.997636	Scpep1	0.000138632	-0.602184	0.513487	Ide	2.25794e-05	0.877085	1.30283	Th1l	6.46583e-07	-0.267882	2.84592	Nnt	1.64173e-05
Dynlt1a	5.50826e-05	-0.954148	0.737793	Pdp1	0.000144152	0.499506	0.522548	Sipa1l1	7.40992e-07	-1.08742	2.8096	Sufu	0.00012779	-0.653056	0.593205	Ttc30a2	3.96279e-06	1.21835	2.11931	Runx1	5.59183e-07	3.33045	2.9314	Gtf2h4	1.52872e-05	-0.394246	1.49704	Cnbp	1.30171e-05	0.232279	1.59034	BC005561	5.60602e-05	1.02294	0.997636	Wdfy1	0.000168697	-2.29613	0.508878	Tmem181b-ps	3.32776e-05	-1.77348	1.15922	Lrrc23	1.01262e-06	-0.747113	2.67592	Gabarapl2	1.98675e-05
Dynlt1f	6.82969e-05	-0.836011	0.737793	Fgfbp3	0.000178123	1.20622	0.45413	Acsm3	8.39928e-07	3.14376	2.78061	Rrbp1	0.000134403	0.324134	0.593205	Slc35c1	4.84964e-06	1.04878	2.11931	Lmx1a	6.72081e-07	2.88635	2.89199	Gnb2	1.6164e-05	-0.268586	1.4963	Dynlt1f	1.19727e-05	-0.92499	1.59034	Arrdc2	5.90042e-05	-2.43137	0.997636	Gorasp2	0.000176213	-0.336248	0.508878	Atf3	3.61066e-05	-1.30552	1.15572	Gpm6b	1.20712e-06	0.318141	2.6231	Flnb	2.04979e-05
Adss	0.000122533	0.871266	0.716443	Ints6	0.000198752	-0.31712	0.438995	B430212C06Rik	9.28738e-07	-1.21256	2.75923	Dbn1	0.00013612	0.600224	0.593205	Pygb	4.5872e-06	-0.948925	2.11931	Heatr1	6.8412e-07	1.11212	2.89199	Dusp1	1.95846e-05	-0.818976	1.43521	Obscn	1.48662e-05	0.614044	1.55493	Hs1bp3	5.71479e-05	-0.471233	0.997636	Orai2	0.00018182	2.53	0.508878	Entpd4	3.72743e-05	1.27727	1.15572	Dynlt1b	1.41423e-06	-1.21455	2.57661	Abcc5	2.19054e-05
Hapln4	0.00011573	-1.86578	0.716443	Gm16853	0.000205227	-1.20669	0.438995	Adss	1.0368e-06	0.587639	2.73262	Anks6	0.000161906	-0.523661	0.539314	Prdm2	4.60187e-06	-0.625752	2.11931	Gbp2	7.52674e-07	3.69823	2.87171	Stau2	3.34194e-05	-0.371156	1.2689	Capn3	2.01465e-05	0.361148	1.53384	Ankrd9	4.93168e-05	1.41638	0.997636	BC096441	0.000179957	0.529061	0.508878	9530036O11Rik	4.22841e-05	-0.515806	1.12214	Dcdc2c	1.74811e-06	0.647465	2.52595	Scarf1	2.32769e-05
Fam101b	0.000133238	-0.603233	0.716443	Pfas	0.000218321	-0.333217	0.438995	Eri2	1.10934e-06	0.986333	2.72345	Wdfy1	0.000169514	-1.85019	0.539314	Gprc5a	3.72216e-06	-2.68297	2.11931	Crabp2	7.95384e-07	1.27416	2.86794	Trpm7	3.14692e-05	0.378525	1.2689	Pck1	2.01385e-05	-2.46684	1.53384	Slc35a4	5.05463e-05	-0.600101	0.997636	Entpd4	0.000170723	0.700326	0.508878	Gabra2	9.8653e-05	-1.31076	0.774409	Nudt3	1.70951e-06	0.310608	2.52595	Rpp30	2.51899e-05
Mrc2	0.000123488	-3.36047	0.716443	Gm14434	0.000230326	-0.273181	0.438995	Nos1ap	1.41056e-06	-2.75759	2.63843	Snx6	0.000186035	0.406405	0.518229	Myl12a	4.74475e-06	-0.549453	2.11931	Srxn1	8.89833e-07	2.26327	2.83852	Ttc28	3.73396e-05	0.481675	1.2689	Mtap4	2.10679e-05	0.492443	1.53384	Tymp	6.76413e-05	-1.81021	0.957612	Fam126b	0.000260548	0.843084	0.482094	Rbm8a	0.000110956	-0.269925	0.742671	Cth	1.96133e-06	0.720188	2.51376	Leng8	3.18542e-05
Asb13	0.000130769	0.430713	0.716443	Fuca1	0.000232977	0.342835	0.438995	Jph1	1.89045e-06	-1.07971	2.54747	Snord4a	0.000210438	-1.7786	0.483184	Hspa12a	3.47277e-06	-1.79157	2.11931	Hmga1	9.44186e-07	2.61045	2.83125	Etfb	3.61555e-05	-0.420621	1.2689	Tmem181b-ps	1.83453e-05	-1.09191	1.53384	Gsn	7.70369e-05	0.900358	0.932197	Wwp1	0.000221916	0.35088	0.482094	Tm2d1	0.000120153	-0.376995	0.730061	Dynlt1f	1.93078e-06	-0.862009	2.51376	Reck	3.62087e-05
Ap3m1	0.000125045	-0.321563	0.716443	Htra3	0.000254562	0.563369	0.423973	Pcyox1	1.83868e-06	-0.575899	2.54747	Tmem165	0.000232396	0.402073	0.457808	Ppp1r3d	6.17035e-06	0.957207	2.09555	Wdr44	9.90357e-07	1.31891	2.82824	Trappc4	3.48392e-05	-0.461382	1.2689	Svil	1.92184e-05	0.335755	1.53384	Plek2	7.79541e-05	1.03157	0.932197	2510049J12Rik	0.000206335	-0.636445	0.482094	Slco1a6	0.000124158	1.31297	0.730061	Zfp106	2.06293e-06	0.273358	2.50955	Lrrc3	3.69868e-05
Dach1	0.000131402	-2.09752	0.716443	Wnt9a	0.000261274	0.784908	0.423973	Tmem181b-ps	2.21933e-06	-1.03349	2.49485	Pacsin2	0.000251737	0.321085	0.449796	Dnajb4	6.75313e-06	-1.36164	2.09555	Scrn3	1.16333e-06	-0.517961	2.77537	Zfp354c	3.43223e-05	0.783068	1.2689	Mgea5	2.03248e-05	0.271401	1.53384	Herpud1	8.65604e-05	-1.1617	0.911547	Gdf15	0.000281288	-1.79274	0.482094	Dynlt1a	0.000132327	-0.945926	0.719422	Polr2k	2.41151e-06	0.188976	2.45878	Ell3	5.22938e-05
Fam83d	0.000152409	-2.59075	0.695436	Gpr176	0.000294869	-1.56648	0.387831	Dbp	2.41167e-06	2.35562	2.47514	Msx1	0.000255661	0.98403	0.449796	Klf4	6.76157e-06	-1.70816	2.09555	Lamc1	1.3908e-06	1.5059	2.77246	Marcks	4.35708e-05	0.439785	1.25641	Dmd	1.73625e-05	0.513232	1.53384	Ywhaz	8.82904e-05	0.231726	0.911547	Tgfbr2	0.00023144	0.798865	0.482094	Grhl3	0.000182871	0.904906	0.595315	Paqr8	4.04448e-06	0.432622	2.25985	Gabra2	5.05098e-05
Naa25	0.000149515	0.466245	0.695436	Mir684-2	0.000330846	-1.11776	0.353628	Slc43a3	2.96248e-06	0.53421	2.44313	Fam129b	0.000296282	0.738316	0.416918	Rlf	7.33245e-06	-0.816371	2.09555	Fjx1	1.23037e-06	4.41991	2.77246	1700112E06Rik	4.35485e-05	3.11854	1.25641	Prrc2b	2.37541e-05	0.41876	1.50206	Pofut1	0.000106142	-0.404779	0.865305	Foxj1	0.00023349	2.9942	0.482094	Spry1	0.000231562	0.342351	0.587266	Cd59a	4.10589e-06	-1.15893	2.25985	Slc6a6	5.06161e-05
Slc6a4	0.000155976	2.04654	0.695436	Qrsl1	0.000360813	-0.66837	0.331212	Atp7b	2.94697e-06	-3.46637	2.44313	Sh2b1	0.000350296	-0.131006	0.416918	Arl2bp	5.92445e-06	0.479772	2.09555	Rnf19b	1.48329e-06	2.76115	2.77246	Setbp1	4.4341e-05	0.88506	1.25641	Slc1a5	2.43461e-05	-1.14358	1.50206	Lonp2	0.000107209	-0.603941	0.865305	Pde9a	0.000280654	-1.18716	0.482094	Unc13a	0.00023459	0.228907	0.587266	Uchl1	4.4128e-06	-0.294567	2.24378	Mesdc2	4.9533e-05
Mfge8	0.000189548	-1.31876	0.63974	Adss	0.000419307	0.658021	0.301072	Tph2	2.89314e-06	-5.2568	2.44313	Sec61a2	0.000352914	-0.530582	0.416918	Rab4a	6.31378e-06	-1.97933	2.09555	Mvp	1.36527e-06	0.565855	2.77246	Ide	4.27843e-05	0.811117	1.25641	Nucks1	2.75773e-05	0.285949	1.46913	Sap130	0.000109122	-0.499083	0.865305	Pbx2	0.000269693	-0.61608	0.482094	Irf8	0.000230167	0.805781	0.587266	Pvrl2	4.7201e-06	-0.559227	2.22927	A430078G23Rik	4.92112e-05
Atl1	0.00018495	-1.11842	0.63974	Zbtb5	0.000419563	-0.356404	0.301072	Dynlt1b	2.98077e-06	-1.31845	2.44313	Orc3	0.000367877	-0.209499	0.416918	Cd83	7.30696e-06	-2.9165	2.09555	A530016L24Rik	1.50894e-06	-1.87546	2.77246	Csrnp1	5.05588e-05	-2.08565	1.21366	Car5b	2.80757e-05	-1.47407	1.46913	Lta4h	0.000115997	-0.28639	0.853012	1810006K21Rik	0.000277941	-0.940003	0.482094	Helb	0.000200639	0.365964	0.587266	Mapkapk2	5.42272e-06	-0.197454	2.18452	Cfhr2	5.51767e-05
Bcat1	0.000235646	-1.64177	0.558985	Ces1e	0.000434586	1.81676	0.301072	Lep	3.17781e-06	-1.3407	2.42984	Dynlt1b	0.000371341	-0.803028	0.416918	Arl13b	7.49235e-06	-1.56996	2.09555	Mbnl2	1.53151e-06	0.567749	2.77246	Nbea	6.25935e-05	-0.997066	1.13621	Sept1	3.00177e-05	-0.927743	1.46044	Sertad4	0.000128243	2.65973	0.836247	Ide	0.000240369	0.504412	0.482094	Flcn	0.000214225	0.251171	0.587266	Adss	5.58112e-06	0.554981	2.18452	Gm19897	5.77428e-05
Cyp2f2	0.000276679	3.22108	0.528188	Smcr7	0.000440086	0.304258	0.301072	Dynlt1a	3.27168e-06	-1.29232	2.42984	Klc4	0.0003803	0.426735	0.416918	H2-Eb1	7.33566e-06	-0.940972	2.09555	Gdnf	1.32134e-06	4.23531	2.77246	Hhex	6.43281e-05	1.67956	1.13621	Plec	3.14152e-05	0.49192	1.46044	Ugcg	0.00012834	0.925324	0.836247	Golga7	0.000299949	0.237948	0.467562	Snw1	0.00021062	0.181135	0.587266	Uqcrh	5.92985e-06	0.289151	2.18021	Ndufab1	5.6412e-05
Hs3st3b1	0.000271	2.96348	0.528188	Tfb1m	0.000469795	-0.615526	0.289134	Ubiad1	3.68128e-06	0.433546	2.4164	Ank	0.000382233	0.334567	0.416918	Rcl1	6.35343e-06	0.753918	2.09555	Ccdc85b	1.52564e-06	2.15152	2.77246	Mcts2	6.74795e-05	-0.256114	1.1284	Sh3bgrl	3.1375e-05	-0.662591	1.46044	Tat	0.000141845	-1.06395	0.80576	Adss	0.000320141	0.360336	0.452234	Dynlt1c	0.000201273	-0.988947	0.587266	Gjb6	5.9891e-06	0.440473	2.18021	2210039B01Rik	6.92961e-05
Ide	0.000265985	1.00332	0.528188	Ddhd1	0.000479766	-0.520234	0.289134	Dynlt1c	3.52591e-06	-1.25484	2.4164	Dlgap4	0.000382993	0.26902	0.416918	Yipf6	5.6608e-06	0.445423	2.09555	Cobll1	1.80084e-06	1.33736	2.71724	Pdgfb	7.01918e-05	0.272954	1.12388	Znfx1	3.35454e-05	0.282322	1.45142	Trp53inp1	0.000150484	-1.66585	0.803483	Lrtm2	0.000361313	2.01367	0.430432	Cryga	0.000271948	-1.40476	0.547913	Cd59b	7.11252e-06	-1.27693	2.11814	Ankrd34a	7.61555e-05
Itgad	0.000293937	-3.93739	0.526044	Cmklr1	0.000498973	0.962713	0.286366	Shroom2	3.65248e-06	-2.19908	2.4164	Sfxn3	0.000391346	0.673727	0.416918	Fam43a	8.05503e-06	-1.15824	2.07633	Gbp7	1.89087e-06	2.89655	2.71724	Pdgfrb	7.63418e-05	0.663378	1.09964	Tbc1d1	3.39612e-05	1.14332	1.45142	Adra1b	0.000150979	-0.520674	0.803483	Cdc42ep5	0.000366324	-1.26636	0.430432	Smndc1	0.000267025	-0.129975	0.547913	Acot9	7.57274e-06	0.288614	2.10315	Bahcc1	7.91864e-05
Myo10	0.00029304	-0.967855	0.526044	Btaf1	0.000510424	0.576068	0.286366	Mfge8	3.80294e-06	-2.0073	2.41418	Tmem8b	0.000398784	-0.446071	0.416918	Pdcd1	8.72488e-06	-2.59671	2.05354	Creb3l2	2.12029e-06	1.56139	2.71724	Prdx6	8.5723e-05	-0.339043	1.08406	Zfp106	3.62143e-05	0.368731	1.4514	Mcl1	0.000170528	0.537977	0.784831	Pik3ip1	0.000346735	2.56313	0.430432	Maml3	0.000309525	0.387234	0.543632	Ak3	8.37594e-06	0.283367	2.07126	Kcnq3	7.74232e-05
Smap1	0.000304492	-0.580821	0.522304	ORF63	0.000554465	2.42586	0.262005	Trip12	4.43984e-06	-0.231087	2.38079	Gm7120	0.000399186	1.63411	0.416918	Atf3	9.11191e-06	-3.87567	2.04627	Itpkc	2.02899e-06	1.8732	2.71724	G0s2	8.5556e-05	1.65729	1.08406	Nnt	3.67928e-05	-1.91139	1.4514	Hmgb1-rs17	0.000164813	0.285586	0.784831	D7Ertd143e	0.000388449	1.36057	0.416546	Gtf2h1	0.000310322	-0.232502	0.543632	B230217C12Rik	1.05024e-05	0.284597	1.98459	Wrb	7.68888e-05
Tbc1d8b	0.000316685	-0.575637	0.516533	Layn	0.000579538	1.24965	0.254079	Ddhd2	4.38701e-06	0.487802	2.38079	Mrvi1	0.000401478	-0.721106	0.416918	Dyrk1b	1.03621e-05	0.739063	2.00171	Dmkn	2.14834e-06	3.10736	2.71724	Mab21l1	8.37644e-05	1.25153	1.08406	Sncaip	3.52294e-05	-0.700178	1.4514	Atg5	0.000170738	-0.282207	0.784831	Fbf1	0.000421964	1.62563	0.391885	Banp	0.000290691	-0.47768	0.543632	Fmnl2	1.14574e-05	0.265425	1.96907	Setd1a	8.31574e-05
E2f1	0.000358303	-0.86392	0.515292	Dctn3	0.000615689	0.533389	0.245757	Sesn3	4.36399e-06	-1.02786	2.38079	Ide	0.000408543	0.812603	0.416918	Rims2	1.06733e-05	2.91018	1.99986	Slc41a2	2.14279e-06	1.8161	2.71724	Efna1	9.02223e-05	0.778252	1.07284	Chd7	3.82152e-05	0.861168	1.44592	Klf15	0.000181807	-0.862044	0.768546	Fmo3	0.000434095	1.45539	0.390571	Amotl2	0.000312787	0.571221	0.543632	Brcc3	1.13507e-05	0.355389	1.96907	Psg23	8.715e-05
Gabrr1	0.000340736	-2.70951	0.515292	Syngr3	0.000636662	-1.06892	0.245757	Xaf1	4.59357e-06	1.17776	2.37673	Pacrg	0.000431636	1.89167	0.414197	Slc25a22	1.16959e-05	0.944792	1.98131	Dcaf4	1.95474e-06	-0.929785	2.71724	Ppp1r13l	0.000123421	-0.892865	0.951085	Lrba	4.4136e-05	0.485291	1.43711	Phlpp1	0.00025619	-0.40755	0.725229	Rc3h1	0.000472288	0.659819	0.364673	Dynlt1f	0.000301702	-0.936682	0.543632	Hsd17b12	1.25226e-05	0.224982	1.96468	Echs1	9.3522e-05
Atp8b5	0.000366452	1.28346	0.515292	BC024139	0.000657302	1.42809	0.245757	Pik3c2a	5.56964e-06	-0.557479	2.32671	Oasl1	0.000436987	1.16195	0.414197	Nfil3	1.14405e-05	-2.1067	1.98131	Arhgef40	2.13361e-06	-0.896688	2.71724	Dcaf12l1	0.000125389	-1.85602	0.951085	Ubr4	4.53438e-05	0.717655	1.43711	Adamtsl2	0.000215672	1.19152	0.725229	Pnkd	0.000519041	-0.958985	0.363113	Sox18	0.000330393	1.08057	0.540533	Lhfp	1.19057e-05	0.332015	1.96468	Eid2	9.65411e-05
Gtf2ird1	0.00036578	-0.654967	0.515292	AI413582	0.000677749	-0.375741	0.245757	2610020H08Rik	5.8302e-06	0.897628	2.32671	Gp1bb	0.000441944	0.880684	0.414197	Zdhhc14	1.1999e-05	-0.715744	1.98042	Rnpc3	2.22847e-06	0.587417	2.71156	Fabp3	0.000134378	-1.00718	0.931237	Dfna5	4.41517e-05	-0.829817	1.43711	Mafb	0.000222622	-1.65379	0.725229	Tcp11l1	0.000495757	-1.04255	0.363113	Tiparp	0.00032536	-0.626007	0.540533	Sun1	1.27312e-05	-0.25917	1.96468	Crtam	9.88509e-05
Zfp575	0.000355406	-0.763747	0.515292	Wdfy1	0.00070256	-1.68165	0.245757	Sycp3	5.90853e-06	-1.94472	2.32671	Gtf2h2	0.00047359	-0.533037	0.411611	Lrrc32	1.2392e-05	-1.61377	1.97641	Pthlh	2.32519e-06	3.47417	2.70309	Nuak2	0.000149042	-1.03765	0.899289	Golga4	4.58234e-05	0.430633	1.43711	Gtf2b	0.000236064	0.393565	0.725229	2610034B18Rik	0.00052023	-0.325745	0.363113	Cd59a	0.000391316	-1.43867	0.503291	Tspan33	1.23811e-05	-0.379366	1.96468	Xkrx	0.000102378
Chga	0.000329474	-2.23339	0.515292	Gm6710	0.000709266	-0.270642	0.245757	Dact1	5.85167e-06	1.29786	2.32671	Rabep2	0.000474078	0.264331	0.411611	Adss	1.41206e-05	0.875682	1.96813	Dock7	2.63234e-06	-0.741847	2.65897	Mafg	0.000151363	0.443552	0.899289	Nt5dc3	4.00744e-05	0.6737	1.43711	B4galt1	0.000236442	0.822267	0.725229	Gm17821	0.000508756	-1.0421	0.363113	Arhgef16	0.000389434	-0.747157	0.503291	Cdc25a	1.33519e-05	-0.259665	1.96331	Snrpd2	0.000113089
Tm4sf1	0.000391011	-0.887155	0.498622	Bsdc1	0.00071061	0.373705	0.245757	Nek9	5.71364e-06	-0.372541	2.32671	Rnaseh2a	0.000475602	0.463113	0.411611	Stau1	1.46049e-05	-0.339142	1.96813	Stat3	2.75807e-06	1.94769	2.64825	Prdm8	0.000167029	1.48369	0.893621	Ptk2b	4.23283e-05	-0.888335	1.43711	Klhl7	0.000221781	-0.367544	0.725229	Ivns1abp	0.000580271	0.751847	0.351503	Uspl1	0.0003912	-0.242684	0.503291	Zfp192	1.32223e-05	0.336627	1.96331	Zfhx2	0.000114063
Chd5	0.000397715	-1.22758	0.498622	Daxx	0.00071193	0.5484	0.245757	Serpind1	5.85828e-06	-3.50337	2.32671	Ccdc112	0.000497843	0.96493	0.405404	Abca1	1.53314e-05	1.18663	1.96813	Uap1	3.10945e-06	1.17772	2.63676	Flt1	0.000162341	0.534884	0.893621	Ank	4.10431e-05	0.372505	1.43711	Cxcl12	0.000242359	0.486058	0.725229	Atp2b2	0.00058205	-2.65743	0.351503	Zfp597	0.000393462	-0.336624	0.503291	Mrpl48	1.4066e-05	0.181992	1.95917	Cox18	0.000118228
Oxtr	0.000407093	-3.7623	0.497643	Rab4a	0.0008067	-0.81469	0.200625	Hp1bp3	6.85556e-06	0.328936	2.27129	Btbd17	0.000507184	1.34048	0.405404	Eps8l2	1.50108e-05	-1.09383	1.96813	Grwd1	2.98771e-06	1.07779	2.63676	Ech1	0.000169966	-0.583444	0.893621	Chdh	5.01623e-05	-1.856	1.40696	Gm15910	0.00026616	0.971181	0.725229	Rab36	0.000593694	-1.34154	0.351503	Bag2	0.000407135	-0.261568	0.497599	Mbnl3	1.40039e-05	-0.840805	1.95917	Gm7102	0.000124802
Tmem181b-ps	0.0004199	-0.956869	0.493147	Clip1	0.000848676	0.501027	0.18755	Gzme	7.5997e-06	-2.44161	2.2355	Ncl	0.000528102	0.197372	0.405404	Ddx19b	1.33477e-05	0.616121	1.96813	Pak1ip1	3.13983e-06	0.957118	2.63676	Bet1l	0.00017039	0.453744	0.893621	Ncor1	5.32429e-05	0.27787	1.4063	Dnajc14	0.000211272	-0.314469	0.725229	Prr15l	0.000572866	2.6664	0.351503	Bri3	0.000458037	-0.320046	0.485447	Nup62	1.46496e-05	-0.243629	1.95047	Jag2	0.000128976
Pea15a	0.000445449	-0.923509	0.476268	Lrrc8b	0.000942502	0.704376	0.153642	Slc20a2	7.78071e-06	0.804784	2.23405	Tifa	0.000537593	0.8806	0.405404	Vat1l	1.47785e-05	1.75766	1.96813	Zfp945	2.93814e-06	1.24518	2.63676	Dtx4	0.000161283	1.14793	0.893621	Kif13a	5.33784e-05	0.352006	1.4063	Rps6kb1	0.000251197	0.340649	0.725229	Nr1d1	0.00056006	-1.38011	0.351503	Igf1r	0.000433093	0.318296	0.485447	Cox6c	1.50332e-05	0.297498	1.94802	Kcnq2	0.000154787
Anln	0.000460255	-0.955199	0.472637	1110002L01Rik	0.000993762	-0.516056	0.153642	Sgol2	9.56595e-06	-1.24191	2.23131	Ryr1	0.000544618	0.992856	0.405404	Hexim1	1.53872e-05	0.417441	1.96813	Rrp1b	3.08145e-06	1.64084	2.63676	Magoh	0.000175693	-0.459356	0.888911	Emp2	5.26796e-05	-0.583261	1.4063	Cyth1	0.000264226	-0.595987	0.725229	Pdia3	0.000652575	-0.34702	0.348241	Trim17	0.000439176	0.8769	0.485447	Men1	1.76744e-05	-0.138211	1.88632	Sox18	0.000137225
4930502E18Rik	0.000467157	-3.17599	0.472637	Gm12839	0.00099947	0.67932	0.153642	Atp8a1	8.92002e-06	-1.22519	2.23131	E2f1	0.000545862	0.535385	0.405404	Smoc1	1.48673e-05	0.994073	1.96813	Osmr	3.2831e-06	2.88699	2.62582	Gadd45g	0.000184177	-1.65705	0.876864	5730508B09Rik	5.76428e-05	-0.62911	1.38135	Entpd4	0.000239762	0.772319	0.725229	Vps16	0.000687249	-0.562442	0.348241	Caskin2	0.000463452	0.545996	0.485447	Csde1	1.93389e-05	0.22749	1.88003	Zfhx4	0.000133351
Pam	0.000497209	-1.70237	0.46992	Mid1	0.0010019	0.626845	0.153642	Cux2	8.00611e-06	-2.06009	2.23131	Pitpna	0.00057586	0.407226	0.405404	Dynlt1a	1.29971e-05	-0.970371	1.96813	Ttf2	3.35317e-06	-0.638125	2.62492	Dlg2	0.00019438	2.15117	0.86172	Pcnx	5.91252e-05	0.461996	1.3786	Myh9	0.000259776	0.515837	0.725229	Mnd1	0.000644884	-0.576009	0.348241	Ephb3	0.000471023	0.641174	0.485447	Chchd3	1.83142e-05	0.305808	1.88003	Prmt1	0.000156043
Tfpi2	0.000488484	-1.58161	0.46992	1700102P08Rik	0.00102444	-0.951927	0.153642	Cxcl12	8.25664e-06	-1.01706	2.23131	Cd34	0.000581339	0.495361	0.405404	Ide	1.55012e-05	1.0274	1.96813	Tmem125	3.77885e-06	2.62651	2.61252	Snx20	0.000210932	1.4874	0.842316	Usp13	6.15763e-05	0.408789	1.3755	Lipg	0.000275794	-2.02813	0.717905	Pdzk1	0.000682744	-0.489608	0.348241	Kctd5	0.000468599	-0.255556	0.485447	Apc	1.90427e-05	0.290753	1.88003	Neil1	0.000146562
Dap	0.000496889	-0.745541	0.46992	Gm7120	0.00102995	0.957171	0.153642	Nrip2	9.60593e-06	-4.51953	2.23131	A430071A18Rik	0.000588215	1.39423	0.405404	Hipk3	1.63052e-05	-0.613091	1.96754	Nab2	3.8333e-06	2.2695	2.61252	Jak2	0.000210119	0.579843	0.842316	Sipa1	6.17958e-05	-0.683542	1.3755	Depdc7	0.000311004	0.896865	0.694958	Ntf3	0.000671664	1.78126	0.348241	Ankrd13c	0.000481021	-0.221604	0.484295	Ide	1.873e-05	0.964333	1.88003	Tet1	0.000148327
4732471D19Rik	0.000508946	0.50454	0.467612	Slc2a2	0.00112606	-1.97778	0.133033	Sephs2	9.3201e-06	0.842816	2.23131	Spire2	0.000589165	1.9896	0.405404	Hmgcl	1.64769e-05	0.275021	1.96754	Sphk1	3.84089e-06	5.03069	2.61252	Rasal2	0.000221197	0.388943	0.829505	Arhgap29	6.36931e-05	-0.608392	1.37019	Rnpc3	0.000316304	0.440561	0.694958	Zbtb44	0.000693877	0.347739	0.348241	Sox13	0.000499827	0.602574	0.475464	Optn	2.09575e-05	-0.304318	1.85941	Plekhh3	0.000154233
Pigk	0.000531128	-0.394439	0.456771	Fam26e	0.00115767	0.71321	0.133033	Large	8.92951e-06	-0.828976	2.23131	Mustn1	0.000597816	0.599879	0.405404	Csrnp1	1.62422e-05	-2.52165	1.96754	Baiap2	3.58437e-06	1.05893	2.61252	Aff1	0.000233561	0.337938	0.825876	Fam120a	6.77926e-05	0.255514	1.36577	Zfp791	0.000328449	-2.1837	0.694958	Tjp3	0.000674383	-1.30588	0.348241	Asxl1	0.000513732	0.360159	0.471235	Herc1	2.10167e-05	0.271015	1.85941	Plec	0.000151121
Plekhh2	0.000558342	-2.23935	0.442624	Arid5b	0.00118926	1.1127	0.133033	Usp2	9.29841e-06	0.857419	2.23131	Rab4a	0.000651287	-0.665451	0.385782	Zfp799	1.66718e-05	0.793684	1.96754	Gcnt2	3.69565e-06	2.67563	2.61252	Mn1	0.000227544	-0.696721	0.825876	March6	6.75482e-05	0.353164	1.36577	Rbp1	0.00030516	1.7325	0.694958	Plcd3	0.000640428	-2.57083	0.348241	Arfip1	0.000555691	-0.296448	0.462419	Atf3	2.4055e-05	-1.27178	1.80832	Psmg1	0.000142554
Spats2l	0.000595845	-1.5278	0.441671	Lgr4	0.00121778	0.901344	0.133033	Cryab	1.01304e-05	-0.904218	2.23131	Zbtb45	0.000652573	0.513257	0.385782	Fam45a	1.7201e-05	0.518328	1.96139	Igf2bp2	3.60787e-06	2.30223	2.61252	Apol10b	0.000235002	1.14563	0.825876	Mapk1	6.73971e-05	0.225308	1.36577	Mapkapk3	0.000318921	1.18915	0.694958	Cldn7	0.000730488	2.37759	0.333335	Ddit3	0.000562065	-0.505276	0.462419	4932438A13Rik	2.56189e-05	0.383924	1.79569	Mrpl49	0.000147106
Pofut1	0.000597145	-0.235237	0.441671	Ppp1r10	0.00121915	-0.61988	0.133033	Gsta4	1.01118e-05	1.85523	2.23131	Ogfrl1	0.000680685	0.433097	0.385782	H2-Aa	1.84323e-05	-1.10446	1.94585	Sertad4	4.17289e-06	2.73333	2.60019	Magohb	0.000241555	-0.728322	0.824334	Aff4	7.26374e-05	0.315889	1.34309	Zbtb20	0.000325655	1.01824	0.694958	Pter	0.000852002	-0.735517	0.284316	Gm525	0.000570254	-1.42737	0.462419	Atpaf1	2.52325e-05	0.381455	1.79569	4933409K07Rik	0.000158794
Glb1	0.000593093	-0.558202	0.441671	Gpr173	0.00122333	1.12527	0.133033	F730043M19Rik	1.03303e-05	-1.63975	2.23131	Pspc1	0.00068097	-0.281159	0.385782	Bscl2	1.83918e-05	0.48305	1.94585	Ralgds	4.10685e-06	1.62587	2.60019	Zbtb20	0.000243833	0.508224	0.824334	Ikbkap	7.4161e-05	0.454004	1.34125	Srpk1	0.000303662	0.531819	0.694958	Cd40	0.000865558	1.85628	0.284316	Gstz1	0.000536759	-0.496351	0.462419	Tmem216	2.73269e-05	-0.361734	1.77484	Unc13a	0.000170253
Zfp275	0.000598159	0.423099	0.441671	Ddi2	0.00125449	0.445385	0.133033	Sept5	8.7106e-06	1.14796	2.23131	Kcnj2	0.000695084	1.305	0.385782	Hspa5	1.90519e-05	-0.480044	1.9455	Stk38l	4.10024e-06	2.1211	2.60019	1700056E22Rik	0.00025931	-2.09678	0.815368	Enpp4	7.6118e-05	0.261089	1.337	Trib3	0.000374134	-1.85946	0.687781	Gm19757	0.000845436	1.5121	0.284316	Gm3435	0.000560113	-0.603574	0.462419	Atp5c1	2.79051e-05	0.174181	1.7728	1700001K19Rik	0.00017256
Cercam	0.000642495	-1.21275	0.429591	Ubap1	0.00125903	0.207144	0.133033	App	8.57602e-06	-0.927538	2.23131	Aspn	0.000724077	0.908258	0.385782	Rnf19a	1.90151e-05	-0.600661	1.9455	Map2k3	4.25961e-06	2.00802	2.60019	Zfp36	0.000261161	-1.52792	0.815368	Ryr1	7.84262e-05	0.587228	1.33098	Plxnb1	0.000377715	1.14196	0.687781	Nampt	0.000887075	0.943632	0.284316	Vbp1	0.000621858	-0.580555	0.431745	Cdkn2aipnl	3.17771e-05	0.32835	1.72332	Gm13298	0.000198719
Fam20c	0.000643901	-1.65788	0.429591	Paqr5	0.00130096	-1.62028	0.133033	Cdkl4	1.02244e-05	-4.08492	2.23131	Dynlt1c	0.000725231	-0.726813	0.385782	Acot8	2.0917e-05	0.619888	1.92136	Stambpl1	4.28632e-06	2.6453	2.60019	Nr4a1	0.000253637	-1.34945	0.815368	Speg	8.65798e-05	0.377399	1.32545	Cobl	0.000363478	1.5518	0.687781	Ildr1	0.000882959	1.7303	0.284316	Irak2	0.000717279	-0.260105	0.42774	Fam135b	3.32017e-05	0.410478	1.71112	Gk5	0.000196851
Crisp2	0.000654711	-3.68986	0.429591	Fntb	0.00131917	0.36319	0.133033	4930502E18Rik	1.03354e-05	-3.83871	2.23131	Zfp397	0.000725982	-0.320019	0.385782	Lamb2	2.14195e-05	-0.940395	1.92136	Slc37a4	4.63514e-06	-0.775938	2.57295	Rassf9	0.000276975	1.38898	0.796569	Phf20	8.69813e-05	0.368529	1.32545	Kpna2	0.000341121	0.422614	0.687781	Zfp71-rs1	0.000908491	0.57447	0.280689	Xab2	0.000648206	0.272074	0.42774	Rapgef4	3.63098e-05	0.511684	1.68846	Sdc2	0.000207703
Ccnj	0.00064793	-0.824673	0.429591	Gm14827	0.00137444	-1.45425	0.133033	Il13ra2	8.80845e-06	-3.2932	2.23131	2310042D19Rik	0.000728402	1.7277	0.385782	Ikzf4	2.11163e-05	-3.48451	1.92136	Adss	4.85256e-06	1.22175	2.56678	Cryab	0.000291281	-0.800808	0.781328	Gatad1	8.94693e-05	0.125498	1.32545	Kcnk5	0.00035501	-1.44454	0.687781	Mtap2	0.000984766	0.743676	0.268215	Pdp2	0.000683047	0.355496	0.42774	Pofut1	3.71146e-05	-0.26599	1.68846	Fga	0.000222232
Ramp2	0.000669884	-0.382074	0.426171	Cst3	0.00137654	0.459619	0.133033	Ilf3	1.08766e-05	0.456542	2.22156	Zfp692	0.000745924	-0.608787	0.385782	Rbfox2	2.07379e-05	0.449315	1.92136	Akap2	4.91839e-06	1.58174	2.56678	Mast2	0.000318735	0.301416	0.762919	Ptpn11	8.91888e-05	0.316641	1.32545	Slc45a4	0.000345097	-0.675997	0.687781	Ubxn4	0.000983446	-0.243638	0.268215	Rab4a	0.000715913	-0.270523	0.42774	Hipk2	3.70349e-05	0.544508	1.68846	Ccdc48	0.000236666
Col16a1	0.000702745	-1.8376	0.421817	Myl12a	0.00137783	0.429664	0.133033	Ddhd1	1.08904e-05	-0.730267	2.22156	Rell1	0.000756882	0.76864	0.385782	Dnaja1	2.27516e-05	-1.49239	1.90793	Arntl2	4.82875e-06	1.91834	2.56678	8430408G22Rik	0.00033152	-1.45024	0.762919	Lass4	8.41049e-05	-0.653212	1.32545	Gpr110	0.000357102	1.48349	0.687781	Ddx19b	0.0009925	0.502267	0.268215	Txndc17	0.000704123	-0.264706	0.42774	Gnrh1	3.71656e-05	1.63155	1.68846	Bcl9l	0.000248667
Steap2	0.000723614	1.05635	0.421817	Ppp1r12c	0.00138389	0.328901	0.133033	Scara5	1.17581e-05	1.22097	2.19728	Gm17821	0.000765911	-0.507587	0.385782	Ypel2	2.24905e-05	1.06118	1.90793	March3	5.25885e-06	1.62633	2.54405	Gm5615	0.000327786	0.660695	0.762919	Pla2g15	8.95174e-05	-0.870022	1.32545	Enox2	0.000371703	-0.60269	0.687781	Hsp90ab1	0.000971058	-0.464919	0.268215	Timm9	0.000650196	-0.219245	0.42774	Actb	4.03682e-05	-0.322111	1.66943	Zfhx2as	0.000251199
Kcnj14	0.000716035	-2.53046	0.421817	Pgap2	0.00138913	-0.460758	0.133033	Pkdcc	1.18554e-05	0.868683	2.19728	Fhad1	0.000768091	2.48197	0.385782	Jund	2.49412e-05	-1.36074	1.90093	Iffo2	5.81922e-06	-1.1698	2.51856	Ddit4	0.000319144	-2.86196	0.762919	Amotl1	8.30948e-05	0.42537	1.32545	Pck1	0.000396325	-0.689011	0.673142	Nek5	0.00103046	0.988519	0.263007	AF357359	0.00067419	-0.759791	0.42774	Ncor1	4.0357e-05	0.188762	1.66943	Polr2d	0.000250026
Rarb	0.000699869	-1.43191	0.421817	Rbpms	0.00141252	0.514453	0.133033	Pbld1	1.25374e-05	0.980992	2.18522	Rac1	0.000807484	0.155343	0.375141	Exd2	2.51323e-05	-0.515103	1.90093	Tspan4	5.78415e-06	1.57515	2.51856	Gdnf	0.00033051	-2.1882	0.762919	Mtmr3	8.28012e-05	0.26062	1.32545	Necab1	0.000454483	-0.565541	0.666205	Fam20a	0.00103359	-0.572009	0.263007	Uhrf1bp1	0.000658195	0.262022	0.42774	Snrpc	4.05433e-05	0.373781	1.66943	Npm3	0.000245987
Srpx	0.00072713	0.470068	0.421817	Dmd	0.00142493	0.736527	0.133033	Rassf3	1.24729e-05	-0.783633	2.18522	Itgax	0.000813669	1.69004	0.375141	Slc1a3	2.39586e-05	1.14152	1.90093	Acsl4	5.76456e-06	1.32128	2.51856	Mllt4	0.000331505	0.470313	0.762919	Neb	9.47376e-05	0.771388	1.32114	Psip1	0.00045002	0.632633	0.666205	Sema5a	0.0010848	1.19926	0.248078	Slc25a41	0.000692685	1.24801	0.42774	Cox7b	4.12639e-05	0.290133	1.66786	Wnk4	0.000254814
Ptrh1	0.000941874	-0.876413	0.415891	Gabra2	0.0014336	-1.86506	0.133033	4930547C10Rik	1.32999e-05	-2.39758	2.17731	9530091C08Rik	0.000820876	-0.36295	0.375141	Apol6	2.38788e-05	-1.06927	1.90093	Ell2	5.93423e-06	0.632935	2.51605	Acaa2	0.000343174	-0.49689	0.753905	Golga3	0.000101313	0.383985	1.32114	Banp	0.000410507	-0.960464	0.666205	Pydc3	0.00127886	2.8896	0.19236	BC037032	0.000752013	0.670769	0.413193	Gnb2	4.50904e-05	-0.246901	1.63533	Prox2	0.000259368
Zbtb26	0.000915247	0.605625	0.415891	Adam11	0.00146173	-1.07344	0.133033	Oxtr	1.30184e-05	-2.64258	2.17731	Zfp46	0.000835089	0.297762	0.374344	Sft2d3	2.46303e-05	0.754688	1.90093	Mcm6	6.44774e-06	0.764054	2.50702	Rtn1	0.000359276	0.786999	0.7399	Strap	9.5235e-05	0.330128	1.32114	Amica1	0.000429974	-1.26164	0.666205	Atp10a	0.00133397	2.38249	0.19236	Ccdc3	0.000768869	-0.469787	0.410698	Flot1	4.59302e-05	-0.281817	1.63407	Cd209c	0.000281042
Eya2	0.000776965	-1.11895	0.415891	Zbtb38	0.00149023	0.515508	0.133033	Dynlt1f	1.31527e-05	-1.14273	2.17731	Fmn2	0.000844915	1.70337	0.374344	Men1	2.45489e-05	0.432865	1.90093	Igtp	6.2167e-06	3.12646	2.50702	Mylip	0.000368442	0.733589	0.734789	Phkb	9.23557e-05	0.476731	1.32114	4922501C03Rik	0.000424509	0.469549	0.666205	Fam96b	0.00131926	-0.603683	0.19236	Kcnk9	0.000777069	0.570806	0.410698	Huwe1	4.6461e-05	0.256774	1.63407	Fgfbp3	0.00028294
Calr4	0.000795462	-2.30386	0.415891	Plcl1	0.00149237	0.771183	0.133033	Fam19a5	1.36503e-05	2.02369	2.17177	Brms1	0.000869435	0.355176	0.37265	Has1	2.56115e-05	-3.11836	1.89847	Nol10	6.27686e-06	1.04896	2.50702	Ccbe1	0.000380965	0.765772	0.726024	Rab4a	0.000102956	-0.779836	1.32114	Parl	0.000441772	-0.222706	0.666205	Hbp1	0.00132398	0.169123	0.19236	Ankrd49	0.000803794	-0.279716	0.405928	Mbnl1	4.80222e-05	0.200106	1.62707	Mrps23	0.000291706
Car6	0.000920289	-1.71621	0.415891	BC029214	0.00152782	0.358035	0.128513	Ccdc87	1.39719e-05	-2.02776	2.16733	Slc27a3	0.000870836	0.569174	0.37265	Rfx1	2.60375e-05	-0.713092	1.89699	9030025P20Rik	6.55693e-06	-0.767708	2.50702	Zfp335	0.00044224	0.386416	0.714936	Pnpla8	9.9694e-05	0.29517	1.32114	Apom	0.000421239	0.593858	0.666205	2310044G17Rik	0.00131763	0.70521	0.19236	Mthfd1	0.000806602	0.334706	0.405928	Btaf1	4.84749e-05	0.641212	1.62707	Shank2	0.000298052
Gabra2	0.000797263	-2.5728	0.415891	Fbxo30	0.00157208	0.610294	0.122356	Nkd1	1.4219e-05	-1.41443	2.16532	Rep15	0.000883941	1.61014	0.371767	Col3a1	2.73366e-05	-0.795705	1.88678	Fosl1	6.51135e-06	6.687	2.50702	Alad	0.000403899	-0.493565	0.714936	Grk6	0.00010428	-0.36325	1.32114	Srfbp1	0.000440628	0.620254	0.666205	Smagp	0.00133607	-0.888364	0.19236	Oaf	0.000840214	0.49388	0.393801	Vps13d	5.15239e-05	0.286795	1.61171	Cops8	0.000318626
8430408G22Rik	0.000912727	-1.95699	0.415891	Ppm1m	0.00160139	0.272094	0.122356	Hoxa5	1.4546e-05	1.65673	2.16244	Abhd12	0.000924311	0.466311	0.357905	Ier5	2.76951e-05	-2.48338	1.88678	Mxi1	6.41949e-06	-0.656952	2.50702	Ptpru	0.000423945	0.595064	0.714936	Gm7120	0.000105691	1.58469	1.32114	Stx5a	0.000446681	-0.649651	0.666205	Zfp397	0.00137269	0.714163	0.18615	Tchp	0.000885386	-0.303603	0.387449	Gpr22	5.11582e-05	0.459243	1.61171	Foxg1	0.000318321
Tulp2	0.00075555	-1.55181	0.415891	Farsb	0.00164317	-0.247686	0.122356	Hoxa7	1.48094e-05	1.86526	2.16244	Ccdc109b	0.000941741	0.715008	0.355255	Batf	2.75151e-05	-1.42585	1.88678	Tnfrsf1a	6.68965e-06	1.07466	2.50378	Cbr4	0.000420532	-0.322693	0.714936	Ptger2	9.74647e-05	1.52619	1.32114	Ccdc32	0.000464469	0.682513	0.666005	Spop	0.00141376	-0.213285	0.184204	Psmd9	0.000878883	0.255406	0.387449	Ass1	5.39789e-05	-0.273213	1.59696	Mbd6	0.000337858
E430018J23Rik	0.00078311	0.784626	0.415891	Becn1	0.00164492	0.160766	0.122356	Sparc	1.48643e-05	-1.43367	2.16244	Spry4	0.000993395	-1.33437	0.348977	Hspa2	2.91327e-05	-1.58856	1.87193	Dirc2	7.00787e-06	0.745606	2.489	Jund	0.000421746	-0.656946	0.714936	Ttc5	0.000101765	-0.544513	1.32114	Dnajc21	0.000466204	0.302645	0.666005	Hmgxb3	0.00141365	0.318169	0.184204	2310005G13Rik	0.00086462	1.01274	0.387449	Sumf2	5.81725e-05	-0.336133	1.59554	Ran	0.000349842
Trim67	0.000924279	-2.26529	0.415891	Zranb1	0.00165027	0.306686	0.122356	Gnao1	1.59661e-05	-0.738088	2.14987	Pon1	0.00099457	-2.60981	0.348977	Zcchc24	2.93753e-05	0.672322	1.87193	Cblb	7.1642e-06	1.19849	2.48474	Hic1	0.000428269	1.17496	0.714936	Ubr5	0.000104936	0.388025	1.32114	Ppp4r1l-ps	0.000484331	-1.0389	0.665233	Anpep	0.00143324	-0.617722	0.183591	Snx15	0.000899313	0.244408	0.385999	Clcn1	5.7415e-05	0.43206	1.59554	Tyr	0.00034501
Aph1c	0.000874884	-0.55618	0.415891	Csgalnact2	0.00167378	0.283419	0.121476	Ttc8	1.60564e-05	0.648097	2.14987	Zyx	0.00102062	0.482837	0.348977	Whrn	3.01762e-05	-0.994121	1.86756	Far2	7.29075e-06	0.482961	2.4824	Hdac9	0.000433183	-1.63239	0.714936	Armcx1	0.000103644	-1.57045	1.32114	Nacc1	0.000477702	0.26469	0.665233	Znfx1	0.00159412	0.500688	0.179798	Tsr2	0.000921482	-0.336714	0.380687	Leprel4	5.70572e-05	-0.419767	1.59554	Ccdc137	0.000359888
S100b	0.000831682	-2.41405	0.415891	Cgrrf1	0.00175431	0.378832	0.120206	Cela1	1.56464e-05	-1.86986	2.14987	Cys1	0.00105575	0.751509	0.348977	Stxbp2	3.12894e-05	0.589182	1.86756	Zfp185	7.40908e-06	-1.69885	2.48061	9930014A18Rik	0.000433506	1.54732	0.714936	Trip12	0.000116557	0.270259	1.31642	A630089N07Rik	0.000483258	0.781697	0.665233	Gm6710	0.00155107	0.712085	0.179798	Prkag2	0.000985564	-0.212814	0.356691	Slc25a1	5.49755e-05	-0.348248	1.59554	2900011O08Rik	0.000359368
Cry1	0.000834137	0.817117	0.415891	Zswim7	0.00176124	0.507242	0.120206	Pcyt1a	1.58882e-05	-0.41333	2.14987	Cd276	0.00106219	0.791657	0.348977	Tln2	3.09129e-05	-0.956326	1.86756	Nptx2	7.86782e-06	3.18272	2.46331	Ets2	0.000402097	0.561041	0.714936	Eprs	0.000117816	0.415908	1.31642	Ncor2	0.0004966	0.628721	0.663467	Pak4	0.00151027	-0.526194	0.179798	Slc9a8	0.00106068	0.352282	0.35287	Hes1	5.72254e-05	-0.787187	1.59554	Mc4r	0.000355931
Rffl	0.000917998	0.375338	0.415891	Lats2	0.00177652	0.309524	0.120206	Mcoln1	1.66421e-05	0.226679	2.14252	Sfxn4	0.00106492	-0.518953	0.348977	Gstz1	3.13134e-05	0.860603	1.86756	Eif1a	7.89386e-06	1.26899	2.46331	Adrb2	0.00044031	-0.9027	0.714936	Spaca1	0.000121237	-2.1616	1.31642	Txndc11	0.000497883	-0.659362	0.663467	Apba2	0.00165179	-1.64167	0.179798	D10Wsu52e	0.00104743	0.143063	0.35287	Adprh	5.82178e-05	-0.203931	1.59554	Sirt7	0.000373908
2810433D01Rik	0.000838385	-3.71519	0.415891	Crtac1	0.00180032	0.715218	0.120206	Lrrc3	1.67145e-05	-0.759041	2.14252	Atp1a3	0.00109052	1.2459	0.348977	Rbp4	3.14814e-05	2.21159	1.86756	Gpatch4	8.56652e-06	0.88943	2.44942	Sumo2	0.000476078	-0.156072	0.687937	Gm13304	0.000120708	-0.792337	1.31642	Acp2	0.000503715	-0.542565	0.66343	Mmp2	0.00155692	1.22702	0.179798	Pipox	0.00105645	-0.608889	0.35287	Wdfy3	6.03925e-05	0.288158	1.58463	Tmem149	0.000397868
Ryr2	0.000906675	-3.13052	0.415891	Sec62	0.00180392	0.281322	0.120206	Rnf2	2.11367e-05	-0.359252	2.13685	Hlf	0.00109725	0.600165	0.348977	Hspa8	3.46315e-05	-0.970727	1.83149	Wdr77	8.70475e-06	0.596415	2.44942	Magi2	0.000486096	0.799301	0.683857	Ccl21c	0.000120708	-0.792337	1.31642	Zfp161	0.000534679	0.491591	0.642486	Tmie	0.00154075	-0.668249	0.179798	Ankrd12	0.00106529	-0.293129	0.35287	Stk33	6.13797e-05	-0.611663	1.58255	Ctdsp2	0.000400678
Entpd4	0.000868449	0.738534	0.415891	Gm9899	0.00182077	-0.610884	0.120206	Uhmk1	1.94837e-05	-0.609295	2.13685	Leprotl1	0.00110037	0.382363	0.348977	Tst	3.49942e-05	1.29645	1.83149	Gbp1	8.52137e-06	3.93761	2.44942	Mex3b	0.000498888	1.73597	0.678732	Gm10591	0.000120708	-0.792337	1.31642	Sfrs18	0.000578993	0.852809	0.612813	Ccdc109a	0.00165481	-0.823122	0.179798	Slc23a1	0.00100978	-0.612859	0.35287	Dynlt1a	6.40032e-05	-0.761611	1.56928	Actg1	0.000402573
St3gal1	0.000937329	0.941228	0.415891	Tmem181b-ps	0.00184281	-0.861416	0.120206	Olfr1032	1.80839e-05	1.25162	2.13685	Grasp	0.00110528	0.728418	0.348977	B2m	3.62693e-05	-0.478031	1.8305	Zfp655	8.71896e-06	0.686349	2.44942	Cd209g	0.000509726	1.19374	0.678732	Slain2	0.000122293	0.238682	1.31642	Tbx3	0.000607207	0.875526	0.601801	Ubr7	0.00155742	0.461624	0.179798	Sdhaf2	0.00106214	-0.11584	0.35287	9030624J02Rik	6.50108e-05	-0.222434	1.56735	Ube2l6	0.000412568
Zfp563	0.000877388	0.776319	0.415891	Camk2b	0.00185762	-1.40803	0.120206	Sqrdl	1.81545e-05	1.0452	2.13685	Tor3a	0.00110567	0.224722	0.348977	Insr	3.64797e-05	0.305498	1.8305	Ampd3	8.59752e-06	2.0009	2.44942	Ephx2	0.000514224	-0.548287	0.678732	Ubc	0.000116488	0.58925	1.31642	Tcf7	0.000600841	0.723596	0.601801	Zfp748	0.00161739	1.03201	0.179798	Abca8a	0.00109068	0.820675	0.347441	Hnmt	7.632e-05	0.256195	1.5592	Apol7b	0.000417105
Ddah2	0.000936194	-0.705694	0.415891	Rb1cc1	0.00186071	0.269923	0.120206	Vav3	2.05622e-05	-0.930733	2.13685	Wfs1	0.00111069	0.852001	0.348977	Rnf26	3.66507e-05	0.314733	1.8305	Nlrc5	8.27073e-06	2.57635	2.44942	Xdh	0.000509352	0.595276	0.678732	Lmtk2	0.000121906	0.408718	1.31642	Slco1b2	0.000616842	-0.486	0.59971	Top1mt	0.0016574	-0.540714	0.179798	Fzd6	0.00112581	0.583123	0.338418	Plrg1	7.54892e-05	0.232226	1.5592	Aim2	0.000465657
Pbx1	0.000956976	-0.805424	0.414758	4930523C07Rik	0.00190725	0.653431	0.114172	Cenpe	1.99057e-05	-1.82537	2.13685	Mutyh	0.00111071	-0.686576	0.348977	Akap12	3.55242e-05	-2.3953	1.8305	Gbp3	9.20851e-06	2.08677	2.43359	Tanc2	0.000522547	0.402032	0.678544	Polr1a	0.000110791	0.358552	1.31642	Ppt1	0.000633652	-0.426754	0.594687	Arfgap3	0.00156977	-0.963125	0.179798	Zfp808	0.00114833	-1.05533	0.334511	Celf3	8.19737e-05	-0.377945	1.5592	Ppip5k1	0.000453073
Mycbp2	0.000964865	-1.62064	0.414758	Thbs1	0.00194414	1.92162	0.111374	Zdhhc21	1.87486e-05	-0.494346	2.13685	Gpr39	0.00115225	0.830084	0.344774	Hsd11b1	3.78571e-05	1.82975	1.82222	Fbl	9.23927e-06	0.607449	2.43359	Eci1	0.00052563	-0.467192	0.678544	Htra4	0.000116423	1.98231	1.31642	2310014L17Rik	0.000637583	1.97084	0.594687	Btaf1	0.00160023	0.644827	0.179798	Etv3	0.00121078	0.11941	0.334256	Ube2j2	7.55419e-05	-0.111752	1.5592	Tmem128	0.000449341
Tmem18	0.00102835	-0.320533	0.391677	Amigo3	0.00196085	-1.14637	0.111374	Rundc3b	2.05755e-05	1.3136	2.13685	5930403L14Rik	0.00115333	-0.932792	0.344774	Dusp16	3.81593e-05	-1.13122	1.82222	Wdr43	9.55464e-06	1.16621	2.42361	Trim14	0.000537561	2.1906	0.673392	Golga5	0.000111215	0.218018	1.31642	Rdh7	0.000651381	-0.433872	0.594326	Dcakd	0.00169017	-0.679315	0.175889	E2f8	0.00116232	1.76853	0.334256	Dtx1	8.07287e-05	-0.288443	1.5592	Rchy1	0.000459391
Ctnnb1	0.00105704	-0.27144	0.384277	Pcf11	0.00199083	-0.626135	0.109793	Otop1	2.03369e-05	-4.62907	2.13685	Loxl1	0.00115769	0.479112	0.344774	Hoxc6	4.12603e-05	1.10114	1.79283	Shb	9.66195e-06	1.1096	2.4233	Ccdc96	0.00055435	-1.76471	0.672762	Ccl21b	0.000123792	-0.794374	1.31567	Zfp799	0.00065169	0.600848	0.594326	Rpn2	0.00174475	-0.252862	0.175629	Ets1	0.00120028	0.535323	0.334256	Tctn2	8.13635e-05	-0.466132	1.5592	Nlrp1a	0.000463763
Gm5531	0.00108057	-0.605748	0.379215	Ccny	0.00201578	0.178673	0.109793	Pdgfa	1.79095e-05	-0.71345	2.13685	Ppp1r12c	0.00121705	0.293465	0.327558	Dtl	4.21561e-05	1.15773	1.78801	Rell1	1.00933e-05	3.15387	2.42206	Gja1	0.000553381	0.655897	0.672762	Fah	0.00012545	-1.84324	1.3144	Zscan12	0.000662933	0.756935	0.591398	Pdia4	0.00172984	-0.744414	0.175629	Sp7	0.00118697	2.33499	0.334256	Calu	7.61985e-05	0.258694	1.5592	Gm14137	0.000478992
Ntng2	0.00113114	-0.879749	0.375314	Ints4	0.00203015	-0.24994	0.109793	Slc2a3	2.1067e-05	2.22138	2.13685	1300015D01Rik	0.00123568	-1.13429	0.325416	Mrps2	4.50367e-05	0.451486	1.77784	Slco2a1	9.81049e-06	3.97345	2.42206	Tmem26	0.000555342	1.24092	0.672762	Tsc1	0.000129684	0.409009	1.30803	Nufip2	0.000679074	0.660142	0.585405	Hira	0.00176239	0.392509	0.175629	Klhl6	0.00119028	0.884556	0.334256	Numbl	7.34568e-05	-0.254541	1.5592	Ankrd16	0.000494217
Rap2b	0.00113794	0.849223	0.375314	Adam2	0.00211781	0.943793	0.0958444	Cyp2e1	2.12163e-05	2.95033	2.13685	Gm3435	0.00126306	-0.617465	0.320308	D3Ertd254e	4.53795e-05	0.469322	1.77784	Gtpbp4	9.92586e-06	0.58478	2.42206	8430419L09Rik	0.000562409	0.359424	0.671679	Tti1	0.000129927	0.324616	1.30803	Atic	0.000710134	0.214563	0.574756	Erlin1	0.00175316	0.416488	0.175629	Ifrd1	0.00123727	-0.41367	0.329266	Zfp27	7.57845e-05	0.185982	1.5592	Slc12a9	0.000490577
Tusc1	0.00115383	0.808957	0.375314	Nop16	0.00216692	-0.246553	0.0902649	Ctnna3	2.0462e-05	-2.72268	2.13685	Tmem189	0.00128923	0.334675	0.318306	Ubc	4.4544e-05	-0.910173	1.77784	Tars	1.00565e-05	0.659616	2.42206	Myod1	0.000595757	0.667961	0.651027	Snx19	0.00013226	0.245301	1.30467	Arfgap3	0.000709792	-0.916158	0.574756	Socs2	0.00178075	1.75696	0.175493	Coq10b	0.00128578	-0.428527	0.328676	Usp35	7.97798e-05	-0.361035	1.5592	Prdx3	0.000498031
Gas2l2	0.00113811	-3.27631	0.375314	Cys1	0.00218853	1.26759	0.0902649	Timd4	2.05285e-05	1.84191	2.13685	Trmt5	0.00131594	-0.299586	0.318306	Spnb2	4.49144e-05	-0.417247	1.77784	Ubash3b	1.02995e-05	3.90058	2.4176	Mbnl2	0.00060412	0.236064	0.649294	Ubr3	0.000139615	0.510798	1.2892	Igsf8	0.000737748	0.710439	0.565382	Anp32a	0.00182879	-0.558029	0.168255	Pdp1	0.00131404	-0.434839	0.328676	Vwa3a	7.87521e-05	-0.64476	1.5592	Fam46b	0.000507484
Hlf	0.00115776	0.981724	0.375314	Trim13	0.00224063	0.411739	0.088692	Btbd6	2.00786e-05	0.311097	2.13685	Cd9	0.00133398	0.802721	0.318306	Fbp1	4.42202e-05	2.70109	1.77784	Pvrl1	1.09843e-05	2.08056	2.39392	Eif3g	0.000611007	-0.256263	0.64865	Egf	0.000160356	0.414851	1.2892	Osgin1	0.00074014	2.16722	0.565382	Fmo2	0.00185842	1.74677	0.165552	Gpr63	0.00130362	0.569119	0.328676	Rab4a	7.41308e-05	-0.478979	1.5592	Arl8a	0.000516603
Prrg1	0.00113336	-0.345099	0.375314	Secisbp2l	0.00225798	0.451324	0.088692	Nr1d2	2.10006e-05	0.708412	2.13685	Sesn2	0.00134014	-0.735401	0.318306	Pinx1	4.60766e-05	0.486312	1.77545	Lgr4	1.14173e-05	1.29817	2.38972	Hmbs	0.000623645	-0.218059	0.643996	Metap1	0.000160018	0.274028	1.2892	Fam188a	0.000783701	0.194966	0.557531	Pnpla7	0.00197255	-0.435619	0.165403	Ddx58	0.00130491	0.345185	0.328676	Mrpl42	7.85757e-05	0.363397	1.5592	Tmem59	0.000536957
C330024D21Rik	0.00120033	-0.964698	0.374172	Vgll3	0.00227922	0.872064	0.088692	Rad21	1.88322e-05	0.395521	2.13685	Rhou	0.00135235	0.502141	0.318306	Nbea	4.66151e-05	-0.918646	1.7746	Gm5039	1.14165e-05	1.34802	2.38972	Pcdh12	0.000634818	1.08729	0.64048	Gm1987	0.000159153	-0.940248	1.2892	Cd59a	0.000797975	-0.527375	0.557531	D730039F16Rik	0.0020231	-0.737105	0.165403	Art4	0.00129819	1.77425	0.328676	Mdh1	6.74071e-05	0.265548	1.5592	Szt2	0.000531163
Sparc	0.00121716	-1.73976	0.374172	Pcp4l1	0.00228346	-1.14977	0.088692	Tef	1.75339e-05	1.1681	2.13685	Hspb9	0.00135535	1.84422	0.318306	Mtap4	4.72971e-05	-0.780423	1.77245	Mid1	1.13763e-05	1.96483	2.38972	Laptm4a	0.000655438	-0.293016	0.630754	Ccl21a	0.000159106	-0.940292	1.2892	1300015D01Rik	0.000795331	0.941315	0.557531	Sirt4	0.00194694	-0.78353	0.165403	Tcp11l2	0.00126327	0.262645	0.328676	Caml	6.86226e-05	-0.270952	1.5592	Nrbp1	0.000573977
Phactr1	0.00119603	-0.798465	0.374172	Zfc3h1	0.00234769	0.463211	0.0867991	Crisp2	1.82414e-05	-3.79459	2.13685	Rnf144a	0.00137248	-0.695465	0.318306	Dock7	4.92874e-05	-0.854453	1.77079	Cdca4	1.15828e-05	1.17313	2.38759	Htra4	0.000663866	1.29264	0.629322	Glipr2	0.000156249	-0.965951	1.2892	Tsc22d4	0.00077084	0.8012	0.557531	Capza2	0.00192228	0.325778	0.165403	Efna1	0.00135404	1.0724	0.326904	Opn4	8.24349e-05	1.97435	1.5592	Gpn1	0.000568435
Aff2	0.00119536	-2.15958	0.374172	Stac2	0.0023586	-1.45635	0.0867991	Clip4	1.93385e-05	1.68087	2.13685	Fkbp10	0.00137387	0.556481	0.318306	Errfi1	4.89235e-05	-1.8014	1.77079	Ubac1	1.20304e-05	-0.50905	2.38139	Nhp2l1	0.000675355	-0.216271	0.625948	Abhd14b	0.000141064	-0.877368	1.2892	Tmprss6	0.000783627	-0.266725	0.557531	AI467606	0.00194366	1.52241	0.165403	Lsm3	0.00135711	-0.352119	0.326904	Ttll1	7.13957e-05	-0.24837	1.5592	Gigyf1	0.000584828
Cdkl5	0.00120649	-1.06393	0.374172	Clmn	0.00235896	0.624954	0.0867991	Fam189a2	1.97747e-05	-1.11802	2.13685	2810025M15Rik	0.00138425	0.386728	0.318306	Erf	4.89809e-05	-1.17363	1.77079	Spred1	1.19813e-05	1.62288	2.38139	Bmf	0.00068768	1.16479	0.623115	Vnn3	0.000151191	-2.47959	1.2892	Trip10	0.000778695	0.866332	0.557531	Hapln4	0.00191151	-0.961172	0.165403	Iigp1	0.00133487	1.45161	0.326904	Yaf2	7.13597e-05	0.193191	1.5592	Gltscr1	0.000571973
Zfp146	0.00126053	0.224519	0.370867	Scarb2	0.00242949	0.270687	0.0854943	Dock8	2.03265e-05	-1.89225	2.13685	Dync1i2	0.00142064	0.191493	0.312174	Itga1	4.92743e-05	-0.370433	1.77079	Slc39a14	1.20817e-05	2.4167	2.38139	Mapk4	0.00069248	-1.47778	0.623115	Specc1l	0.000141647	0.324884	1.2892	Adhfe1	0.000830044	-0.353033	0.548497	Zfp597	0.00196831	0.982185	0.165403	Erf	0.00137432	0.211558	0.325436	Grin2a	8.12919e-05	0.528459	1.5592	Ranbp10	0.00059189
Cdk7	0.00125836	-0.219926	0.370867	Il10	0.00243203	-1.53531	0.0854943	Mosc1	2.15976e-05	-1.78826	2.13555	Armcx6	0.00144848	0.986118	0.312174	Slc25a13	5.14905e-05	-2.28248	1.77018	Fam107b	1.29999e-05	2.27732	2.35355	Per1	0.000707561	-0.668249	0.617725	Ulk2	0.000152819	0.355998	1.2892	Map3k6	0.000837379	1.43049	0.548497	Zfp952	0.00200743	0.842168	0.165403	Ier5	0.00149338	0.372991	0.320206	Nme3	7.91403e-05	-0.290459	1.5592	Dzip1l	0.000580866
Atg12	0.0012581	-0.614342	0.370867	Dusp11	0.00244757	-0.374153	0.0854943	Fap	2.20606e-05	-1.35151	2.13555	Ywhah	0.00148747	0.450279	0.312174	Kcna5	4.99719e-05	-0.935598	1.77018	Smarca2	1.31269e-05	-0.792842	2.35326	Nos1	0.000732755	0.592696	0.614008	Scin	0.000146341	-0.740617	1.2892	Smc5	0.000834778	0.507151	0.548497	Syt7	0.00200649	2.84185	0.165403	Trp53inp1	0.001485	-0.620959	0.320206	Socs5	8.11136e-05	0.222484	1.5592	Higd1a	0.000571608
Saa3	0.00128355	-3.50694	0.366902	Arhgap19	0.00245436	-0.666718	0.0854943	Mapk8ip1	2.20941e-05	1.10301	2.13555	Pld3	0.00149022	0.855515	0.312174	Zfp629	5.0816e-05	0.762414	1.77018	Irf2	1.35543e-05	1.38514	2.34324	Trib2	0.000722504	0.75535	0.614008	Dync1h1	0.000149397	0.474684	1.2892	Chd4	0.000883252	0.538084	0.529229	Tm2d1	0.00210468	0.554955	0.161693	Txn1	0.00145586	-0.247457	0.320206	Mid1	6.86298e-05	1.0913	1.5592	Gje1	0.00052393
Mapkap1	0.00132963	-0.152503	0.355445	Tmem39a	0.0024756	-0.325457	0.0854943	H2afv	2.21318e-05	0.425622	2.13555	Islr	0.00149298	0.588398	0.312174	Ccdc69	5.16207e-05	0.789054	1.77018	Cd3eap	1.41824e-05	1.34403	2.32951	Pphln1	0.000733106	0.160161	0.614008	Tulp4	0.000144957	0.509879	1.2892	Rnf38	0.000923984	0.756832	0.528468	Tmem39b	0.00208364	-0.839066	0.161693	Gm15645	0.00146329	-0.541279	0.320206	Map2k3	8.45213e-05	-0.355751	1.55604	Rnasek	0.000578671
App	0.00136477	-1.36074	0.350918	Ppp1r3b	0.00251231	-0.546399	0.0829276	Psme4	2.22668e-05	-0.441969	2.13555	Ppp1r8	0.00150187	-0.24272	0.312174	Dynlt1f	5.07047e-05	-0.88702	1.77018	Thyn1	1.42523e-05	-0.73732	2.32951	Cyp26b1	0.000768563	1.80847	0.606618	Adamts10	0.000151875	-0.800276	1.2892	Tfpi2	0.000914468	-0.526901	0.528468	Tgoln1	0.00211398	0.249786	0.161693	Gm5136	0.0015152	-1.69436	0.320206	Psmc1	8.52623e-05	0.119287	1.55604	Msl1	0.000551972
Arhgap36	0.00136734	1.71019	0.350918	Tax1bp1	0.00256615	0.230942	0.0806213	Ubd	2.24516e-05	-4.67834	2.13555	Pepd	0.00150524	0.359079	0.312174	Atp6v0d2	5.22367e-05	-4.22073	1.76882	Nlrx1	1.43642e-05	-0.791386	2.32951	Rab4a	0.000767531	-0.762644	0.606618	Ccnd3	0.000144054	-0.571137	1.2892	Dusp11	0.000924302	0.39317	0.528468	Tmem41b	0.00207609	-0.602562	0.161693	0610009L18Rik	0.00142958	-0.462537	0.320206	Gm10012	8.50884e-05	0.330985	1.55604	Tmem101	0.000563443
B3gat2	0.00153972	4.11527	0.348863	Ints5	0.00264487	-0.449926	0.0806213	Trip6	2.48567e-05	0.482342	2.09873	Mettl8	0.00151339	-0.26387	0.312174	Vcam1	5.31505e-05	-0.887826	1.76505	Mapkapk3	1.46836e-05	1.53498	2.32372	Cabin1	0.000772083	0.463422	0.606618	Slc25a23	0.000149564	-0.571258	1.2892	Tirap	0.000893787	0.764075	0.528468	Med19	0.00213378	-0.475757	0.161405	Exoc5	0.00143218	-0.235213	0.320206	Wdfy1	8.83107e-05	-1.53275	1.55196	Kcnh3	0.000591169
Nos1ap	0.00154269	-1.7414	0.348863	Atl1	0.00264994	0.623758	0.0806213	Fbxl20	2.48632e-05	-0.637368	2.09873	Zfp408	0.00153417	-0.541163	0.312174	Zc3h11a	5.70104e-05	-0.561292	1.76437	Il6st	1.5355e-05	1.08517	2.31173	Brd2	0.000760392	0.286529	0.606618	Rbm20	0.000157184	0.667996	1.2892	Plec	0.000919761	0.59298	0.528468	Tomm6	0.00221451	-0.828448	0.149005	Ctnnd2	0.00153105	0.240096	0.320206	Gm14391	8.77853e-05	0.294561	1.55196	Med12	0.000574298
Mapre1	0.00153467	-0.326867	0.348863	Fbp2	0.00265183	0.738431	0.0806213	Nedd4l	2.56532e-05	-1.37108	2.08884	Tpm3	0.00154785	0.304119	0.312174	Vim	5.76378e-05	-0.466853	1.76437	Syt12	1.52934e-05	1.29064	2.31173	Bend5	0.000790486	-0.974207	0.600084	Xiap	0.000168279	-0.174727	1.27195	Socs2	0.000942668	1.84648	0.527285	Ceacam2	0.00224725	-0.754386	0.146326	Dtx3l	0.00143402	0.317478	0.320206	Isyna1	8.69539e-05	-0.354713	1.55196	Cxcr2	0.000656534
Rpn2	0.00147237	-0.376396	0.348863	Wasl	0.00265603	0.433038	0.0806213	Slc5a6	2.68241e-05	1.3704	2.08736	Foxc2	0.00156687	-0.900351	0.312174	Abl1	5.56609e-05	0.348064	1.76437	Txnrd1	1.55554e-05	1.1908	2.30976	Pydc3	0.000815538	1.86122	0.593833	Txlnb	0.000171067	0.27722	1.26848	Rdm1	0.000935042	-0.815026	0.527285	Ubxn1	0.00232642	-0.592717	0.134956	Btnl5	0.00153815	-1.55191	0.320206	Ppp1ca	9.06755e-05	-0.133755	1.54415	Tmem190	0.000611726
Slc2a2	0.0016302	-1.62943	0.348863	Tsc22d3	0.00266347	0.411247	0.0806213	Mdm2	2.69152e-05	-0.505778	2.08736	Vamp4	0.00158984	0.35137	0.312174	Zfp658	5.7822e-05	0.710553	1.76437	Ddx54	1.59293e-05	0.451749	2.3045	Glis3	0.00080882	1.94587	0.593833	Pbxip1	0.000172707	0.365904	1.26797	Phf19	0.000960384	2.09675	0.526094	Ncstn	0.00252468	-0.393264	0.133914	Rnf138	0.0015441	-0.453633	0.320206	Spire1	9.35617e-05	0.232319	1.53418	Gipr	0.000625997
Slc16a1	0.00152456	-0.543344	0.348863	Nckap5	0.00269653	-0.68027	0.0806213	Tnip1	2.70491e-05	-0.73095	2.08736	Zbtb37	0.00159173	-0.62258	0.312174	Dync1li2	5.65619e-05	-0.374516	1.76437	Irgm2	1.60096e-05	2.64388	2.3045	BC048679	0.000836232	-1.40963	0.590129	Pkhd1l1	0.000174398	-2.76933	1.26734	5730508B09Rik	0.000961142	0.497744	0.526094	Lamc3	0.00265316	2.23316	0.133914	Txnl1	0.00149839	-0.148202	0.320206	Flrt3	9.7399e-05	0.485347	1.525	Arhgef1	0.000642025
Ptger3	0.00163527	-1.46859	0.348863	Gxylt2	0.00270293	-0.913038	0.0806213	Zfp488	2.65994e-05	-0.527408	2.08736	Hnrnpul2	0.00159674	0.168045	0.312174	Actr6	5.47872e-05	0.486608	1.76437	Surf6	1.68088e-05	0.987606	2.29046	Pttg1	0.000835269	-0.349941	0.590129	Eif4g3	0.000180002	0.381913	1.26072	Mfsd2a	0.00098308	-1.26642	0.519867	Gpcpd1	0.00246505	2.32139	0.133914	Sox9	0.00158464	0.584157	0.312526	Ank3	9.69709e-05	0.439474	1.525	Uqcrc2	0.000654618
Creb3	0.00139337	-0.639642	0.348863	Dusp6	0.00276288	-0.683188	0.0789403	Nat15	2.61868e-05	0.339012	2.08736	Fastk	0.00161703	-0.277439	0.312174	Tanc2	5.45118e-05	-1.05152	1.76437	Daxx	1.66881e-05	0.830959	2.29046	Eif2d	0.000878575	-0.271486	0.577569	Lipe	0.000179964	-0.898529	1.26072	D630039A03Rik	0.00105201	1.03006	0.510244	Klhl9	0.00248939	0.273757	0.133914	Btf3	0.00164455	-0.171911	0.299954	Cdh10	9.79497e-05	0.507248	1.525	Psma4	0.000636211
Cadps2	0.00159337	1.37839	0.348863	Chrm3	0.00279197	-1.80082	0.0789403	St8sia5	2.62172e-05	-1.77896	2.08736	Csf2ra	0.00164721	0.881481	0.312174	Ifrd1	5.62445e-05	-1.39869	1.76437	Slc7a1	1.72447e-05	2.27306	2.28635	Slamf7	0.000896046	2.19242	0.577569	Pgrmc1	0.000182639	-0.507663	1.25793	Hip1r	0.0010533	0.609536	0.510244	Cdk11b	0.00250438	-0.626427	0.133914	Cxcl10	0.00167255	2.15949	0.296559	Hrh3	0.000105868	-0.486889	1.52152	Gm19395	0.000631019
Lep	0.00156879	-1.85755	0.348863	Creb3l3	0.00282393	-1.70343	0.0789403	Sphk2	2.73162e-05	-0.45739	2.08659	Cep76	0.00165927	-0.390691	0.312174	Tarbp2	5.68255e-05	0.251576	1.76437	Rnf150	1.71471e-05	-0.703679	2.28635	Ywhah	0.000892881	-0.237257	0.577569	Csde1	0.000185148	0.354349	1.25549	Repin1	0.00101584	0.602131	0.510244	N4bp2l2	0.00265287	0.404365	0.133914	Ddhd1	0.00168441	-0.17646	0.296559	Tnik	0.000103351	0.284382	1.52152	B3galnt2	0.000626975
Tmf1	0.00156116	-0.175587	0.348863	Cyth3	0.00286964	0.582859	0.0789403	Pcdh18	2.75851e-05	1.84864	2.08579	AI480653	0.00165997	-0.231626	0.312174	App	5.6096e-05	-0.602352	1.76437	Kti12	1.75248e-05	0.821553	2.28281	Ap3m2	0.00088944	0.668739	0.577569	Cdo1	0.000187197	-2.14383	1.25417	Htra2	0.00105454	-0.511132	0.510244	Crbn	0.00266214	0.488765	0.133914	Olfr545	0.0017021	1.41402	0.295481	Ints3	0.000104883	-0.217085	1.52152	Gm9199	0.000633195
Dbp	0.00157362	1.6544	0.348863	Abcb1b	0.00291429	0.308973	0.0789403	Gtse1	2.78873e-05	-2.20233	2.08449	4933430I17Rik	0.00168795	0.941446	0.312174	Pdlim1	5.85337e-05	-1.35329	1.76249	Trmt61a	1.81929e-05	0.974639	2.27	Endou	0.000893284	-0.874313	0.577569	Trim16	0.000193903	0.49635	1.24478	Itpr2	0.00103246	0.445857	0.510244	Tm2d3	0.00265438	-0.628733	0.133914	Nip7	0.00172335	-0.303052	0.293526	Atp5f1	0.000109431	0.181122	1.52152	Tarbp2	0.000656409
Tmc5	0.00162474	-1.36393	0.348863	Ccdc136	0.00292994	1.70108	0.0789403	Bpifb6	2.9734e-05	-1.98696	2.08065	Ctsz	0.00168929	0.584826	0.312174	2810001G20Rik	5.99516e-05	0.78103	1.75551	Pgm2	1.85558e-05	-0.47082	2.26821	Tm2d1	0.00091044	-0.240837	0.577434	Tapbp	0.000194326	-0.279219	1.24478	Leap2	0.00104222	-0.842407	0.510244	Prkrir	0.00258828	0.432604	0.133914	Nfyb	0.00175935	-0.318409	0.287954	Arrb1	0.000106513	0.248891	1.52152	Crispld2	0.000672196
F7	0.00158057	-2.77093	0.348863	Naa16	0.002969	-0.466571	0.0789403	Bcas2	2.98477e-05	0.815962	2.08065	Gna15	0.00169115	0.8332	0.312174	Timeless	6.20423e-05	-0.90212	1.744	Gm4841	1.84305e-05	3.82549	2.26821	Toe1	0.000906776	0.460667	0.577434	Ap2a2	0.000203333	0.171885	1.23443	Phf3	0.00107571	0.377639	0.504991	Zfp317	0.00254673	0.444509	0.133914	Tagap	0.00177407	-0.107413	0.287715	Atxn7l3b	0.000101276	0.136742	1.52152	Trappc2l	0.000678819
Casp4	0.00160934	0.955154	0.348863	Phf8	0.00297683	0.980047	0.0789403	Ankib1	2.89862e-05	-0.35232	2.08065	Tbrg4	0.00169139	-0.264825	0.312174	Rgma	6.2826e-05	1.93106	1.7419	Il6ra	1.88897e-05	1.51777	2.26766	Tfcp2l1	0.00096666	0.800056	0.571156	Mfng	0.000201608	-1.05138	1.23443	Cebpb	0.00108981	-1.09588	0.502689	Senp3	0.00245838	0.301793	0.133914	Ccnb2	0.00183188	-0.710005	0.282113	Cacnb1	0.000109975	-0.205578	1.52152	Snx16	0.000701707
Ptprk	0.0015902	-1.36134	0.348863	Gm684	0.00298412	0.770552	0.0789403	Zfp128	2.87466e-05	0.452393	2.08065	Arpc5	0.0017063	0.396793	0.312174	Csrp1	6.43065e-05	-0.745518	1.73842	Aff1	1.89768e-05	1.37197	2.26766	Mpped2	0.000955688	-0.789298	0.571156	Mapre2	0.000203673	0.52479	1.23443	Gpr89	0.00112538	-0.321262	0.498649	Lgals9	0.00241454	-0.526656	0.133914	Amd1	0.00183889	-0.258842	0.282113	Rps6ka5	0.000108435	-0.283946	1.52152	Npm3-ps1	0.000747703
Cant1	0.00149629	-0.213711	0.348863	Apod	0.00301513	0.922817	0.0789403	Gm11747	2.94136e-05	-1.01605	2.08065	Smad6	0.00172495	-0.604684	0.312174	Sash1	6.4005e-05	-1.78857	1.73842	Cars	1.91554e-05	0.787596	2.26766	Rheb	0.00095997	-0.219577	0.571156	Fbrsl1	0.00020824	0.290209	1.23138	Stat2	0.00111607	0.72746	0.498649	Fam171a2	0.00266515	2.0767	0.133914	Mrpl52	0.00181485	-0.485595	0.282113	Uqcrfs1	0.000105536	0.120757	1.52152	Cd4	0.000753803
Thtpa	0.00155601	0.403442	0.348863	Mpp7	0.00301775	0.570099	0.0789403	Mfsd7c	2.92607e-05	1.12281	2.08065	Acot11	0.00172892	0.783428	0.312174	Add1	6.49676e-05	-0.437564	1.73725	Mustn1	1.907e-05	3.40389	2.26766	Cpeb2	0.000956519	-0.640973	0.571156	Tsr1	0.000207574	0.378779	1.23138	Tgm1	0.00111864	2.38013	0.498649	Dynlt1c	0.00247375	-1.00991	0.133914	Dennd2c	0.00210251	0.806921	0.281042	Gmpr	0.000106612	-0.343119	1.52152	Mphosph6	0.00073891
Zfp36l2	0.00163664	1.0243	0.348863	Nov	0.0030274	1.3634	0.0789403	Jarid2	2.94928e-05	0.545654	2.08065	Klb	0.00180886	-1.08513	0.298839	Fpgs	6.76544e-05	0.663559	1.73536	Erbb2ip	1.94222e-05	0.885099	2.26673	Art5	0.000960701	-0.720355	0.571156	Ptprr	0.000211735	-0.581265	1.22741	Grid1	0.00114871	-1.62791	0.492989	Zfp955a	0.00249718	0.635565	0.133914	Haus6	0.00205608	0.272336	0.281042	Rnf8	0.000108272	-0.297128	1.52152	Lrp1	0.000732503
Pcdhb15	0.00147909	1.79894	0.348863	Cltb	0.00309311	0.509291	0.0789403	Slc7a8	2.99076e-05	-0.682024	2.08065	Prune	0.00180964	-0.309665	0.298839	Cstf3	6.70343e-05	-0.920097	1.73536	Klf9	1.94848e-05	0.902536	2.26673	Abcd4	0.000950979	-0.245366	0.571156	Chek2	0.000213863	-0.980633	1.22629	Tmem88b	0.00115902	1.58759	0.492339	Ldb1	0.00264186	0.370051	0.133914	Dr1	0.00203112	-0.239363	0.281042	Pfdn1	0.000105869	0.0999603	1.52152	Slc28a3	0.000733905
Lars	0.001463	-0.438909	0.348863	Yeats2	0.00309688	-0.429276	0.0789403	Nacc2	3.0676e-05	-0.436484	2.07602	Mmachc	0.00185975	-0.347963	0.29486	Mras	6.7704e-05	-0.583839	1.73536	Phf17	2.05294e-05	-0.448031	2.2652	Hlx	0.00102224	0.577472	0.565761	Wdfy1	0.000220791	-1.85877	1.21565	Tnfrsf1b	0.00118503	-1.08316	0.489086	Uba1	0.00258866	-0.304949	0.133914	Zfand2a	0.0020669	-0.185009	0.281042	Arhgef9	0.000107674	0.21217	1.52152	Abcc10	0.000749229
Hnrnph2	0.00153997	0.256545	0.348863	Npas2	0.00315484	-1.42655	0.0789403	Pde1a	3.0539e-05	1.23165	2.07602	Katnal1	0.00186349	-0.299407	0.29486	Helb	6.62199e-05	0.611068	1.73536	Kazn	2.10219e-05	3.18738	2.2652	A130010J15Rik	0.00102137	-0.364542	0.565761	Orc6	0.000223752	-0.628438	1.21305	Cklf	0.0011823	-1.33661	0.489086	Stbd1	0.00271049	-0.564933	0.12977	Il23r	0.0019762	-2.09168	0.281042	G530011O06Rik	0.000105586	0.611881	1.52152	Txnl1	0.000738376
Olfr856-ps1	0.00165853	-0.705983	0.346251	Lcorl	0.00320982	-0.29603	0.0789403	Pde7a	3.11199e-05	-1.31392	2.07516	Gm12839	0.00186868	0.960332	0.29486	Ndel1	6.74708e-05	-0.931431	1.73536	Ugdh	2.0864e-05	1.98641	2.2652	Sdc4	0.00102016	-0.721602	0.565761	Nploc4	0.000230554	0.375355	1.21001	1700028J19Rik	0.00119782	-0.958835	0.487583	Rab25	0.00273496	0.955053	0.129025	Npm3-ps1	0.00204615	-0.467423	0.281042	Ppp1r16b	0.000112481	0.362993	1.52018	Tmem194b	0.000771808
Rsad1	0.00170983	0.563678	0.336157	Crocc	0.00323773	-0.667417	0.0789403	Fhod3	3.11854e-05	-1.22073	2.07516	Gm129	0.00188784	1.53477	0.29486	Thy1	6.89984e-05	-0.816833	1.73361	Usp5	2.10727e-05	-0.503945	2.2652	Ube2h	0.00101957	-0.33334	0.565761	L2hgdh	0.000230462	0.244858	1.21001	Nop58	0.00130732	0.554915	0.485996	Aste1	0.00276553	1.21538	0.127332	Crxos1	0.00188703	-0.781723	0.281042	Lck	0.00011273	-0.49711	1.52018	Lsm3	0.000771939
Fzd5	0.00179955	-1.17937	0.333474	Dbn1	0.00326533	0.844721	0.0789403	Lamb3	3.32519e-05	-2.3902	2.06847	Fam154b	0.00191312	-1.27952	0.29486	Sdr39u1	6.94558e-05	0.354052	1.73361	Pvr	2.11469e-05	2.07308	2.2652	Hspb6	0.000991819	-0.388395	0.565761	Ranbp1	0.000231902	-0.265924	1.21001	Ext2	0.00128122	-0.378244	0.485996	Impad1	0.00287531	0.497687	0.125774	Zfp30	0.00207285	0.295502	0.281042	Epm2aip1	0.000111724	0.349397	1.52018	Rspo3	0.000780461
Cpeb2	0.00175313	-1.28479	0.333474	Tfpt	0.00328035	-0.250001	0.0789403	Cry2	3.46266e-05	0.404019	2.06847	Senp3	0.00193888	-0.168457	0.29486	Ppp1r18	6.8586e-05	-1.08738	1.73361	Arhgap42	2.0126e-05	1.28933	2.2652	Fgfr1	0.000998435	0.350236	0.565761	Lgals12	0.000228484	-1.92415	1.21001	Ptpra	0.00125086	-0.356011	0.485996	Fam114a2	0.00285774	-0.365775	0.125774	Kirrel2	0.00194312	0.789801	0.281042	Rgs5	0.000115527	0.571011	1.51902	Prps1	0.000776104
Large	0.00180405	-0.922912	0.333474	Rhou	0.00328203	1.22157	0.0789403	Mapre1	3.70557e-05	-0.258353	2.06847	Add1	0.00196015	0.156549	0.29486	Klf6	7.02294e-05	-1.63795	1.73187	Jmjd1c	1.99866e-05	1.42356	2.2652	Sp2	0.00103287	0.326349	0.565601	Mfn2	0.00023513	0.237775	1.20708	Sdc4	0.00128442	-0.549316	0.485996	Hn1l	0.00286601	-0.669119	0.125774	Vmn2r63	0.00203788	-0.956568	0.281042	Ndufaf1	0.000115842	0.228582	1.51902	Yars2	0.000793903
Tmem188	0.00177666	-0.306221	0.333474	Pacsin2	0.00330875	0.237459	0.0789403	Asph	3.61792e-05	0.518727	2.06847	Stx1a	0.0019656	-1.18676	0.29486	Ubr3	7.17112e-05	0.227226	1.72724	Mex3d	2.01397e-05	0.647729	2.2652	Cntd1	0.00103713	-3.22704	0.565601	Ttc3	0.000237724	0.380611	1.20536	Foxo1	0.00126188	-0.750005	0.485996	Daxx	0.00281672	0.376977	0.125774	1700007B14Rik	0.00206367	1.84001	0.281042	Llph	0.000116262	0.243905	1.51902	Npr2	0.000804204
Gatsl3	0.00178169	-0.886948	0.333474	Rps6ka4	0.00335756	0.183842	0.0789403	Gm11837	3.29828e-05	1.67934	2.06847	Cables1	0.00197379	-0.502072	0.29486	Lrp3	7.24813e-05	0.762928	1.72724	Hexim1	2.07661e-05	-0.867553	2.2652	Hadh	0.00105888	-0.367458	0.565045	Fam69c	0.000240455	0.974205	1.20343	Fam160a1	0.00132142	-0.903693	0.485996	Magee1	0.00281938	-1.14804	0.125774	Specc1l	0.00191033	0.276884	0.281042	Zxdb	0.00011385	0.105145	1.51902	1110008F13Rik	0.000898317
Gm11627	0.00179598	-3.17657	0.333474	Tmem140	0.0034088	0.570933	0.0789403	Jun	3.20516e-05	0.807782	2.06847	Trem2	0.00201152	1.18937	0.29486	Acsf2	7.21031e-05	0.66365	1.72724	Ptk2b	2.02614e-05	0.811604	2.2652	Frmd4b	0.0010526	0.715852	0.565045	Cap1	0.000248807	-0.384652	1.19755	Lmo4	0.00123914	0.827998	0.485996	Srp19	0.00291011	-0.601666	0.123555	Bcap29	0.00206274	-0.34642	0.281042	Mrpl30	0.000118202	0.205552	1.51762	Nsmaf	0.000936954
Slc12a7	0.00180707	0.762883	0.333474	Cbl	0.00343379	-0.400265	0.0789403	Aldh2	3.48364e-05	0.737994	2.06847	Ypel4	0.00201892	1.26036	0.29486	Sirpa	7.33139e-05	-0.915661	1.72526	B3gnt1	2.05052e-05	-0.86319	2.2652	Ppp2cb	0.00106024	-0.214177	0.565045	Pparg	0.000248216	-1.18128	1.19755	Klhl21	0.00133288	-0.711826	0.485996	Clec2h	0.00295168	1.69439	0.12038	Ccdc88c	0.00208583	0.18001	0.281042	Eif2c3	0.000123472	0.437754	1.51762	Macf1	0.000869145
Znfx1	0.00193496	0.263604	0.32882	Prelp	0.00344472	0.565182	0.0789403	Tfpi2	3.70845e-05	-2.16279	2.06847	Lgals3	0.00202508	0.960439	0.29486	Elovl3	7.38723e-05	3.13413	1.72493	Rab22a	2.17221e-05	0.265366	2.25788	Stx1a	0.00107753	-1.50403	0.560983	Ccar1	0.000246575	0.157957	1.19755	Kcnk6	0.0013034	-1.54708	0.485996	Mapkap1	0.00305892	-0.286384	0.116977	Homer1	0.00195173	-0.467697	0.281042	Irf2bp1	0.000120409	-0.240886	1.51762	Mlxip	0.000912586
Oas1e	0.00186575	-2.41053	0.32882	Rhbdl1	0.00348375	0.418818	0.0789403	Adcyap1r1	3.61795e-05	3.18779	2.06847	Scrt2	0.0020345	1.13977	0.29486	Hoxa3	7.49901e-05	1.21547	1.72302	Lmo4	2.18012e-05	1.43484	2.25788	Angpt1	0.00109265	-0.825715	0.557879	Pmpca	0.000284777	0.24557	1.18684	Atg16l2	0.00127257	1.05693	0.485996	Vps72	0.00301878	-0.629071	0.116977	1700112E06Rik	0.00215067	1.53866	0.281042	Gdf1	0.000122504	-0.261291	1.51762	Uncx	0.000940931
Gsg1l	0.00186437	-2.71424	0.32882	Fbxo3	0.00348663	0.225944	0.0789403	Pthlh	3.46034e-05	3.2164	2.06847	Anxa4	0.00203954	0.494665	0.29486	Ctr9	7.5713e-05	-0.446008	1.72302	Klhl21	2.21972e-05	1.13882	2.25589	Zfp71-rs1	0.00110008	0.376075	0.557857	Ino80	0.00027918	0.36649	1.18684	Rab20	0.00128902	0.511571	0.485996	Rbm8a	0.00315828	-0.46773	0.116977	A330009N23Rik	0.00213504	-0.448318	0.281042	Fat3	0.000119206	0.583694	1.51762	Necap1	0.000929128
Nkd1	0.00196416	-1.84811	0.32882	Atp13a1	0.00348976	-0.259198	0.0789403	Kcnj14	3.59786e-05	-3.00855	2.06847	Kcne3	0.00204313	0.749187	0.29486	Bahcc1	7.5374e-05	1.87441	1.72302	Nolc1	2.21102e-05	0.826836	2.25589	Btg2	0.00114628	-1.97762	0.549538	2900097C17Rik	0.000280383	0.378373	1.18684	Sbno2	0.00130809	0.650236	0.485996	Osgin1	0.00303617	1.10806	0.116977	Naa50	0.00214334	-0.260303	0.281042	Hn1	0.00012068	-0.402479	1.51762	Psmd8	0.000943927
Med16	0.00193383	-0.577635	0.32882	Ube2g2	0.00350118	0.487821	0.0789403	Pcsk6	3.75648e-05	0.985763	2.06847	Ncf1	0.00207522	1.11357	0.29486	Zfp948	7.63873e-05	-1.18677	1.72205	Gbp6	2.23739e-05	2.46324	2.25533	Slc25a25	0.00115146	-2.15134	0.549538	Slc44a3	0.000281599	-1.94465	1.18684	Kcnab3	0.00132852	1.64781	0.485996	Pvrl1	0.00314779	-0.479265	0.116977	Pcnp	0.00211312	-0.262103	0.281042	Actg1	0.000123927	-0.228727	1.51762	Car5a	0.000879308
Vwc2	0.00188442	1.90796	0.32882	Dstn	0.00350912	0.489702	0.0789403	Ntrk3	3.53945e-05	2.06793	2.06847	Ctsk	0.00209539	0.81573	0.29486	Snx10	7.83204e-05	0.93857	1.71406	Hmox1	2.27027e-05	4.03077	2.25186	Gucy1a3	0.00113479	0.851554	0.549538	Gnai1	0.000271372	-1.31218	1.18684	Id2	0.00126328	1.2396	0.485996	Rps6kl1	0.00315213	-1.78417	0.116977	Tbc1d23	0.0019757	-0.19009	0.281042	Nrip1	0.00012364	0.358682	1.51762	Atp5l	0.00092298
Gadd45g	0.00195417	-2.07128	0.32882	Ube2r2	0.00352505	0.305112	0.0789403	Ric8	3.7484e-05	-0.3628	2.06847	Tslp	0.00209931	0.766469	0.29486	Tagln2	8.18077e-05	-1.11132	1.71075	Trip10	2.35875e-05	1.04595	2.24093	Nufip2	0.00113993	0.342394	0.549538	Nat8l	0.000277548	-1.83363	1.18684	Akr1c6	0.00132702	-0.460712	0.485996	Zfp58	0.00312591	1.0593	0.116977	Zfp948	0.0018985	-0.409423	0.281042	Fahd1	0.000121023	0.288513	1.51762	Srprb	0.000923382
Pcdhb20	0.00189863	0.773736	0.32882	Cnih4	0.00353932	0.296002	0.0789403	Zfp961	3.35748e-05	0.490257	2.06847	Cndp2	0.0021125	0.619008	0.29486	Usp53	8.19348e-05	-0.475389	1.71075	Pprc1	2.35615e-05	1.65643	2.24093	Otud1	0.00117842	-2.64474	0.545126	Tmsb10	0.00028218	-0.942271	1.18684	Cox18	0.00137225	-0.335988	0.482148	Slc16a12	0.00315478	0.615105	0.116977	Btrc	0.00212619	0.308097	0.281042	Purb	0.0001284	0.392576	1.50786	Obscn	0.00091196
Fgf1	0.00186914	-1.88746	0.32882	Parp9	0.00354587	0.264208	0.0789403	Nanos3	3.76918e-05	-1.19758	2.06847	Msn	0.00212863	0.366484	0.29486	Mafk	8.063e-05	-1.36582	1.71075	Zfp672	2.43052e-05	0.371525	2.23073	Zcchc7	0.00117764	0.32909	0.545126	Arl6ip1	0.000265194	-0.632305	1.18684	Dusp16	0.0013799	-0.64491	0.482148	Mecp2	0.00303065	0.580707	0.116977	Pnpla7	0.00220596	0.462957	0.27283	Ndufv2	0.00012799	0.329133	1.50786	Slc35b1	0.000925098
Myo5b	0.00192593	0.861991	0.32882	Asnsd1	0.00359533	-0.155995	0.0789403	Popdc3	3.71559e-05	-2.7057	2.06847	Irf9	0.00213669	0.332069	0.29486	Zcchc6	8.15646e-05	-0.306711	1.71075	D19Bwg1357e	2.49325e-05	0.603714	2.22246	Snrpd3	0.00119782	-0.123509	0.541682	Klf2	0.000289718	-1.00994	1.18684	Gm10684	0.00137882	-1.19466	0.482148	Scyl3	0.00326843	0.488711	0.113012	Csgalnact1	0.00222213	-0.155166	0.272452	Fgf1	0.000129409	0.360238	1.50726	Nt5c	0.000910183
Ikbkg	0.00193971	-0.682165	0.32882	Creb3	0.0036086	0.262122	0.0789403	Itga7	3.43601e-05	-0.863953	2.06847	Ptgfr	0.00214321	-0.822377	0.29486	Stk19	8.2035e-05	0.8068	1.71075	Sulf2	2.532e-05	-0.747055	2.21853	Aldh7a1	0.00120313	-0.250489	0.541682	Ddx6	0.000271688	0.31517	1.18684	Ttyh2	0.0013683	0.321284	0.482148	Arpc5l	0.00333743	-0.383818	0.113012	Ryk	0.00227249	-0.253793	0.269201	Kat2a	0.000130833	-0.217483	1.50528	Pabpn1	0.000890695
Psmb11	0.00197753	-0.587425	0.328631	Hspb6	0.00361758	0.717985	0.0789403	Slc22a4	3.4906e-05	-0.8965	2.06847	Tspan18	0.00218253	-0.638772	0.29486	Frat2	7.98553e-05	-1.88013	1.71075	Dhrs3	2.58463e-05	-1.41847	2.21472	Irf1	0.00128592	0.763132	0.51554	Uba7	0.000264208	-0.985972	1.18684	Pcdh18	0.00140001	1.59617	0.480129	OTTMUSG00000016609	0.00335484	0.74149	0.113012	Kctd11	0.00225739	0.558286	0.269201	Atp6v0c	0.00013609	-0.10702	1.49093	Nedd8	0.00090872
Gm14288	0.00199196	-0.741444	0.328213	Fbxw2	0.00362562	0.179693	0.0789403	Brca1	3.53845e-05	-2.12783	2.06847	Foxp2	0.00220858	-1.32088	0.29486	Fosl2	8.52194e-05	-1.44114	1.69695	Mmp19	2.58684e-05	1.48742	2.21472	Chd7	0.00129904	0.618989	0.513869	Usp19	0.000259607	0.316966	1.18684	2410004B18Rik	0.00140399	-0.847459	0.480129	9130221H12Rik	0.00339288	-0.269451	0.113012	Rabep1	0.00228188	-0.159106	0.269201	Ccdc60	0.000137589	-0.93405	1.48891	Psmb1	0.000934875
Uchl1	0.00202739	-0.794731	0.324635	Tspan14	0.00366938	-0.323045	0.0789403	Afmid	3.41369e-05	-0.891386	2.06847	Pax1	0.00220992	-1.53925	0.29486	Fgfrl1	8.58773e-05	-0.952125	1.69634	Dcdc2c	2.6132e-05	1.041	2.21304	Clec14a	0.00130949	0.674978	0.513114	Rab34	0.00028915	-1.31504	1.18684	Ppp4r4	0.00145522	0.805993	0.469992	Cd19	0.00332274	-2.04323	0.113012	Rn4.5s	0.00232153	-0.721928	0.267148	Aldh9a1	0.000139953	-0.166567	1.48423	Tmem86b	0.000958174
Tph1	0.0020337	1.77829	0.324635	N4bp2l1	0.00367098	-0.578689	0.0789403	Gphn	3.62431e-05	0.437094	2.06847	Hspa1a	0.00223134	0.58845	0.29486	Ppp1r15a	8.66106e-05	-1.38859	1.69535	Lamc2	2.67873e-05	3.47003	2.20562	Ubox5	0.00134833	0.269782	0.508109	Kpnb1	0.000261699	0.154976	1.18684	Lpin2	0.00144954	-1.03945	0.469992	Atrip	0.00332543	-0.734355	0.113012	Polh	0.00232006	0.27305	0.267148	Folh1	0.000142803	0.499922	1.47819	Lmo1	0.000959583
Tsc22d1	0.00205202	-0.640925	0.323429	Dpp9	0.00367431	-0.309811	0.0789403	Zfyve1	3.2839e-05	-0.571945	2.06847	Tmem71	0.00223705	0.647077	0.29486	Swap70	8.80539e-05	-0.892934	1.69086	Nars	2.6915e-05	0.504053	2.20562	Prokr1	0.00134951	1.0014	0.508109	Aoc3	0.000288909	-1.56981	1.18684	Hgsnat	0.00150234	-0.332422	0.465538	Tyms-ps	0.00325544	-0.756289	0.113012	Lactb2	0.00254493	-0.256871	0.262237	Cdh19	0.00014871	0.684622	1.46594	Man2c1	0.000989588
Il1r2	0.00237077	1.70119	0.318817	Fam131a	0.00370766	-0.778757	0.0789403	Sfxn1	3.71902e-05	1.23274	2.06847	Cd248	0.00225113	0.885035	0.29486	Ifi205	9.0608e-05	-1.3407	1.68112	AI414108	2.72873e-05	1.96381	2.20498	Isyna1	0.0013396	-0.753035	0.508109	A530016L24Rik	0.000280755	-1.73512	1.18684	Abce1	0.00151533	0.346792	0.465538	1700001L05Rik	0.00323332	1.19522	0.113012	Exosc8	0.00238298	-0.21823	0.262237	Slc1a2	0.000147928	0.348442	1.46594	Naca	0.000989687
Spna2	0.00273774	-0.800251	0.318817	Ubb	0.00371988	0.34458	0.0789403	Gp1bb	3.78209e-05	1.46701	2.06847	Dynlt1f	0.00225718	-0.559529	0.29486	Lnx1	9.19818e-05	-0.822083	1.67877	Mpp5	2.71782e-05	0.927423	2.20498	Coq10b	0.00136024	-0.926856	0.507323	Sbf1	0.000284031	0.262012	1.18684	Smarca5	0.00151588	0.376422	0.465538	Zbtb9	0.00338009	-0.454251	0.113012	Cdc42	0.00272679	-0.148692	0.262237	Unc80	0.000157516	0.303556	1.46379	Chmp2b	0.000987963
Lbp	0.00214271	-1.87315	0.318817	Gm10389	0.00375096	0.382193	0.0789403	Vmac	3.25883e-05	0.335107	2.06847	Stard7	0.00227575	-0.334338	0.29486	Col28a1	9.22172e-05	-2.45923	1.67877	1810008A18Rik	2.74924e-05	0.497862	2.20437	Etnk2	0.00137267	-1.47349	0.506015	Csad	0.000276459	-1.03138	1.18684	Atp1b2	0.00151209	1.73387	0.465538	Tubb4a	0.00334291	-1.99835	0.113012	Pank4	0.00258327	0.195384	0.262237	Rnf208	0.000159495	-0.265522	1.46379	Klhl32	0.000997917
Ddx27	0.0025018	0.437343	0.318817	Gm129	0.00377012	1.72772	0.0789403	Dsg1a	3.62726e-05	-4.64289	2.06847	Rbfa	0.00230442	0.220607	0.29486	Epm2aip1	9.5612e-05	0.376001	1.6683	Reep3	2.76746e-05	0.379101	2.20412	Slc29a1	0.00138635	-0.297328	0.504332	Ncbp2	0.000289469	-0.375308	1.18684	9330151L19Rik	0.00148451	0.873457	0.465538	B130024G19Rik	0.00345331	1.64755	0.107969	Rheb	0.00265057	-0.216328	0.262237	Fut9	0.000155034	0.43758	1.46379	Mfn2	0.00101086
Cp	0.00240217	1.03785	0.318817	2610507I01Rik	0.00378319	-0.207164	0.0789403	Ccdc123	3.8282e-05	0.462951	2.06582	Slc9a3r2	0.00231219	0.494512	0.29486	Lman2	9.53264e-05	0.357615	1.6683	Hmgxb4	2.80715e-05	-0.540424	2.20055	Slc25a39	0.00141535	-0.248188	0.498974	Usp9x	0.000284231	0.469465	1.18684	Acsl4	0.00153776	1.01653	0.461925	Adamtsl2	0.00349745	1.3156	0.105061	Kdr	0.00264376	0.915293	0.262237	Hic1	0.000155854	-0.476748	1.46379	Fam192a	0.00103376
Fam198b	0.00257061	-1.69494	0.318817	Akap2	0.00379208	0.942363	0.0789403	Gm13251	3.91266e-05	-0.677686	2.06151	Il7r	0.00231676	1.30391	0.29486	Fyn	9.7068e-05	-0.899887	1.66433	Rnf144a	2.82641e-05	-0.822325	2.20017	Ubtd1	0.00142047	-0.376906	0.498974	Retn	0.000292654	-2.04193	1.18505	Cisd2	0.00155678	0.313791	0.459179	Sla	0.0035233	1.13306	0.104456	Ephb4	0.00242548	0.616924	0.262237	Slfn1	0.00015642	-1.58199	1.46379	Iqsec2	0.00102809
B4galt1	0.00281484	0.811835	0.318817	Zfp708	0.00381872	-0.364621	0.0789403	Crmp1	3.9016e-05	-1.21412	2.06151	Zfp672	0.00232292	-0.376716	0.29486	Plk3	9.82547e-05	-2.55278	1.66163	Mob3b	2.9319e-05	-0.941014	2.18683	Polr2e	0.00145244	-0.191426	0.49283	Herc1	0.000295435	0.537765	1.18352	Prep	0.00156769	0.345625	0.458723	Gfod1	0.00357593	1.51191	0.103156	Mtus2	0.00246915	0.282289	0.262237	Atp6v1c1	0.000156241	0.157349	1.46379	Adss	0.00107593
Akirin1	0.00234107	-0.350461	0.318817	Rps6ka2	0.00382672	-0.367139	0.0789403	Cyp2b9	4.02861e-05	-2.30775	2.05899	Tmem181b-ps	0.00232689	-0.700705	0.29486	Arid5b	9.94126e-05	-1.33056	1.6591	Gbp11	2.96219e-05	2.58149	2.18493	Nudt8	0.00145786	-0.566684	0.49283	1700025G04Rik	0.000303448	0.380953	1.18177	Ift172	0.00164091	-0.496728	0.451559	Ppp1ca	0.0035694	-0.223532	0.103156	Fam71e1	0.00271339	-0.397172	0.262237	Fgf12	0.000155379	0.32269	1.46379	Vdac3	0.00106716
Dhrs3	0.00264559	-1.11967	0.318817	Phf10	0.00385234	0.213892	0.0789403	Ryr2	4.02741e-05	-2.97638	2.05899	AF251705	0.00232712	1.31075	0.29486	Ptprd	0.000101756	0.460669	1.65473	Rrs1	2.99357e-05	1.16286	2.1829	Pex11b	0.00149981	-0.360525	0.483056	Klf4	0.00030716	-1.08921	1.18177	Sbno1	0.00164035	0.365051	0.451559	Papss1	0.00361233	1.05097	0.101305	Mettl9	0.00269872	-0.307991	0.262237	Snrpd1	0.000154113	0.349512	1.46379	Gpatch8	0.00107304
Mmp23	0.00254569	-0.740902	0.318817	Pcyox1l	0.00387017	-0.783353	0.0789403	Srl	4.0122e-05	-0.977233	2.05899	Fbln7	0.00233084	0.894908	0.29486	Tesk2	0.000102179	0.840661	1.65473	Adamts12	3.06932e-05	-1.14808	2.1771	Htatip2	0.00152305	-0.588431	0.47891	Igj	0.00030683	-3.01292	1.18177	9030624J02Rik	0.00160752	-0.347417	0.451559	Cnr2	0.00372282	1.99947	0.0987571	Tnfrsf26	0.00252425	1.26195	0.262237	Pacs1	0.000159006	-0.20225	1.46379	Vsig8	0.00112385
Mxra8	0.00249469	-1.33056	0.318817	Gm5127	0.00387679	-1.50775	0.0789403	Cd248	4.01957e-05	1.45504	2.05899	Rap2a	0.00234036	0.290149	0.29486	Rbm14	0.000102192	-0.731597	1.65473	Cpne8	3.06086e-05	1.34871	2.1771	Tpd52l1	0.0015422	-0.383186	0.476003	Dlc1	0.000305724	-0.662677	1.18177	Igf1	0.00163616	0.270725	0.451559	Sec31a	0.00373277	-0.318213	0.0987571	Uba7	0.00254829	0.610757	0.262237	Gm7102	0.000156647	0.62129	1.46379	Ankzf1	0.00116064
Zfyve28	0.00220945	-1.73435	0.318817	Otud7b	0.00390153	0.32835	0.0789403	Scand1	4.05196e-05	0.697004	2.05898	1110008J03Rik	0.0024074	-0.465489	0.285097	Col1a1	0.000103638	-0.66049	1.65113	Sec24d	3.16795e-05	0.963492	2.17612	Dgcr14	0.00155173	0.375702	0.475828	Ppp1r18	0.000300924	-0.49351	1.18177	Ppp1r3c	0.00163344	-2.08113	0.451559	Tmem106b	0.00368519	0.45448	0.0987571	Rwdd1	0.00254892	-0.242101	0.262237	Sytl5	0.000159536	0.552793	1.46379	Dctn3	0.00118688
Limk1	0.00261318	0.798456	0.318817	Rab3ip	0.00395234	0.171694	0.0789403	Svep1	4.16959e-05	-1.60677	2.04904	Opcml	0.00253252	0.761548	0.26949	Pcolce	0.000106075	-1.08644	1.646	2700038G22Rik	3.14274e-05	1.84977	2.17612	Pik3r1	0.00158986	0.583398	0.467776	Ccdc68	0.000302814	-1.58223	1.18177	Rnf145	0.00168956	0.59996	0.44136	Sumo3	0.00376108	-0.517044	0.0987571	Ascl1	0.00256887	1.05849	0.262237	Gstk1	0.000166568	0.44676	1.45828	Pion	0.00118388
1600020E01Rik	0.00252717	0.594712	0.318817	Tinag	0.00398094	-0.710205	0.0789403	Pkia	4.22063e-05	-1.20207	2.04869	Tead2	0.0025377	-0.420399	0.26949	Actg1	0.000106075	-1.50123	1.646	Wsb2	3.14312e-05	0.757633	2.17612	Gm6907	0.00161894	0.633188	0.464839	Nrp1	0.000315091	-0.488217	1.17317	Prrc1	0.00170994	-0.411181	0.438628	Tubg1	0.00372371	-0.479449	0.0987571	Gdf9	0.00253788	0.802111	0.262237	Snrpn	0.000165237	0.0880454	1.45828	Tgoln1	0.00117491
Peg3	0.00240019	-2.83444	0.318817	Dbndd2	0.00399257	0.507618	0.0789403	Osr2	4.19974e-05	2.12865	2.04869	Acat3	0.00254116	-0.458011	0.26949	1700112E06Rik	0.000106792	2.5234	1.64553	Rpain	3.18297e-05	0.494407	2.17612	Amacr	0.00161189	-0.40525	0.464839	Ston2	0.000322549	0.485557	1.16547	Nop56	0.00186303	0.570105	0.436697	Tcof1	0.00374939	-0.60802	0.0987571	BC002230	0.0026675	0.313516	0.262237	C2cd2l	0.000166055	-0.153829	1.45828	Snrnp70	0.00116081
Dctn5	0.00229657	-0.282865	0.318817	Sdk2	0.00399405	0.661664	0.0789403	Wif1	4.36745e-05	-4.07026	2.03629	Coro1c	0.00255286	0.583724	0.26949	Rab20	0.000107783	-1.79013	1.64397	Gch1	3.11468e-05	2.00745	2.17612	Bcl2l1	0.00167302	-0.529951	0.453015	Ppip5k2	0.000336788	-0.414772	1.16203	Scp2	0.00176225	-0.218121	0.436697	Bzw1	0.004392	0.280832	0.097782	Snhg10	0.00261573	-0.650064	0.262237	Mycbp2	0.000167142	0.26138	1.45828	9530068E07Rik	0.00117619
Cyp2e1	0.0028362	1.86833	0.318817	Mgam	0.00400132	-1.61637	0.0789403	2310061J03Rik	4.41839e-05	0.640471	2.0361	Hk3	0.00257188	1.13899	0.268699	Tsc22d2	0.00012082	-0.778482	1.61975	Taf4b	3.16323e-05	1.46722	2.17612	Rgl1	0.00170508	0.8658	0.452029	Serp1	0.000341647	-0.40275	1.16203	Tprgl	0.00178243	-0.394011	0.436697	Inpp5d	0.00435134	1.21387	0.097782	Evl	0.00263532	-0.257553	0.262237	Csmd3	0.000163626	0.475839	1.45828	Mllt11	0.00119608
Grtp1	0.00236814	-2.15689	0.318817	5730507C01Rik	0.00404085	-0.420057	0.0789403	Fndc1	4.41681e-05	1.12221	2.0361	Creg1	0.00263775	0.572719	0.261934	Mknk1	0.000119902	0.193717	1.61975	Sgk2	3.25551e-05	3.12853	2.17355	Gprc5a	0.00169622	-1.07837	0.452029	Rab3b	0.000340002	-1.65198	1.16203	Ube3b	0.00176687	-0.220546	0.436697	Smyd2	0.0044093	-0.521616	0.097782	Ddx46	0.00259452	0.185362	0.262237	Hnrnpul2	0.000166602	0.202212	1.45828	Hey1	0.00122354
Sorbs2	0.00252952	-2.45507	0.318817	Il10rb	0.00405563	-0.282338	0.0789403	Sft2d2	4.50312e-05	-0.391826	2.03026	Rhoc	0.00266296	0.368465	0.261934	Aldh1l1	0.000121762	0.963971	1.61975	Ube2g2	3.22677e-05	0.549206	2.17355	Snai2	0.00169186	0.865446	0.452029	Klb	0.000340473	-2.12903	1.16203	Setd8	0.00188897	0.616485	0.436697	Itih5	0.00383675	0.63224	0.097782	Spata9	0.00253211	-0.571233	0.262237	Ctxn1	0.000170898	-0.425744	1.45574	Atxn2l	0.00121697
BC018242	0.00218062	-1.02354	0.318817	Wdr24	0.00408096	-0.332314	0.0789403	Tyms	4.66004e-05	-0.380745	2.01778	Trip4	0.00266781	-0.205097	0.261934	Egr2	0.000115514	-2.66889	1.61975	Dynlt1c	3.24049e-05	-0.856706	2.17355	Tet3	0.00173477	0.520036	0.449306	Zyx	0.000334517	-0.352469	1.16203	Cyp2b13	0.00190298	-4.01494	0.436697	Tmem87b	0.00431506	0.720822	0.097782	Pdgfb	0.0027271	0.540151	0.262237	Slc5a5	0.000170049	-0.22869	1.45574	Ppia	0.00123164
Bbs4	0.00274096	-0.721772	0.318817	Zc4h2	0.00408377	-0.385354	0.0789403	Ddit4	4.74022e-05	-1.61389	2.01406	Slc25a25	0.00267692	-0.746594	0.261934	Btg1	0.000118486	-0.666495	1.61975	Wdr92	3.28002e-05	2.30297	2.17267	Sh3rf2	0.00173143	-0.890054	0.449306	Rmnd5a	0.000341186	0.335153	1.16203	Zfp710	0.00183608	0.638118	0.436697	Dynlrb1	0.00408448	-0.816941	0.097782	Ddx23	0.00257371	0.197774	0.262237	Tapbp	0.000170927	-0.324222	1.45574	Gltpd1	0.00125227
Celf6	0.00242144	1.06839	0.318817	Tpra1	0.00409505	-0.326762	0.0789403	Gpr50	4.75175e-05	-7.88897	2.01406	L3mbtl2	0.0027012	-0.146394	0.261934	Wsb1	0.000117869	-1.59731	1.61975	Abl2	3.40027e-05	1.49674	2.15944	Sema6a	0.00175901	0.780739	0.445645	Fyco1	0.000338159	0.369721	1.16203	Pex11c	0.00184704	-0.685401	0.436697	Rbm38	0.00443214	-0.686448	0.097782	Pla1a	0.0025881	0.979677	0.262237	Kiss1	0.000174377	-1.06841	1.44943	Pcnt	0.0012619
Larp6	0.00280026	1.02416	0.318817	Pip4k2c	0.0041146	0.229203	0.0789403	Gpr64	4.87775e-05	2.23484	2.00505	Acvrl1	0.00272073	0.343406	0.261934	Sncg	0.000122677	-1.30578	1.61975	Gtf2h1	3.43694e-05	0.661128	2.15944	Hltf	0.00180212	0.503536	0.443815	Srp54c	0.000331605	0.222453	1.16203	Slco2a1	0.00185202	0.671769	0.436697	Muc1	0.00426792	2.27303	0.097782	Pigp	0.00237921	-0.212247	0.262237	Hadhb	0.000178234	0.302372	1.44695	Dynlt1b	0.00126177
Rbms3	0.00222226	-0.963682	0.318817	Hist1h3a	0.00419418	-0.492607	0.0756402	Mme	5.01057e-05	-0.75415	2.00032	Frrs1	0.00272263	0.484407	0.261934	Stc1	0.000121988	-1.9694	1.61975	Sirt5	3.42176e-05	-0.622553	2.15944	Acadm	0.00180014	-0.406178	0.443815	Coro1b	0.000341153	-0.559619	1.16203	Tcta	0.00187899	-0.509213	0.436697	Gm19710	0.00408007	-0.849889	0.097782	2210404J11Rik	0.00242697	-0.317614	0.262237	Fam19a4	0.000176706	0.882386	1.44695	Erh	0.00130044
Fuca2	0.00266301	-0.966417	0.318817	Plin4	0.00421154	0.613128	0.0756402	Itgad	4.96762e-05	-3.38048	2.00032	Ankmy1	0.00275885	-1.26382	0.261934	Tspyl5	0.000122734	1.37036	1.61975	Gbp10	3.49854e-05	2.31717	2.15405	Cyp51	0.00182404	-0.381208	0.443815	Cab39	0.000351476	0.38045	1.16034	Prtn3	0.00185866	2.20576	0.436697	Rorc	0.00411921	0.933319	0.097782	Fam122a	0.00267878	0.189445	0.262237	Btrc	0.000177289	0.160026	1.44695	Ttll8	0.00129409
Ccdc138	0.00250582	-0.734757	0.318817	Sod3	0.0042407	0.589719	0.0756402	Cdca7l	5.01114e-05	-1.37217	2.00032	Map2k5	0.00281556	0.184024	0.261934	Filip1l	0.000121605	-0.810045	1.61975	Sdccag8	3.52758e-05	-0.933766	2.15278	Mri1	0.00181306	-0.330703	0.443815	Optn	0.00035173	0.421102	1.16034	Taf15	0.00178891	0.292142	0.436697	Slc30a7	0.00435686	0.344051	0.097782	Gm3604	0.00274213	-0.884732	0.262165	Ergic3	0.000180307	-0.26789	1.44581	Heg1	0.00128975
Rab1	0.00229281	-0.33919	0.318817	Hipk1	0.00424758	0.418809	0.0756402	Gm10440	5.09342e-05	-1.70174	1.99585	Iffo2	0.00282228	-0.460679	0.261934	Mcfd2	0.000122928	0.391253	1.61975	Nab1	3.6408e-05	0.70088	2.15122	Galntl2	0.0017812	1.15834	0.443815	Sema6d	0.000355886	-0.644791	1.16034	Tanc2	0.00182227	0.819434	0.436697	Spon2	0.00390814	-1.84823	0.097782	Plcb1	0.00281393	0.454247	0.261401	Dld	0.000180611	0.285541	1.44581	Pcid2	0.00133625
Slc1a4	0.00228917	-1.53811	0.318817	Trim30e-ps1	0.00428424	1.6524	0.0756402	Itgb1	5.11681e-05	-0.398502	1.99585	Tifab	0.00282326	1.07466	0.261934	Cd74	0.000120457	-1.05721	1.61975	Sh2d5	3.6327e-05	4.6091	2.15122	Brwd1	0.00181639	0.312111	0.443815	Btd	0.000345688	-0.539934	1.16034	Ggps1	0.00177304	-0.259301	0.436697	Cdk2ap1	0.00438977	-0.430856	0.097782	Fam132a	0.00280377	-0.483595	0.261401	Tle1	0.000185913	-0.236992	1.44422	Ywhae	0.00133475
Gm12060	0.00272103	-0.904304	0.318817	Efha1	0.00429759	0.24468	0.0756402	Cox8b	5.22308e-05	-1.07161	1.99231	Srsf2	0.00282339	-0.202498	0.261934	Ikbkg	0.000121669	0.501272	1.61975	Plekhm2	3.65691e-05	1.1651	2.15122	Cdh5	0.00184437	0.283954	0.441281	Kpna1	0.000347429	0.358262	1.16034	Omd	0.0019006	-0.549847	0.436697	Eif3b	0.00413074	-0.283674	0.097782	A330076H08Rik	0.00276717	-0.551777	0.261401	Snurf	0.000182377	0.0877684	1.44422	Rps13	0.00137294
Erlec1	0.00246331	-0.468091	0.318817	Tagln	0.00438187	0.792072	0.0756402	Cxxc5	5.24017e-05	1.09178	1.99231	Ear6	0.00282446	1.15428	0.261934	Car5b	0.000117154	0.77201	1.61975	Nol9	3.56749e-05	1.02638	2.15122	Mgat4a	0.00186487	-0.603467	0.438937	Psmb9	0.000354308	-1.18004	1.16034	Pacsin2	0.00172827	-0.369529	0.436697	Anxa4	0.00415352	-0.366272	0.097782	Wdr61	0.00282002	-0.226687	0.261401	Itm2b	0.000184244	-0.157265	1.44422	Olfr856-ps1	0.00138201
Sept8	0.00280315	-1.0774	0.318817	Amy2a5	0.0043848	0.755435	0.0756402	Fas	5.20136e-05	-0.525774	1.99231	1700020L24Rik	0.00284015	-0.582113	0.261934	Myom3	0.000124102	0.799862	1.61788	Socs2	3.67204e-05	2.24125	2.15122	Plau	0.00187377	0.762048	0.438937	Slc9a6	0.000353225	0.289554	1.16034	Itgb5	0.00183456	-0.297159	0.436697	Dkk3	0.00438459	1.032	0.097782	Ccl3	0.00281561	1.8603	0.261401	Cdh12	0.000185199	0.54339	1.44422	Ptdss1	0.00138497
Rap1gap2	0.00284098	-1.18824	0.318817	Xpo5	0.00439215	-0.23981	0.0756402	Ext2	5.33966e-05	0.282094	1.98862	Grn	0.00285416	0.682541	0.261934	Maged2	0.000125259	-0.849989	1.61609	Tmem179	3.59679e-05	-1.95694	2.15122	Hspe1	0.00189846	-0.301358	0.436437	Id3	0.000360602	-0.65018	1.15687	Onecut2	0.00187879	0.788125	0.436697	Zfp866	0.00411191	0.663115	0.097782	Cx3cr1	0.00285643	0.286417	0.258075	H2-D1	0.00018607	-0.356617	1.44422	Glis2	0.00139182
Pigs	0.00258375	-0.601463	0.318817	Lsm2	0.00441048	-0.546136	0.0756402	Cep192	5.33026e-05	-0.512526	1.98862	Serpinf2	0.00286867	-1.4712	0.261934	A830018L16Rik	0.000126361	1.10686	1.61452	Cpsf1	3.64384e-05	-0.326436	2.15122	Pdzd11	0.00190412	-0.411636	0.436437	Klhl5	0.000368246	-0.884758	1.15509	Pqlc1	0.00185866	-0.52248	0.436697	Txnl4b	0.00390245	-0.778456	0.097782	D930016D06Rik	0.00290031	-0.472531	0.253687	Ndufa9	0.00018852	0.147285	1.44299	Ovgp1	0.00145704
Xylt2	0.00279211	0.322837	0.318817	Fam57a	0.0044376	-0.339523	0.0756402	Aldh3b1	5.40785e-05	-0.97765	1.98533	Mon1a	0.00290414	-0.217571	0.261934	Slc12a4	0.000128221	-0.673588	1.6126	Mt1	3.72592e-05	2.56746	2.14712	Abi2	0.00194044	0.390414	0.436315	Nos1	0.000368084	0.557991	1.15509	Cyb5r1	0.00191366	0.543973	0.436487	Srprb	0.00418748	-0.461509	0.097782	Slc6a6	0.00297273	0.235341	0.247114	Cog8	0.00018758	-0.315488	1.44299	Mir684-2	0.00144879
Fbxl20	0.0022711	-0.801059	0.318817	Gse1	0.00446298	-0.466157	0.0756402	Grem2	5.48566e-05	4.03295	1.98133	Slc6a15	0.0029168	1.95734	0.261934	Rap1b	0.000127872	-0.5118	1.6126	Sdad1	3.81064e-05	0.86305	2.14176	A930018P22Rik	0.00198981	-1.76167	0.436315	Herc4	0.00036533	0.334907	1.15509	Nup93	0.00193774	0.730994	0.436	Slit3	0.0043701	-1.29751	0.097782	Dcun1d5	0.00297473	-0.231314	0.247114	Rab3ip	0.000200686	-0.352688	1.41805	Atad3a	0.00145334
Plcd3	0.00273709	-0.886882	0.318817	Dgkq	0.00446554	-0.439413	0.0756402	Gtf2h3	5.58803e-05	0.461767	1.97769	Nes	0.0029347	0.504174	0.261934	Egr1	0.000129297	-2.47852	1.61117	Prkdc	3.79606e-05	-0.779033	2.14176	Spen	0.00198362	0.389853	0.436315	Rnf14	0.000369546	0.145568	1.15509	Lipc	0.00194513	-0.42619	0.436	Gps2	0.00418046	-0.57382	0.097782	Rptor	0.00299312	0.290941	0.246637	E330009J07Rik	0.000202412	0.321933	1.41706	Pdf	0.00145775
1700012B15Rik	0.00216642	0.411999	0.318817	Htatsf1	0.00446996	0.236716	0.0756402	Ephb1	5.58739e-05	-1.72228	1.97769	Atp2b1	0.00293476	0.341373	0.261934	Cebpd	0.000130193	-1.56141	1.61036	Wdr5	3.8885e-05	0.401547	2.13734	Cic	0.00198442	0.400722	0.436315	Lasp1	0.000383557	-0.817828	1.14691	Hebp2	0.00192751	1.67966	0.436	Trim25	0.00445387	0.46593	0.097782	B3gnt6	0.00301129	0.633233	0.246196	Tspyl4	0.000204206	0.290803	1.41706	Nampt	0.00142969
5730507C01Rik	0.00284205	-0.595696	0.318817	Chi3l1	0.00448214	-1.80943	0.0756402	Prpf18	5.91941e-05	-0.461458	1.96443	P2rx4	0.00293938	0.636763	0.261934	Retn	0.000135291	1.2262	1.60382	Nek1	3.87253e-05	-0.401706	2.13734	Rinl	0.00196718	0.710283	0.436315	Axin2	0.00037885	-1.01484	1.14691	Ncoa6	0.00197665	0.53769	0.431196	Mllt6	0.0044471	0.374038	0.097782	Gpr116	0.00303111	0.43986	0.245524	0610011F06Rik	0.000203456	-0.277225	1.41706	Timm44	0.0014807
Pgf	0.00229546	-1.45028	0.318817	Fzd9	0.00451525	-1.00459	0.0750781	Ass1	5.93497e-05	-2.65175	1.96443	Eif3c	0.00295541	0.143575	0.261934	Ube4a	0.000135093	0.471235	1.60382	Zeb2	3.90992e-05	1.34725	2.13712	Josd2	0.00197234	-0.364167	0.436315	Anxa7	0.000383769	0.419952	1.14691	Zc3h8	0.00202476	0.931999	0.427091	Rhbdf2	0.00436162	-0.498391	0.097782	Gm2506	0.0030701	-0.339732	0.244272	Ccni	0.000206173	0.315762	1.41601	Cnih	0.00146725
Slc25a29	0.00282788	1.04628	0.318817	B430319G15Rik	0.00453283	0.873908	0.0750781	Hspb2	5.93132e-05	-1.46706	1.96443	Adcy2	0.00299443	1.43365	0.261934	Asxl2	0.000135314	0.314677	1.60382	Sh3bp2	3.95663e-05	1.84465	2.13627	Car5a	0.00199256	-0.504184	0.436315	Ddah2	0.000384186	-0.690941	1.14691	Ift52	0.00204883	-0.406554	0.427091	Rab24	0.00432063	-0.358801	0.097782	Ccl27b	0.00307026	-0.33973	0.244272	Fam43a	0.000206748	-0.522699	1.41601	Mrpl16	0.00148006
Fancc	0.00279824	-0.878287	0.318817	Golph3	0.00457797	0.268825	0.0729194	Pcsk4	5.79856e-05	1.27309	1.96443	Lair1	0.00300721	1.10952	0.261934	Rhobtb2	0.000133287	0.749202	1.60382	Peg10	3.95266e-05	2.20133	2.13627	Mrps6	0.00198314	-0.270059	0.436315	Serinc5	0.000392919	-0.662675	1.13929	2700049A03Rik	0.00207524	0.833622	0.427091	Zfp72	0.00429118	2.40578	0.097782	Rfwd3	0.0031086	0.252578	0.241027	Ift122	0.000211792	-0.214752	1.41072	Tmx2	0.00153495
Ndst2	0.00239024	0.518046	0.318817	Cyp4b1	0.00467162	0.679131	0.0675701	Tmem181a	5.92103e-05	-0.672033	1.96443	Lrrc8d	0.00300759	-0.496008	0.261934	Cpped1	0.00013549	0.380685	1.60382	Pomt1	4.0043e-05	-0.973847	2.13532	Yipf4	0.00194057	-0.378189	0.436315	Nek7	0.000410687	0.316535	1.13456	Bphl	0.00206005	-0.657088	0.427091	4833420G17Rik	0.00447233	0.486594	0.097782	Gm16677	0.00319579	1.31221	0.235385	Homer2	0.000213423	0.363724	1.41072	Rabl5	0.00151397
Elp3	0.00257823	-0.460885	0.318817	3110062M04Rik	0.00471916	0.550604	0.0675701	Cyp2c44	5.90845e-05	-1.63222	1.96443	Gdap2	0.00301216	0.360286	0.261934	Acp2	0.000136489	0.339684	1.60275	Spag7	3.98889e-05	-0.384376	2.13532	Nfu1	0.00201809	-0.188574	0.432909	Itpkb	0.000426697	-0.555855	1.13456	Mipep	0.00207145	-0.356383	0.427091	Dynlt1b	0.00401894	-1.00205	0.097782	Zfp944	0.00318798	-0.539427	0.235385	Rexo2	0.000210553	-0.128252	1.41072	9430076C15Rik	0.00154238
Arc	0.00257406	2.98659	0.318817	Rpa3	0.00472469	-0.551921	0.0675701	Cyp2f2	6.10046e-05	3.33553	1.96295	Cd300lb	0.0030248	0.92867	0.261934	Pofut1	0.000142535	0.458866	1.58814	Napepld	4.05051e-05	-1.12846	2.13349	Hist1h3g	0.00206539	0.976153	0.424962	Setx	0.000430748	0.366766	1.13456	Lrch1	0.00205426	0.325437	0.427091	Stub1	0.00406355	-0.433516	0.097782	Ier3ip1	0.00316561	-0.310152	0.235385	Pitpna	0.000213235	0.17502	1.41072	Mrps35	0.00153648
Usp16	0.00236431	-0.389234	0.318817	Thoc6	0.00472603	-0.369262	0.0675701	Gm5424	6.09575e-05	-2.61789	1.96295	Kdelc2	0.0030377	0.290442	0.261934	Ttpal	0.000142323	-0.630235	1.58814	Fam46a	4.09966e-05	1.30938	2.13349	Tiparp	0.00211934	-0.70857	0.41785	Cry2	0.000421561	0.625421	1.13456	Nrxn1	0.00205808	0.66341	0.427091	Csnk2b	0.00404712	-0.556136	0.097782	Ogfrl1	0.00345398	-0.36462	0.231025	Klhdc8b	0.000218005	-0.57933	1.4036	Chmp2a	0.00149912
Tiam2	0.0023144	0.642623	0.318817	Mpp2	0.00476259	0.643924	0.0663164	Serpinb9	6.02334e-05	-0.86459	1.96295	Snx1	0.00304767	0.356779	0.261934	Afg3l1	0.000145415	-0.31226	1.58155	Akt1	4.09907e-05	0.416164	2.13349	Dtx3l	0.00211987	0.39462	0.41785	Anp32e	0.000400041	0.262995	1.13456	Tmem20	0.00202979	-0.392645	0.427091	C030034I22Rik	0.00444925	1.88591	0.097782	Serpinb8	0.00383491	1.37549	0.231025	2510039O18Rik	0.000220174	-0.283093	1.40139	Ddhd2	0.00149411
Zfp955a	0.0028395	0.394091	0.318817	Hist3h2ba	0.00482572	-2.07461	0.0626807	Kng2	6.03491e-05	-2.59877	1.96295	Golph3	0.00305347	0.138466	0.261934	H2-Ab1	0.000146166	-1.05011	1.5814	4930453N24Rik	4.09192e-05	0.445359	2.13349	Lrig1	0.002148	0.284886	0.41628	Srsf10	0.000416014	-0.318302	1.13456	9930021J03Rik	0.00212764	0.413665	0.418343	Cfl1	0.00393901	-0.626807	0.097782	Ints7	0.00370691	0.281473	0.231025	Ube3a	0.000221252	0.282457	1.40135	Fuca2	0.00153616
Cfb	0.00255478	-0.683005	0.318817	Ctdnep1	0.00486594	-0.154583	0.0611491	Pi16	6.06024e-05	1.17647	1.96295	Gab3	0.00306465	0.785343	0.261934	Ankzf1	0.000155096	0.563466	1.58132	Ano6	4.1276e-05	0.683571	2.13262	Tspan3	0.00214281	-0.287479	0.41628	Megf8	0.000430714	0.449344	1.13456	C77080	0.00217624	0.338834	0.410717	E030003E18Rik	0.00423894	2.19436	0.097782	Nr6a1	0.00370354	-0.352987	0.231025	Usp22	0.000222535	-0.16025	1.40092	Dcdc2c	0.00153362
Trem2	0.00280054	-2.09372	0.318817	Zfp91	0.00492135	0.208902	0.0582939	Nhsl1	6.20497e-05	0.772896	1.95764	Daglb	0.00309926	0.858385	0.25912	Irs1	0.000147867	1.33055	1.58132	Aars	4.23973e-05	0.519973	2.12639	Ubn2	0.00217419	0.351463	0.413081	Myom2	0.000430266	0.427031	1.13456	Ddx46	0.00218606	0.196672	0.410717	Dr1	0.00459576	0.43729	0.0915404	Cd59b	0.0037446	-0.676399	0.231025	Sec62	0.000224036	0.2171	1.40006	Apol7e	0.00155781
Ehd3	0.00221869	-1.50161	0.318817	Txnl1	0.00497747	0.261766	0.0554237	Nfe2l2	6.2573e-05	0.37856	1.95625	Hpcal1	0.00315764	0.771126	0.258229	S1pr1	0.000155983	-0.733268	1.58132	Gnl3	4.21969e-05	1.15728	2.12639	Acvr1	0.00219237	-0.54275	0.411517	Nkd1	0.000403252	-2.1536	1.13456	Epas1	0.00219972	0.26724	0.410064	Manf	0.00457223	-0.848004	0.0915404	5430417L22Rik	0.0035602	-0.32254	0.231025	Dtx2	0.000227564	-0.297771	1.39737	4930511M06Rik	0.00156016
Tslp	0.0027624	0.875104	0.318817	Tnfaip3	0.0050456	-0.617092	0.051563	Trnp1	6.28389e-05	0.843284	1.95625	Igsf8	0.00315785	0.465538	0.258229	Orc5	0.000148825	0.602612	1.58132	Fam124a	4.24925e-05	1.36489	2.12639	Donson	0.00221881	-0.679475	0.408356	Plagl1	0.000414672	-1.11736	1.13456	Pdrg1	0.00221701	-0.36214	0.408709	Pfn1	0.00460188	-0.582124	0.0915404	Sgk2	0.00332836	1.37565	0.231025	Cdkl4	0.000226771	-0.527805	1.39737	Ide	0.00158057
Nedd4l	0.00229718	-0.653813	0.318817	Kbtbd4	0.00513345	-0.323104	0.0480964	Hspg2	6.38615e-05	-1.18952	1.953	Emp3	0.00316752	0.777925	0.258229	Zyx	0.000150978	-1.54723	1.58132	Dynlt1b	4.26694e-05	-0.900498	2.12639	Whsc2	0.00224046	0.458867	0.408197	Hivep2	0.000432444	0.821656	1.13456	Papss1	0.00223676	1.9432	0.406891	Sox13	0.00466675	-0.758346	0.0895202	2810407C02Rik	0.00345146	-0.266302	0.231025	Rab3d	0.000231893	-0.373674	1.39727	Grk1	0.00159406
Pard6g	0.00268669	1.10293	0.318817	Spp1	0.00513379	-1.61476	0.0480964	Rnls	6.39048e-05	0.617725	1.953	Hoxc6	0.00320893	-0.653174	0.258229	Icam1	0.000153104	-1.34307	1.58132	Yars	4.34928e-05	0.72517	2.12387	Gm7120	0.00223015	1.31792	0.408197	9030612E09Rik	0.000411565	0.904221	1.13456	Uap1	0.00227148	-0.500623	0.40392	Erc2	0.00464744	-0.595368	0.0895202	Ensa	0.00361517	-0.18992	0.231025	Acot5	0.000231352	-0.55996	1.39727	Ciz1	0.00161438
Cabp4	0.00223583	1.35195	0.318817	Clic4	0.00521039	0.353606	0.045918	Sf3a3	6.59921e-05	0.307838	1.951	Capg	0.00323564	0.954283	0.258229	Rassf1	0.000154266	-1.14499	1.58132	Snx10	4.35196e-05	0.972795	2.12387	Arl6ip5	0.00225217	-0.335752	0.407948	Btg1	0.000416947	-0.445018	1.13456	Tmem29	0.00227316	0.58342	0.40392	Pik3c2a	0.00470396	0.629115	0.0880862	4930422G04Rik	0.0038334	-0.227275	0.231025	Fos	0.000230766	-2.26883	1.39727	Bre	0.0016614
Rbm4b	0.00216296	0.34104	0.318817	Mapk14	0.00522603	-0.192164	0.045918	Ccl24	6.57073e-05	1.81907	1.951	Lmf1	0.0032419	0.242254	0.258229	Aspg	0.00015482	1.558	1.58132	Tmem181a	4.34237e-05	-0.788378	2.12387	Gm10336	0.00230342	0.421407	0.400183	Zfp652	0.000424446	0.381471	1.13456	Enho	0.00243239	1.55067	0.399899	Ptpn4	0.0047489	1.15429	0.0879599	Fkbp15	0.00329238	0.214635	0.231025	H2-K1	0.000231151	-0.473562	1.39727	Immt	0.00167916
Lipf	0.00250635	-3.38779	0.318817	Ndufs5	0.0052316	0.378932	0.045918	Cdr2	6.57895e-05	-1.2854	1.951	Heatr3	0.00325822	-0.256677	0.258229	Lpar6	0.000154274	1.23986	1.58132	Gm13889	4.44104e-05	3.75422	2.12267	Cutc	0.00231859	-0.380941	0.399329	Tshr	0.000405805	-2.2638	1.13456	Rcc2	0.00237832	0.392059	0.399899	Boc	0.00474164	2.11181	0.0879599	Megf9	0.00361172	0.234182	0.231025	4732456N10Rik	0.000234018	-1.22479	1.39549	Rpl27a	0.00161694
Zfyve27	0.00277874	-0.661309	0.318817	Acbd3	0.00525694	-0.154471	0.0458075	Fam101b	6.59363e-05	-0.455335	1.951	Zfp839	0.00326567	0.173539	0.258229	Bach1	0.000155826	-1.02102	1.58132	Fndc4	4.45811e-05	1.7884	2.12267	Myct1	0.00232951	0.728835	0.399275	Ubr7	0.000428252	0.317538	1.13456	Mmp23	0.00236705	-1.89318	0.399899	Rrbp1	0.00489967	-0.706598	0.0874997	Ptp4a2	0.00358007	-0.214563	0.231025	Ndufb4	0.000234992	0.238408	1.39549	Tufm	0.0016347
Sfrp5	0.00253126	-2.43881	0.318817	Cog8	0.00531468	-0.159011	0.0450952	Tulp4	6.55124e-05	-0.587333	1.951	Tctn2	0.00326788	-0.344731	0.258229	Ifnar1	0.000155006	0.250543	1.58132	Hnrnpab	4.38728e-05	0.367936	2.12267	St6galnac4	0.00235298	-0.492047	0.396901	Erbb2ip	0.000428738	0.255852	1.13456	Ube2h	0.00232713	-0.386748	0.399899	Ethe1	0.00486784	-0.854171	0.0874997	AW011738	0.0034961	0.354333	0.231025	Gm14295	0.000238428	0.411259	1.39116	Nap1l4	0.00167399
Syp	0.00238922	-1.59368	0.318817	Zwint	0.0053462	0.375661	0.0450952	Dpp3	6.59901e-05	-0.31832	1.951	Arl11	0.00328733	0.995446	0.258229	Mc5r	0.000152539	2.70685	1.58132	Tbcd	4.46454e-05	-0.529505	2.12267	Pddc1	0.00239007	-0.588162	0.395975	Ly6e	0.000429779	-0.449391	1.13456	Fam115a	0.00242547	1.32007	0.399899	Otud4	0.00492371	0.636124	0.0874997	Hadha	0.00345877	0.216179	0.231025	Susd2	0.000241041	-0.464654	1.3884	Ell	0.00164284
A830080D01Rik	0.00279914	-0.74141	0.318817	Cars2	0.00537012	-0.642911	0.0450952	Klhdc9	6.81854e-05	0.576096	1.95034	Pih1d2	0.00329041	-1.1237	0.258229	Tmem2	0.000151666	-0.962122	1.58132	Pxk	4.43271e-05	0.588649	2.12267	Rsl24d1	0.00238888	-0.272963	0.395975	Ube3b	0.000434656	0.255315	1.1343	Tmem147	0.00238577	-0.360944	0.399899	Dync2h1	0.00480818	1.86288	0.0874997	Dynll1	0.00345498	-0.322563	0.231025	Agap1	0.000245054	0.212946	1.38319	2810004N23Rik	0.00162094
Slc25a25	0.00285866	-1.12056	0.318238	Rhot2	0.00538934	-0.0953965	0.0450952	Plxdc2	6.77485e-05	0.761579	1.95034	Nav3	0.00329483	-0.863429	0.258229	Atad1	0.000153658	0.355867	1.58132	Riok2	4.50118e-05	0.778127	2.12108	Cbx4	0.00239015	0.805532	0.395975	Cdc42bpa	0.000447201	0.255541	1.12926	Taf1d	0.00241773	0.594774	0.399899	Atp6v0a1	0.00485935	-0.423164	0.0874997	Dgki	0.00334853	0.323378	0.231025	Psma3	0.000248588	0.192226	1.37892	Sobp	0.00167542
Cep70	0.00287433	-0.521684	0.317807	Rdh13	0.00541112	-0.457335	0.0450952	Klhl25	6.80981e-05	-0.74668	1.95034	Agap1	0.00329697	0.88461	0.258229	Cttnbp2nl	0.00015819	-0.855346	1.57716	Hilpda	4.54261e-05	2.28426	2.11904	Mtr	0.00240411	0.449993	0.39539	Scmh1	0.000443712	0.297953	1.12926	Lars2	0.00237064	-1.16844	0.399899	Kctd6	0.00478462	0.613404	0.0874997	Apold1	0.00369819	-1.22843	0.231025	Herc2	0.000249733	0.281318	1.37887	ORF61	0.00169578
St7	0.00289473	-0.288138	0.317361	C1qtnf9	0.00542264	0.460808	0.0450952	Zfp358	6.69608e-05	0.609023	1.95034	9430069I07Rik	0.00332338	-1.98897	0.257591	Trem2	0.000162172	-3.55635	1.5683	Eif6	4.58535e-05	0.631862	2.11691	Neurl1b	0.00246025	0.767632	0.388356	Cml1	0.000449638	-1.57254	1.12926	Zkscan6	0.00241211	-0.419754	0.399899	Atg14	0.00487728	0.713945	0.0874997	Zfp114	0.00387051	0.808978	0.231025	Pak6	0.000251363	-0.29364	1.37798	Fam123a	0.00169973
Adcyap1r1	0.00290298	1.52301	0.317361	Ces1g	0.00543387	0.858174	0.0450952	Abi3bp	6.80303e-05	0.923889	1.95034	Ppargc1a	0.0033313	-1.12819	0.257591	Ptplad1	0.00016441	0.503884	1.56428	Pygb	4.68136e-05	-1.05518	2.10983	Arhgap26	0.00246518	1.72274	0.388356	Gpt2	0.000445089	0.81634	1.12926	Dsp	0.00239431	0.331691	0.399899	Gsdmd	0.00492839	-0.495883	0.0874997	Htatip2	0.00386487	-0.239685	0.231025	Glul	0.000259399	0.313882	1.37352	Dynlt1c	0.00168339
Gtf2e1	0.00292158	-0.243075	0.316503	Tbkbp1	0.00555073	0.37286	0.0393636	Ripk4	6.76297e-05	1.86656	1.95034	Matk	0.00340603	1.19251	0.254324	Tes	0.000166729	-1.31288	1.56202	Ythdf2	4.72482e-05	0.639917	2.10965	Acads	0.00250952	-0.332902	0.386341	Cmya5	0.000449084	0.532722	1.12926	Zfp457	0.00241338	1.08933	0.399899	Gale	0.00498041	-1.42871	0.0867655	Jmjd5	0.00367215	0.362123	0.231025	Rnf13	0.00025686	0.324667	1.37352	Trerf1	0.00163609
Hrh2	0.00294852	1.79557	0.314427	Tnnc1	0.00556317	2.09404	0.0393636	Add3	6.66847e-05	0.751356	1.95034	Metrnl	0.00341213	0.683436	0.254324	Creb5	0.000166354	-2.62991	1.56202	Trim25	4.72349e-05	1.57471	2.10965	Il16	0.00250068	0.775451	0.386341	Kif5c	0.000467467	-0.786251	1.12218	D0H4S114	0.00241911	1.62387	0.399899	Zfp386	0.00496461	0.461013	0.0867655	Arl2bp	0.00345733	-0.180575	0.231025	Ppp2ca	0.000257419	0.149526	1.37352	Csf2ra	0.00168751
Rrs1	0.00304465	0.663137	0.312455	Smarcal1	0.00559858	-0.280563	0.0393636	Gm10485	6.91286e-05	-3.73789	1.94627	Nptn	0.00341295	0.224017	0.254324	Nuak2	0.000169898	-1.68271	1.55574	Ctdp1	4.8891e-05	0.950321	2.0967	Tmem229b	0.00249308	0.623812	0.386341	Limch1	0.000461095	0.280476	1.12218	Ocrl	0.00241674	-0.547889	0.399899	5033403H07Rik	0.00512749	-0.956974	0.0848723	Plekho2	0.0033978	0.475588	0.231025	Kalrn	0.000259597	0.32567	1.37352	A230050P20Rik	0.00171459
Itih5	0.0029992	-1.37198	0.312455	Etv3	0.00566114	-0.490783	0.0393636	Gramd4	7.00108e-05	-0.574851	1.94266	Zcchc7	0.00345399	-0.375036	0.254324	C87436	0.000173263	0.452093	1.55415	Slc19a2	4.94233e-05	0.990916	2.09389	Nhs	0.00252676	1.53089	0.38526	Cdr2	0.000471124	-1.0627	1.12218	Arid5a	0.00249739	1.31048	0.399392	Rhbdd2	0.00511012	0.806499	0.0848723	Aqp9	0.00370774	-0.538771	0.231025	Morn4	0.00025955	-0.218881	1.37352	Megf8	0.00174121
Eif2a	0.00310484	0.295234	0.312455	Ptpn21	0.005676	0.493138	0.0393636	Cxcl14	7.17718e-05	-2.05028	1.93375	Tpm4	0.00346832	0.334669	0.254324	Prmt2	0.000173157	-0.646464	1.55415	Nras	5.02152e-05	0.944842	2.09348	Arhgef37	0.00257383	0.788024	0.379128	Zbtb16	0.000469994	1.1096	1.12218	A730017L22Rik	0.00247011	-0.734828	0.399392	Ahcyl2	0.00511227	0.413281	0.0848723	Pbld1	0.00364474	-0.583052	0.231025	Stk16	0.000260756	-0.169999	1.37347	3110009E18Rik	0.0017603
Cux2	0.00308	-3.08387	0.312455	Rhoa	0.00568748	0.158401	0.0393636	8430419L09Rik	7.36893e-05	-0.434273	1.92434	Fzd9	0.00348309	-0.996718	0.254324	Sparc	0.000171762	-0.221985	1.55415	Etv6	5.00488e-05	1.40673	2.09348	Pex19	0.00265989	-0.109836	0.377748	Icam2	0.000468555	-0.866958	1.12218	Wfdc2	0.00249903	-0.996833	0.399392	Nrg4	0.00513381	0.967095	0.0848723	Hs3st3b1	0.00353235	1.49934	0.231025	Pcmtd1	0.000262221	0.308732	1.37292	Sbsn	0.00176327
Zfp629	0.00305989	0.277796	0.312455	Dnajc1	0.00570091	0.247662	0.0393636	Enpp2	7.39804e-05	1.09723	1.92434	Wbscr17	0.00348752	1.64759	0.254324	Trabd	0.000173503	0.336163	1.55415	Mphosph10	5.00194e-05	0.683434	2.09348	Amy1	0.0026382	-0.410339	0.377748	Cygb	0.000467869	-0.514942	1.12218	Ppfia1	0.00246834	0.290493	0.399392	A530054K11Rik	0.00503539	0.799599	0.0848723	Fbxl20	0.00384665	0.187949	0.231025	Nipsnap1	0.000264579	-0.148755	1.3709	Clspn	0.00179064
Rp9	0.00304223	0.664627	0.312455	Prss23	0.00570097	0.935771	0.0393636	Maoa	7.49329e-05	-0.870616	1.92064	Cttnbp2	0.00348821	-1.54576	0.254324	Adam22	0.000175901	-1.84934	1.55166	Serpina3f	5.03309e-05	3.85381	2.09348	Urod	0.00267144	-0.314116	0.377748	Egflam	0.000463439	0.34196	1.12218	Dph1	0.00248205	-0.376536	0.399392	Zfp518a	0.00511364	0.730428	0.0848723	Zfyve26	0.00379703	0.235164	0.231025	Wdr6	0.000267787	-0.28031	1.36937	Megf6	0.00177244
Vash1	0.00307294	-1.23613	0.312455	Nr1d2	0.00573711	0.371713	0.0384706	Fmn1	7.53183e-05	-1.6469	1.92026	Pcdhb13	0.0034999	-0.993188	0.254324	Rsad1	0.000175997	0.877176	1.55166	Asxl1	5.12735e-05	0.743029	2.09167	Ndufab1	0.00266193	-0.262543	0.377748	Hdac4	0.000527707	0.892416	1.11868	Ddx42	0.00248513	0.180775	0.399392	Zfp266	0.0051697	0.467017	0.0836987	Brf1	0.00385461	0.178079	0.231025	Wbp2	0.000267552	-0.12296	1.36937	D030047H15Rik	0.00177961
Stk38	0.00307441	0.371995	0.312455	Lrp6	0.0058574	0.485479	0.0369835	S100a1	7.5959e-05	1.3381	1.91843	Psap	0.00351301	0.694435	0.254324	Thbs1	0.00017765	-2.2765	1.54944	Aco1	5.08294e-05	-0.874899	2.09167	Sntb2	0.00263394	0.486382	0.377748	4930523C07Rik	0.000496494	-0.564264	1.11868	Zfp768	0.00251968	0.654583	0.397663	Timp2	0.00526253	0.879489	0.0814783	Foxf2	0.00352387	0.589692	0.231025	Hrk	0.000268962	-0.394896	1.36932	Gm15910	0.00179423
Cdkn1a	0.00301086	-1.49563	0.312455	Mup11	0.0059378	-1.53472	0.0369835	Lyve1	7.76959e-05	1.68654	1.91045	Crlf2	0.00351982	0.479179	0.254324	Ttc30a1	0.000178454	1.34426	1.54932	Nop2	5.16207e-05	0.695498	2.09167	Rhoa	0.00265939	-0.210828	0.377748	Mapk8ip1	0.000524403	-0.356265	1.11868	Mta2	0.00258507	0.196096	0.388372	Tbc1d16	0.00525965	0.93102	0.0814783	Serf1	0.00364062	-0.506174	0.231025	Dst	0.000277507	0.337421	1.36882	Dnajc3	0.00183273
Slc8a1	0.00307348	-1.53699	0.312455	Rnf19a	0.00594683	0.296533	0.0369835	Echdc3	7.90145e-05	0.822908	1.90497	Il1rap	0.00354168	0.646283	0.253464	Phgdh	0.000180426	-1.03958	1.54637	Map3k5	5.14146e-05	0.726965	2.09167	Cebpd	0.00264517	-1.14338	0.377748	Hipk3	0.000505499	0.234687	1.11868	Mmp11	0.00263071	-1.11476	0.383704	Sart1	0.00525611	-0.490258	0.0814783	Adamts6	0.00370183	-0.505951	0.231025	Ttbk2	0.00027954	0.349075	1.36882	Dyrk2	0.00185835
Gm4952	0.0030975	-2.98378	0.312455	Hjurp	0.0059538	-0.606538	0.0369835	Ap1ar	7.97899e-05	0.315076	1.90452	Max	0.00356533	0.287826	0.253196	Adipor2	0.00018347	0.272557	1.54093	Tut1	5.11798e-05	0.643368	2.09167	Parl	0.00265979	-0.216686	0.377748	Pxmp4	0.000523122	-0.242177	1.11868	Nfkbia	0.00263505	-0.671088	0.383704	Larp1b	0.00528701	-0.241958	0.0812835	Gm7120	0.00364992	0.897048	0.231025	1700026D08Rik	0.000274735	-0.509741	1.36882	Slc24a2	0.00189647
Mfsd7c	0.00317201	1.39617	0.304973	Ccl11	0.00599237	0.836891	0.0369835	Por	7.95756e-05	1.00415	1.90452	Ctsb	0.00357365	0.479138	0.253196	Abcg2	0.000189004	-1.34965	1.53344	Ccrn4l	5.24331e-05	2.23566	2.0867	Cdc14a	0.00274392	0.501012	0.37138	Dennd4b	0.000520879	0.300315	1.11868	Sult2a7	0.00271862	-1.44061	0.373765	Zfyve20	0.00532383	0.613208	0.080083	Ppp1r2	0.00337942	-0.209473	0.231025	Tmem126b	0.000278789	0.280461	1.36882	Gm5577	0.0018884
Gcap14	0.00320609	-0.835507	0.302138	Ccpg1	0.0060402	0.353819	0.0369835	Zfp503	8.00921e-05	1.1863	1.90452	Anxa11	0.00361623	0.320963	0.250636	Clk4	0.000188174	-0.761442	1.53344	Itih4	5.32627e-05	3.815	2.08169	Acadvl	0.00275627	-0.405636	0.37138	Phgdh	0.000492858	-1.428	1.11868	Ddit4	0.00270954	-2.67221	0.373765	Capn2	0.00548029	-0.556892	0.0791231	Tulp4	0.00372585	0.242492	0.231025	Aifm2	0.00027571	-0.202974	1.36882	Hmbox1	0.00187793
Ankmy1	0.00335653	1.87767	0.295804	Acot7	0.00604424	0.225441	0.0369835	Gm129	8.19925e-05	2.29477	1.89695	Zfp954	0.00364035	0.426758	0.250636	Ston1	0.000188464	0.607567	1.53344	Naf1	5.36768e-05	0.691597	2.08012	Mmrn2	0.00273006	0.286569	0.37138	Ppp3ca	0.000525923	0.361993	1.11868	Coro1c	0.00273293	0.578507	0.373283	Ebf4	0.00549572	0.990665	0.0791231	Wdr27	0.00383446	-0.828006	0.231025	Ppap2a	0.000278444	-0.240276	1.36882	6330403M23Rik	0.00189384
Foxo1	0.00329438	-0.533376	0.295804	Amy2a4	0.00604748	0.608983	0.0369835	Adra1a	8.21783e-05	-1.16969	1.89695	Hsf2bp	0.00367201	1.35788	0.250636	Gdf11	0.000191211	-1.30482	1.53019	Mad1l1	5.42863e-05	-0.982975	2.07701	Xk	0.00275467	-0.506257	0.37138	Klhdc7a	0.000492507	-1.64117	1.11868	Nme7	0.00291211	-0.349064	0.371525	2810408M09Rik	0.00545983	0.691852	0.0791231	Rasal3	0.00376267	0.457892	0.231025	4930470H14Rik	0.000270799	0.223358	1.36882	Elfn2	0.00192345
Sec22b	0.00334688	-0.357806	0.295804	Amy2a3	0.00604748	0.608983	0.0369835	Reep6	8.29808e-05	1.36016	1.89451	Sart1	0.00368794	0.119384	0.250636	Stxbp1	0.000194871	-0.933837	1.5298	Fem1b	5.46171e-05	0.833306	2.07616	Lmna	0.00277469	-0.209307	0.370443	Cidec	0.000488728	-1.73446	1.11868	Rab14	0.00280205	-0.144409	0.371525	Necap2	0.00543148	0.615776	0.0791231	Slc35b2	0.0037474	0.178082	0.231025	Rcan2	0.00027594	0.378796	1.36882	Metap1	0.00194935
Gabrr2	0.00338148	-2.34241	0.295804	Amy2a2	0.00604748	0.608983	0.0369835	Tgfb3	8.37831e-05	-0.39109	1.89211	St7	0.00370349	-0.251689	0.250636	Mcl1	0.000193898	-0.714962	1.5298	Baz1a	5.55598e-05	1.16278	2.0705	Ak4	0.00278496	-1.10776	0.370443	Pde3b	0.000497837	-1.34871	1.11868	Ivd	0.00288618	-0.308117	0.371525	Atp10d	0.00538538	0.847783	0.0791231	Spdya	0.00362248	-0.481007	0.231025	Gpr50	0.000272033	-1.03022	1.36882	Rab2a	0.0020037
Sec31a	0.00339913	-0.487649	0.295804	Ebf4	0.0060849	-1.36571	0.0369835	Fam164a	8.48614e-05	-0.637751	1.89184	Ncf2	0.00371312	0.916929	0.250636	Cnr1	0.000195135	2.62039	1.5298	Rb1cc1	5.70737e-05	0.501763	2.07039	Ccnc	0.00285212	-0.309467	0.366404	Cul4a	0.000515038	0.22303	1.11868	Arhgap29	0.00288983	0.737147	0.371525	March1	0.00551347	1.58458	0.0791231	Memo1	0.0037765	-0.303229	0.231025	Stxbp3a	0.000283605	0.388516	1.36608	Ube2s	0.00193899
Slc6a13	0.00334004	-1.15431	0.295804	Spnb2	0.00608873	0.613054	0.0369835	Ppm1k	8.42454e-05	0.472716	1.89184	Ociad2	0.00371626	0.222041	0.250636	B230219D22Rik	0.000195321	0.201264	1.5298	Atf6	5.68658e-05	0.574887	2.07039	M6pr	0.00283119	-0.207096	0.366404	Ushbp1	0.000503279	-0.625661	1.11868	Pnrc2	0.002829	0.245691	0.371525	Spag7	0.00540744	-0.507819	0.0791231	Ints5	0.00344861	0.276023	0.231025	Prr13	0.000283424	-0.214702	1.36608	Gstz1	0.00198676
Vmn2r46	0.00345517	0.710482	0.295804	Cx3cl1	0.00610715	-0.791726	0.0369835	Grk1	8.45634e-05	-0.558811	1.89184	Suz12	0.00373947	-0.239291	0.250636	Smarcd1	0.000194106	0.987567	1.5298	Otud7b	5.6709e-05	0.531867	2.07039	Spred2	0.00284961	0.638209	0.366404	Fli1	0.000499517	-0.646887	1.11868	3110082I17Rik	0.00283664	1.66191	0.371525	Mtmr1	0.00539805	0.517275	0.0791231	Tmem55a	0.00389802	-0.307364	0.229704	Mpp5	0.000287768	0.311767	1.36171	Cmah	0.00199132
Irgq	0.00342593	-0.47833	0.295804	Brpf1	0.00613047	0.318851	0.0369835	Ppat	8.70468e-05	0.501541	1.88254	Pla2g7	0.00375075	1.017	0.250636	Acacb	0.000200266	0.6685	1.52069	Jak1	5.66675e-05	0.938782	2.07039	Zfp407	0.00285688	0.505103	0.366404	Rbm5	0.000520455	-0.276255	1.11868	Tuba8	0.00279764	2.05373	0.371525	Airn	0.0056927	-2.36854	0.067142	Gm684	0.0039526	-0.404347	0.225412	Fam189a2	0.000288794	-0.470072	1.36171	C78339	0.00195915
Cd209e	0.00345567	1.67905	0.295804	Psmd8	0.00614534	0.407792	0.0369835	Nr1d1	8.79681e-05	1.07707	1.87971	Dhrs3	0.00376308	0.373036	0.250636	Tfap4	0.000201439	1.46191	1.51989	H6pd	5.63608e-05	1.10976	2.07039	Pla2g4e	0.00288464	0.486692	0.363944	Mypn	0.000505673	0.439406	1.11868	Cic	0.00284918	0.364102	0.371525	Neu1	0.00571339	-0.531789	0.067142	Zfp119b	0.00396892	-0.336932	0.225364	Rps24	0.000290256	0.234363	1.36126	Tnfrsf10b	0.00197958
4930467E23Rik	0.00334698	-0.934447	0.295804	Ptpn9	0.00614917	0.271508	0.0369835	Pard3b	9.15364e-05	0.459736	1.87868	Ly6c1	0.00377616	0.420798	0.250636	Ddx23	0.000202382	-0.245145	1.5196	Elfn1	5.71614e-05	3.43166	2.07039	Ebi3	0.00289692	1.52676	0.363834	Abhd15	0.000486409	-1.63692	1.11868	Galnt10	0.0029116	-0.747408	0.371525	1300002K09Rik	0.0058345	-0.444894	0.0654173	Slc17a9	0.00403097	0.742165	0.220361	4933409K07Rik	0.000294552	0.332025	1.35842	Angpt1	0.00200669
Ppil6	0.00338218	-1.53549	0.295804	E130311K13Rik	0.00619356	0.413731	0.0369835	Pam	9.15176e-05	-1.30155	1.87868	Marveld3	0.0037815	1.56564	0.250636	Prrg4	0.000204278	1.93445	1.51771	Klf11	5.62663e-05	-1.1344	2.07039	Pcdh18	0.00301686	1.40582	0.359839	2610507B11Rik	0.000511418	0.290926	1.11868	Cdc42ep4	0.00282523	-0.440504	0.371525	Tada2b	0.00584019	0.240965	0.0654173	Lad1	0.0040807	0.507772	0.220219	Camk2n1	0.000296115	0.446043	1.35842	Tmem50b	0.00198978
Dnajc14	0.0034076	-0.203963	0.295804	Qrfpr	0.00619774	1.769	0.0369835	Penk	9.17049e-05	1.02425	1.87868	Serpinb8	0.0038001	0.362423	0.250636	Col6a1	0.000206502	-0.479631	1.51771	Itih5	5.80612e-05	-0.718157	2.06533	Aqp1	0.00303667	0.359506	0.359839	Nbr1	0.000509218	0.288264	1.11868	Dnajb9	0.00285317	-0.834269	0.371525	Gng11	0.00583343	-0.935702	0.0654173	Itih5	0.00435307	0.300764	0.220219	Sparcl1	0.000296691	0.274746	1.35842	Pten	0.00200576
Tmem181a	0.00331953	-0.709979	0.295804	Vps25	0.00626242	0.274741	0.0352171	Ikbkb	8.97951e-05	0.18978	1.87868	Tob1	0.00383303	-0.428667	0.250636	Ppp1r2-ps3	0.000205922	-0.547218	1.51771	Sbk1	5.84292e-05	-0.944585	2.0643	Med21	0.00294138	-0.386545	0.359839	Adcy3	0.000502334	-0.950602	1.11868	Akr1c20	0.00287494	-0.336976	0.371525	Ccdc127	0.00587026	-0.372842	0.0654173	Slc24a5	0.00423375	-0.509098	0.220219	Naga	0.000296833	-0.24663	1.35842	Tmem183a	0.00203546
Otub1	0.0033698	-0.144666	0.295804	Psmc3	0.00628277	0.165673	0.0352171	Cfd	8.98341e-05	2.17406	1.87868	Sbsn	0.00384227	0.70723	0.250636	Il2rg	0.00020601	-1.26605	1.51771	Pus7	5.89068e-05	0.446172	2.06247	Peg12	0.00303601	1.586	0.359839	Srp54a	0.000524904	0.231188	1.11868	Thtpa	0.00283763	0.411628	0.371525	Zfp598	0.0058738	0.470857	0.0654173	Zbp1	0.00408343	1.3468	0.220219	Ccng1	0.000306167	0.296331	1.34668	Wdr90	0.00205562
Rcl1	0.00342936	0.487849	0.295804	Znrf3	0.00629679	0.212403	0.0352171	Gas2l2	8.98305e-05	-3.39283	1.87868	Vat1	0.00385681	0.629765	0.250636	Rbm15	0.000209769	-0.898297	1.51443	Zcchc5	5.92087e-05	-1.60844	2.06195	Trim66	0.00298652	1.82964	0.359839	Tuba1b	0.000523355	-0.753398	1.11868	H2-T24	0.00284029	-0.359462	0.371525	BC004004	0.00586162	-1.07067	0.0654173	Cisd2	0.00432322	-0.153096	0.220219	Arl8a	0.000308851	-0.226316	1.34628	Fam126a	0.00208909
Tmem160	0.00350189	-0.477959	0.292028	Pcdhb9	0.00634296	-0.321967	0.0345547	Mycbp2	9.02783e-05	-1.335	1.87868	Bbox1	0.00386684	-1.57095	0.250636	Cachd1	0.000211334	-0.731766	1.51443	Zswim4	6.04497e-05	1.60849	2.05632	Tfdp1	0.00304871	0.183488	0.359839	Usp25	0.000518076	0.390374	1.11868	Nfkbie	0.0029141	-0.73132	0.371525	Bpgm	0.00590547	-0.698982	0.0647746	Hspb11	0.0044418	-0.450703	0.220219	Gpd1	0.000308777	0.883351	1.34628	Gm9899	0.0020888
Chst8	0.00351308	-0.832737	0.292028	Tpst1	0.00635567	-0.393333	0.0345547	Retnla	9.07872e-05	1.61186	1.87868	Gchfr	0.00387512	1.35914	0.250636	Vasn	0.000210202	-1.94636	1.51443	Rrp12	6.03082e-05	1.39225	2.05632	Il15	0.00301638	-0.78808	0.359839	Jak2	0.000495402	0.740201	1.11868	Peg10	0.00296145	3.24833	0.369566	Cul3	0.00610138	0.226842	0.0645777	Grrp1	0.00425225	0.451454	0.220219	Ahcyl1	0.000318528	0.205102	1.34125	Ttbk1	0.00208105
Ifrd2	0.00353743	0.650034	0.290708	Enoph1	0.0064123	-0.141924	0.0330813	Slc5a7	8.97701e-05	-3.2026	1.87868	C3ar1	0.0038843	1.18544	0.250636	Rela	0.000210703	-0.633285	1.51443	Pdp1	6.17476e-05	1.9045	2.04878	Slc36a1	0.00296637	0.292016	0.359839	Eif3a	0.000488738	0.369713	1.11868	Cyp2b9	0.00295184	-4.09001	0.369566	Pigu	0.00634644	-0.482439	0.0645777	Pqlc2	0.00441835	0.254883	0.220219	Rasl11b	0.000315487	-0.541787	1.34125	Plcg1	0.00214115
Pltp	0.0036175	-1.35683	0.289223	Mpp5	0.0064267	0.335867	0.0330813	Dsg1c	9.03198e-05	-1.35675	1.87868	Amigo1	0.00389433	-0.349058	0.250636	Lipt1	0.000218083	0.624676	1.50854	Met	6.20478e-05	1.32576	2.04834	C1qtnf9	0.00304589	0.496488	0.359839	Uba1	0.000489617	0.181104	1.11868	Bod1	0.00295823	-0.288833	0.369566	Akirin1	0.00626444	0.452196	0.0645777	Dnajc2	0.00441388	-0.258362	0.220219	Nek5	0.000316996	-1.0062	1.34125	Ptplad1	0.00214842
Pla2g15	0.00359047	-0.73268	0.289223	Gpr63	0.00648621	0.664217	0.0307453	Ccdc47	9.5446e-05	0.322689	1.86298	Snx12	0.00396344	0.160847	0.247487	Fcgr4	0.000218963	-1.90888	1.50854	Tmem181b-ps	6.23614e-05	-0.683654	2.04782	Cbr1	0.00304286	-0.265792	0.359839	Stx6	0.000532431	-0.378174	1.11647	Hint3	0.00298744	-0.60899	0.367437	Mxra8	0.00637494	0.780798	0.0645777	Rchy1	0.00422355	-0.213872	0.220219	Glod4	0.000318238	0.153615	1.34125	Hn1	0.00213285
Mrap2	0.00359493	-1.01748	0.289223	Ror2	0.00669962	-0.73098	0.0259298	Unc80	9.76246e-05	-3.27063	1.85985	Itgb2	0.00396739	1.02511	0.247487	Hilpda	0.000217059	-1.97376	1.50854	Ttc3	6.36329e-05	-0.328596	2.04072	Mrpl14	0.00305181	-0.279257	0.359839	Cyp4v3	0.000534775	-0.652543	1.11623	Trim32	0.00303197	-0.597155	0.365915	Adamts3	0.00641391	1.56033	0.0645777	Ttc9b	0.00451416	-0.232712	0.220219	Cacng5	0.00031602	-0.485752	1.34125	Rtn4ip1	0.00217207
2410018L13Rik	0.00361807	-0.748655	0.289223	Art3	0.00674747	0.598451	0.0259298	Fmo1	9.7735e-05	1.01411	1.85985	Limk1	0.00397431	0.501941	0.247487	Orai3	0.000217387	0.62025	1.50854	Gclm	6.4301e-05	0.985794	2.03783	Traf1	0.00325255	-1.93695	0.354781	Spry1	0.000538077	-0.452614	1.11521	Fam76b	0.00301555	0.460751	0.365915	Ppp1r35	0.00610017	-0.953062	0.0645777	Vps37a	0.00424936	-0.244583	0.220219	Mrpl53	0.00032284	-0.30686	1.33706	St13	0.00217497
Slc5a7	0.00358271	-2.68972	0.289223	Polrmt	0.00679615	-0.296133	0.0259298	Eya2	9.81717e-05	-0.861236	1.85985	Slc41a3	0.00398303	0.641642	0.247487	Imp3	0.000220007	0.499895	1.50854	Tmem8b	6.61627e-05	-0.660648	2.02861	Aplnr	0.00313954	1.12921	0.354781	Rb1cc1	0.000545553	0.322856	1.11086	Rnf130	0.00303239	-0.303638	0.365915	Acn9	0.00596721	0.789323	0.0645777	Zfp612	0.00449423	-0.243201	0.220219	Alpk1	0.000326033	0.518395	1.33444	Canx	0.00219151
Xkr4	0.00369656	-3.53518	0.288731	Heg1	0.00680371	0.736183	0.0259298	Calr4	9.73957e-05	-1.96565	1.85985	Arpc2	0.00404391	0.383157	0.246067	Pde7b	0.000215478	1.56262	1.50854	Itga5	6.61802e-05	2.3698	2.02861	Nop10	0.00325159	-0.343316	0.354781	Srp54b	0.000560382	0.226176	1.10086	Nxf1	0.00304732	0.481403	0.365423	Pex26	0.00594774	1.32785	0.0645777	Ei24	0.00412002	-0.143635	0.220219	Lass1	0.000329589	-0.256181	1.33299	Srp14	0.0022332
Mosc1	0.00406201	-2.03065	0.288731	Ccdc41	0.00681363	0.359614	0.0259298	Micall2	9.83464e-05	-1.98185	1.85985	Cend1	0.00404857	-2.06988	0.246067	Fam100a	0.000219243	-1.19648	1.50854	Mum1	6.75495e-05	-1.01618	2.02224	Prpf3	0.00316578	0.404544	0.354781	Dok7	0.000563282	1.03606	1.10025	B4galt7	0.00307044	-0.542533	0.363778	Cdt1	0.00613246	-0.622172	0.0645777	C230081A13Rik	0.00439163	0.218968	0.220219	Ggps1	0.000329598	0.213469	1.33299	Trp53inp1	0.00227082
Anapc2	0.00379107	-0.42369	0.288731	Usp54	0.0068196	0.646624	0.0259298	Myo10	9.653e-05	-1.04869	1.85985	Adssl1	0.00405255	1.10738	0.246067	Net1	0.000221183	1.29683	1.50786	Fermt2	6.76653e-05	0.559079	2.02224	Svep1	0.00320166	0.841827	0.354781	Ubr2	0.000565951	0.401352	1.09983	Prkab1	0.00308381	0.7475	0.36352	Ctdspl	0.00638654	0.729496	0.0645777	Trim71	0.00431464	1.71388	0.220219	Lgr6	0.000343591	-0.771104	1.33295	Rhbdl2	0.00223236
Pde11a	0.00404636	1.21076	0.288731	Cks1b	0.00685304	-0.320267	0.0259298	Acbd3	9.97119e-05	-0.280441	1.85635	Foxl1	0.0040843	-1.36654	0.246067	Mterf	0.000225566	1.57167	1.50664	Acvr1b	6.8159e-05	1.75088	2.02071	Musk	0.00325221	0.704302	0.354781	Dvl1	0.00057751	0.161208	1.09267	Cyp2j5	0.00310905	-0.231948	0.36322	Tmtc2	0.0061319	0.741955	0.0645777	Tmem5	0.00433293	-0.196623	0.220219	Mndal	0.000349549	-0.94237	1.33295	Cacna1a	0.00226171
Accsl	0.00389487	1.30677	0.288731	Dhx16	0.00687118	-0.278062	0.0259298	Larp4b	9.98855e-05	-0.421188	1.85635	Tmem22	0.00409218	-0.675683	0.246067	Ptcd3	0.00023011	0.29576	1.50664	Cul9	6.88109e-05	-0.843459	2.01819	Jak1	0.00324642	0.216961	0.354781	Plin1	0.000580993	-2.02335	1.09168	Nfic	0.00310505	0.41267	0.36322	Mtmr3	0.00640743	0.300681	0.0645777	Zfp2	0.00413608	-0.159622	0.220219	Cdc42bpa	0.000333459	0.218075	1.33295	Psma6	0.00226139
Trp53inp2	0.00388704	-0.987734	0.288731	Ccdc36	0.00687921	-1.25179	0.0259298	Tnfrsf21	0.000100612	-0.885572	1.85481	Chaf1b	0.00409528	0.81587	0.246067	Tmsb10	0.000229957	-0.791196	1.50664	Kbtbd8	6.95178e-05	1.44959	2.01697	2410131K14Rik	0.00321839	0.328978	0.354781	Nfkb2	0.000587141	0.340437	1.08872	Akr1a1	0.00314263	-0.302433	0.3631	Slc16a5	0.0061784	1.26283	0.0645777	Rnft1	0.00428098	-0.438351	0.220219	Polr3gl	0.000337956	-0.165302	1.33295	Acot1	0.00226517
Syt6	0.00392454	2.74188	0.288731	Vmn2r1	0.00692998	1.41054	0.0259298	Olfr856-ps1	0.000101512	-0.804921	1.85255	Tbc1d22a	0.00412804	0.446964	0.246067	Nr1h2	0.000226259	-0.18331	1.50664	Lamp2	6.9397e-05	0.434255	2.01697	Fam38a	0.00311747	0.485321	0.354781	Ttn	0.0005899	0.707678	1.08829	Uros	0.00313498	-0.677972	0.3631	Caskin2	0.00601975	0.793189	0.0645777	Rian	0.00450288	-0.516471	0.220219	Kif1b	0.000340728	0.201818	1.33295	Ccny	0.00227303
Slc16a4	0.00403068	-1.4351	0.288731	Ttc30a1	0.00695924	-0.63124	0.0259298	Cdkn1a	0.000102086	-1.62833	1.8517	Rmnd5a	0.00412839	0.207285	0.246067	Cdk7	0.000227812	0.460398	1.50664	Ppan	7.01747e-05	1.29324	2.01448	Sox9	0.00324608	-1.12454	0.354781	Adig	0.000601523	-1.20698	1.08494	Wdr59	0.0031446	-0.358029	0.3631	Rad51l1	0.00613484	-1.06691	0.0645777	Zfp825	0.00451423	-0.267745	0.220219	Fam132a	0.000346939	-0.419178	1.33295	Polr2g	0.00222309
Anapc4	0.00379138	-0.273726	0.288731	Arhgap21	0.0069765	0.467755	0.0259298	Lman2l	0.000105685	0.731921	1.84545	Camk2b	0.0041323	-0.791947	0.246067	Arc	0.000224161	-3.1447	1.50664	Ctu2	7.15068e-05	0.398141	2.0095	Cdc14b	0.00316367	0.223635	0.354781	Zscan20	0.000603072	-0.448605	1.08494	Mir703	0.00319763	-0.842595	0.35743	Zhx1	0.00636957	0.299922	0.0645777	Ccnb1	0.00440553	1.18708	0.220219	Ahcyl2	0.000340522	0.251615	1.33295	Slc6a17	0.00228148
Mlec	0.0041161	-0.621684	0.288731	Zfp248	0.00698065	0.442592	0.0259298	Tnks1bp1	0.000108486	0.409796	1.84545	Ptgir	0.0041786	0.909077	0.243503	Zfp41	0.000227897	0.917172	1.50664	Mgea5	7.14026e-05	0.6296	2.0095	Adcy6	0.00316136	0.468803	0.354781	Clip1	0.000607305	0.635628	1.08494	Ctr9	0.00321317	0.22857	0.356913	Cby1	0.00601694	-1.12307	0.0645777	Ccdc74a	0.00405026	-0.512681	0.220219	Jund	0.000344757	-0.327775	1.33295	Errfi1	0.00229174
Mest	0.00397991	-2.65822	0.288731	Arhgap6	0.00698648	-0.478983	0.0259298	Pex5l	0.000104964	-4.46259	1.84545	Cwc25	0.0041903	0.3183	0.243503	Tra2b	0.000226443	-0.700996	1.50664	Bcl3	7.26983e-05	2.4396	2.00862	Sik1	0.00322591	-1.35533	0.354781	Myo18a	0.000604513	0.467976	1.08494	Hao2	0.00325224	-3.09212	0.353246	Fgf12	0.00624182	1.70424	0.0645777	Gfer	0.0041656	-0.18426	0.220219	Man2b1	0.000351211	-0.234277	1.33295	Ano8	0.00230105
Strap	0.00377686	0.313034	0.288731	Usp25	0.00699143	0.162562	0.0259298	Negr1	0.00010677	0.857612	1.84545	A230072C01Rik	0.00424585	-0.516485	0.243503	Srsf3	0.000229592	-0.769992	1.50664	Nrip3	7.20774e-05	3.15528	2.00862	Tnxb	0.0032388	0.658197	0.354781	Pcdhgc5	0.00060763	-0.265478	1.08494	Rcbtb2	0.00326722	-0.392244	0.352827	Dynlt1a	0.00637001	-0.832772	0.0645777	Snrpc	0.00412491	0.193938	0.220219	Zfp821	0.000350808	-0.292455	1.33295	Mtap	0.00233262
Mogat2	0.00407575	-1.80268	0.288731	Myg1	0.00699325	-0.399046	0.0259298	Spaca1	0.000108339	-0.978232	1.84545	Ltbp1	0.00426474	0.543724	0.243503	Ubd	0.000226201	-2.27901	1.50664	Hif1a	7.26632e-05	1.19858	2.00862	Tnrc6a	0.00330898	0.212711	0.350193	G6pdx	0.00059827	-0.91845	1.08494	Tnks1bp1	0.00329625	0.500544	0.351824	Zfp955b	0.00633105	0.649355	0.0645777	Snhg4	0.00440598	-0.512958	0.220219	Csk	0.000334212	-0.24689	1.33295	Vps4a	0.00232947
Btbd10	0.00370713	-0.576415	0.288731	Sla2	0.0070099	-2.64901	0.0259298	Usp24	0.000107273	-0.277147	1.84545	Dynlt1a	0.00426852	-0.606361	0.243503	Trpv2	0.000231557	-1.58818	1.50548	Nol8	7.22379e-05	0.832728	2.00862	Fbxo40	0.00331091	0.360046	0.350193	Ttyh2	0.000610517	-0.989313	1.08444	Chac1	0.00332223	-1.23308	0.351824	Colec12	0.0062107	0.294941	0.0645777	March3	0.00447692	0.441126	0.220219	Tmod2	0.000344251	0.232152	1.33295	Tsfm	0.00232536
Gtf3c1	0.00380411	-0.391246	0.288731	Dock9	0.00701085	0.459259	0.0259298	Gm13139	0.000106736	-0.671837	1.84545	Ccdc74a	0.00428768	1.45725	0.243503	Ndc80	0.000235652	-1.17317	1.49943	Zfp423	7.33127e-05	-0.922293	2.00652	Dnalc4	0.00333748	-0.213446	0.348282	Prkar2b	0.000624209	-1.88537	1.07637	Ctso	0.00331993	-0.400687	0.351824	Ranbp6	0.00640104	0.626897	0.0645777	Gm4841	0.00426815	0.413089	0.220219	Mgat4c	0.00034533	0.314582	1.33295	Ncapg2	0.00233738
Mir762	0.00411233	1.24339	0.288731	Pon3	0.00710174	0.355645	0.0236469	Ccdc37	0.000108322	-3.10585	1.84545	Gnb1	0.00429217	0.122153	0.243503	Elf1	0.000236942	-0.885583	1.49861	Stat2	7.39035e-05	1.83292	2.00459	Ubc	0.00341815	0.537209	0.341011	Kpna4	0.000628948	0.26053	1.07619	Zfp259	0.00330818	0.418519	0.351824	Wdr82	0.00643951	0.213843	0.064401	1700001K23Rik	0.00424187	1.16012	0.220219	Dnajc14	0.000330937	-0.180832	1.33295	Cdc42bpa	0.00238259
Ppp2cb	0.00402898	-0.276239	0.288731	Fjx1	0.00714405	1.11	0.0236469	Zfp422	0.000105182	0.243922	1.84545	Cep70	0.00429441	-0.338722	0.243503	Ccdc152	0.000238865	0.928239	1.49665	Wasl	7.55899e-05	0.515393	1.99634	Dock9	0.003407	0.411596	0.341011	Gphn	0.000628914	0.259028	1.07619	Pex26	0.00334015	0.932137	0.351037	Tmed3	0.00654542	-0.553941	0.0588649	Adrb1	0.00423043	0.343363	0.220219	Daam2	0.000351149	0.674533	1.33295	Smg5	0.00237208
4921524J17Rik	0.00391233	0.342928	0.288731	Pop7	0.00719896	-0.323101	0.0236469	Lemd3	0.000108011	-0.276993	1.84545	Bahcc1	0.0042973	-0.945145	0.243503	Akt3	0.000241232	-0.552849	1.49545	Plekha3	7.58616e-05	0.413384	1.99632	Pml	0.00344963	0.4177	0.338572	Larp4b	0.000635561	0.205521	1.07319	Tmem9	0.00348575	-0.573519	0.347722	Per2	0.00680638	0.93437	0.051614	AY074887	0.0045371	-0.311653	0.219567	Slitrk4	0.000351941	0.3869	1.33295	Ring1	0.00238068
Dync2h1	0.00378334	-0.369403	0.288731	Cyp2b23	0.00721894	1.86292	0.0236469	Nova1	0.000107152	0.898043	1.84545	Dmwd	0.00430903	-0.307467	0.243503	Pcsk6	0.000240669	0.566468	1.49545	Pigs	7.63549e-05	-0.840399	1.99505	1600012H06Rik	0.00347906	-0.301696	0.337953	Arap2	0.000640326	-0.324889	1.07301	Sec61a2	0.00360668	1.18134	0.347722	Abhd13	0.00693984	0.580078	0.051614	Ids	0.004557	-0.228052	0.219204	Gabre	0.000346379	-0.702634	1.33295	Gm10845	0.00239276
Arcn1	0.00388842	-0.2306	0.288731	Ccs	0.00722975	0.261004	0.0236469	Npc2	0.000108515	-0.980064	1.84545	Ptcd3	0.00433897	-0.307104	0.242028	Rasip1	0.000245966	-1.07744	1.49007	Pogk	7.78225e-05	0.522059	1.98984	Gm10190	0.0034701	-1.07582	0.337953	Phf10	0.000639356	0.33113	1.07301	Gpd2	0.0036147	-0.616416	0.347722	Jund	0.00693175	-0.893916	0.051614	Pde11a	0.00468607	0.414649	0.219009	Nxt2	0.000348748	0.220662	1.33295	Cog6	0.00240276
Mtap7	0.00368223	-1.10715	0.288731	Sorbs1	0.00723512	0.548501	0.0236469	Car5b	0.00010653	1.06412	1.84545	Slc43a3	0.00441121	0.57647	0.236384	Vash1	0.00024535	-1.593	1.49007	Abce1	7.75627e-05	0.385581	1.98984	Cdca8	0.00350117	-2.00056	0.336728	Slc24a3	0.000645518	-1.07223	1.07103	Dnajb4	0.00362671	-0.446639	0.347722	Pdgfd	0.00692016	1.8076	0.051614	Klhl21	0.00468791	0.33666	0.219009	Lyrm1	0.000365012	0.315217	1.31914	0610005C13Rik	0.00243511
Nkain2	0.00404236	-2.18112	0.288731	Bhlha15	0.00727351	-2.67906	0.0236469	Lsg1	0.000110018	-0.230874	1.841	Fam151b	0.00446631	-0.299924	0.235286	Rbm8a	0.000247338	-0.424113	1.48957	Azi2	7.90913e-05	0.35337	1.98501	Arhgef11	0.00354591	0.260427	0.334741	Cyp4f13	0.000648305	-0.717284	1.07068	Pom121	0.00346455	0.373856	0.347722	Trim23	0.00678467	1.18885	0.051614	Tmed5	0.00458458	-0.321212	0.219009	Tsnax	0.000365868	-0.177776	1.31914	Srms	0.00244738
Efemp1	0.00393827	-1.17431	0.288731	Cox11	0.00728451	-0.588361	0.0236469	Cd59a	0.000112963	-0.839142	1.83556	Ccr3	0.00447249	0.706478	0.235286	Nfkb2	0.000247972	-0.75622	1.48957	Ippk	7.92448e-05	0.66814	1.98501	A430033K04Rik	0.00355425	0.555531	0.334741	Gmfb	0.000658876	-0.294318	1.06517	Zkscan5	0.00350341	0.456768	0.347722	Dad1	0.00688975	-0.542438	0.051614	Pdgfd	0.00461333	0.54624	0.219009	Fbxw8	0.000372933	-0.255505	1.31305	Tnfsf10	0.00250366
Pafah1b1	0.00378767	-0.360878	0.288731	Ampd2	0.00731187	-0.514119	0.0236469	Kcnh2	0.000112672	-1.76652	1.83556	Nr1d2	0.0044921	0.335166	0.235286	Slc35b4	0.000249604	0.480621	1.48824	Spon2	8.02162e-05	-2.13297	1.98273	Parn	0.00355057	-0.305355	0.334741	Tom1l2	0.000663239	0.31322	1.06382	Il17rc	0.00366518	-0.383256	0.347722	Zfp740	0.00687376	0.378265	0.051614	Ap4s1	0.00461763	-0.298585	0.219009	Ppm1k	0.000373626	0.303265	1.31305	Vdac2	0.00249378
Myl4	0.00400212	-1.46385	0.288731	Ttc33	0.00731947	0.134618	0.0236469	Ces1f	0.000112687	1.74491	1.83556	Mat2a	0.00451312	-0.29686	0.235286	Ints6	0.000250898	-0.451456	1.4875	Btf3	8.0116e-05	0.195457	1.98273	Fam84b	0.00358214	0.994353	0.332852	Chst12	0.000667761	-0.724503	1.06237	Ergic2	0.00356073	0.222613	0.347722	Aaas	0.00670418	-0.350953	0.051614	Osmr	0.00467989	0.990846	0.219009	Naa20	0.00038559	0.203705	1.30802	Nit2	0.0024966
Akr1c14	0.00395663	-1.22126	0.288731	Plscr2	0.00741389	-0.541687	0.0236469	Fn3k	0.000112017	1.25358	1.83556	Apod	0.00451804	0.979002	0.235286	Spty2d1	0.000253053	-0.732937	1.48678	Eda	8.09243e-05	-0.98842	1.98042	Rnft1	0.00364905	-0.183939	0.329153	Nelf	0.000675826	-0.470184	1.05866	Leng8	0.00351021	0.893321	0.347722	Dynlt1f	0.00684692	-0.894014	0.051614	Atg12	0.00465042	-0.22265	0.219009	Src	0.000387837	-0.196992	1.30802	Arap3	0.00249499
Erc2	0.00403648	-3.64638	0.288731	Txlna	0.00743372	-0.209835	0.0236469	Cd34	0.000113742	0.896964	1.83426	Vim	0.00452997	0.458081	0.235286	Fkbpl	0.00025302	0.620312	1.48678	Entpd6	8.25708e-05	-1.5685	1.97465	Mfsd7c	0.00365027	-1.50235	0.329153	Fam134a	0.000680517	-0.26931	1.05864	Cdc42ep5	0.0035676	1.44903	0.347722	Ergic1	0.00687398	-0.282172	0.051614	Cep78	0.00464622	0.166236	0.219009	H2afz	0.000386609	0.228991	1.30802	Sarnp	0.00252723
Arhgap22	0.00382498	0.904726	0.288731	Ppif	0.00744216	-0.582539	0.0236469	Zfyve9	0.000114473	0.27273	1.83426	Gca	0.00453099	-0.4996	0.235286	Ppp1r13l	0.000254595	-0.864169	1.48563	G3bp1	8.23699e-05	0.526769	1.97465	Pde8b	0.00363258	0.484848	0.329153	Gm1614	0.000679682	0.395937	1.05864	Aqp11	0.00366071	0.534372	0.347722	Zmat2	0.00669464	-0.424425	0.051614	Ppfia4	0.00475833	-0.135124	0.218464	Utp3	0.000379969	0.20083	1.30802	Hspa5	0.0026054
Trim35	0.00411291	-0.484972	0.288731	Ly6c1	0.0074581	0.488096	0.0236469	Zc3h14	0.00011421	0.39167	1.83426	Procr	0.00457904	0.786899	0.233458	Abi1	0.000256054	-0.409626	1.48463	Ift81	8.33924e-05	-0.942965	1.97332	Nckap5l	0.00367066	1.37933	0.328219	Prmt7	0.000686652	0.178131	1.05623	Ccnd1	0.00360654	1.46591	0.347722	Napg	0.00689924	0.338769	0.051614	Dkkl1	0.00474479	-1.19613	0.218464	Exoc6b	0.000386951	0.263092	1.30802	Mfsd1	0.00260123
Cela1	0.00401582	-1.84641	0.288731	Mup1	0.00746114	-1.68075	0.0236469	Phf17	0.000116254	0.445986	1.83022	Anxa3	0.00461799	0.78042	0.233458	H1f0	0.000259167	0.763309	1.48086	Sav1	8.33701e-05	0.912077	1.97332	Elmo1	0.00374626	-0.597155	0.320846	Pja2	0.000694988	0.215416	1.05247	Mbtps1	0.00366172	-0.25898	0.347722	Ncoa3	0.00704681	0.450521	0.0506	Trmt61b	0.00472585	-0.425361	0.218464	Clint1	0.000382693	-0.137885	1.30802	Acad10	0.00261355
Arvcf	0.00400888	-1.2053	0.288731	Ggh	0.00747395	0.384414	0.0236469	Fam13a	0.000117455	2.35585	1.83022	Haus8	0.00462469	0.544311	0.233458	Hivep2	0.000260704	-0.436921	1.47977	Ctps	8.40189e-05	1.78337	1.97154	Ildr1	0.00379315	-1.30919	0.316918	Ccrn4l	0.000704588	0.501018	1.04945	Onecut1	0.00354709	1.99921	0.347722	Gm14391	0.00715012	0.579345	0.0506	Btk	0.00474592	0.593282	0.218464	Itgb8	0.000388476	0.510548	1.30802	2610001J05Rik	0.00263905
Slc5a3	0.00385041	-1.66733	0.288731	Spsb4	0.00749823	-1.29186	0.0236469	Htatip2	0.000117516	-0.794773	1.83022	9030025P20Rik	0.00466395	-0.445465	0.233458	Pdcl	0.000262531	0.435285	1.47825	1700112E06Rik	8.46069e-05	2.46345	1.96998	Alg6	0.00384096	-0.509245	0.315304	Prelid1	0.000704516	-0.379473	1.04945	Dot1l	0.00342815	0.508298	0.347722	Dido1	0.00703777	0.713611	0.0506	Polb	0.00480941	-0.371281	0.215296	Mib1	0.000385058	0.262405	1.30802	2410002F23Rik	0.00266583
Kctd5	0.00404882	-0.338114	0.288731	Ube2d3	0.00750249	0.103536	0.0236469	Meis1	0.000117171	1.05976	1.83022	1700066J24Rik	0.00467081	0.554186	0.233458	Commd5	0.000263394	0.720955	1.47825	Chmp4b	8.51114e-05	0.474803	1.96887	Itpkc	0.00383709	0.353146	0.315304	Slbp	0.000713737	-0.439169	1.04677	Camk2b	0.00346548	-1.11307	0.347722	Mob3b	0.00701361	-0.643474	0.0506	Mmrn2	0.00482781	0.388339	0.215102	Zcchc24	0.000394048	0.362604	1.3033	Lonp2	0.0025931
Pcdha4	0.00363806	0.986043	0.288731	Camp	0.00760667	-3.57623	0.0227565	Ntn1	0.000116783	0.765348	1.83022	St8sia2	0.00468801	-1.85674	0.233458	Hspa1a	0.000265502	-2.6235	1.47624	Sh2b3	8.56006e-05	0.773949	1.96784	Ccdc6	0.0038589	0.312129	0.315304	Cit	0.000711949	-1.50448	1.04677	Irf1	0.00339642	0.933617	0.347722	Fhl3	0.0070964	-2.16694	0.0506	Arl8a	0.00522769	-0.220591	0.214676	Ipo9	0.000400862	0.114808	1.30052	Herc1	0.00264076
Fam189a2	0.00389548	-0.892703	0.288731	Ccdc104	0.007612	0.324444	0.0227565	Necab1	0.000118618	1.46603	1.82772	Wsb2	0.00468902	0.424494	0.233458	Fam110c	0.000272795	-2.6713	1.4717	Rest	8.61799e-05	1.05361	1.96755	Xaf1	0.00384677	0.678512	0.315304	Cd59a	0.000723457	-0.979838	1.04448	Cd300e	0.0035024	-1.45651	0.347722	Ccne1	0.00716001	1.47645	0.0506	Tstd1	0.00519411	-1.15573	0.214676	F11r	0.000400728	-0.418255	1.30052	Mex3d	0.00265858
Cyp2c44	0.00373935	-1.80582	0.288731	Sqstm1	0.00763021	0.219636	0.0227565	Stambpl1	0.000118986	-1.09888	1.82772	Gnat2	0.00469627	1.78799	0.233458	Tbc1d4	0.000272097	0.372477	1.4717	Jak2	8.62314e-05	2.05339	1.96755	Gbp4	0.00395966	0.986829	0.313467	Nbea	0.000730642	-1.20184	1.04448	Ppp1r13b	0.00362898	0.497306	0.347722	Cars	0.00716973	-0.532824	0.0506	Fh1	0.00540132	0.279502	0.214676	Gm14434	0.000405925	0.367517	1.30052	Btf3	0.00265186
Vegfc	0.00414243	-1.04323	0.287706	Doc2a	0.00766548	-0.244401	0.0227565	Rrs1	0.000120874	0.638608	1.82664	Hspa5	0.00470229	0.265079	0.233458	Il7r	0.000271008	-2.50567	1.4717	Btg3	8.65371e-05	0.903122	1.96746	Trim56	0.00394609	0.560797	0.313467	Ube3a	0.000733336	0.270265	1.04448	Actr8	0.00363295	-0.26248	0.347722	Nufip2	0.00716533	0.522992	0.0506	Dpm2	0.00537168	-0.123411	0.214676	Npr2	0.000405443	-0.316774	1.30052	Nhp2l1	0.002583
Rtp4	0.00415334	0.912115	0.287706	Lmcd1	0.00768124	0.618966	0.0227565	Lmtk2	0.00012011	-0.487158	1.82664	Scn4a	0.00471393	-2.07884	0.233458	4930470H14Rik	0.000271415	1.00145	1.4717	Zfp217	8.79467e-05	1.21494	1.96348	Gm15708	0.00391086	1.347	0.313467	Thrsp	0.000730366	-0.529598	1.04448	Gm5480	0.00359908	1.7391	0.347722	AU021092	0.00709973	1.28874	0.0506	Dll4	0.00544785	0.428096	0.214676	Myo6	0.000405719	0.22491	1.30052	Mdga1	0.00264941
Bcas2	0.00420185	0.568075	0.28553	Plce1	0.0076877	0.753407	0.0227565	Cenpv	0.000120863	0.842162	1.82664	Nkiras2	0.00473215	0.279017	0.233458	H2-D1	0.000271096	-0.315049	1.4717	Gclc	8.82034e-05	0.7043	1.96348	Wipf3	0.00396598	0.294448	0.313467	Arih1	0.000736481	0.317169	1.04448	Tmem39a	0.00360169	-0.5759	0.347722	Baiap3	0.00723212	-1.29986	0.0482733	Gm5535	0.00536916	1.54228	0.214676	Flot2	0.000399894	-0.220358	1.30052	E030024N20Rik	0.00263739
Sh3yl1	0.0041975	-1.13018	0.28553	Snx6	0.00771717	0.347831	0.0227565	Gnl3l	0.000120517	0.203525	1.82664	Rab31	0.00473812	0.459831	0.233458	Casp9	0.000278739	0.540455	1.46744	Cebpz	8.7853e-05	0.496516	1.96348	Slco2b1	0.0038966	0.681521	0.313467	Tcerg1	0.000736772	0.183682	1.04448	Zfp397	0.00366295	0.608315	0.347722	Cfdp1	0.0072835	-0.545678	0.0482295	1810022K09Rik	0.00556232	-0.646796	0.214676	Itsn1	0.00040333	0.216272	1.30052	Agpat5	0.00269801
Naglu	0.00423879	-0.531643	0.28436	Tagap	0.0077351	-0.987209	0.0227565	Scrn1	0.000121891	0.891796	1.82585	Kbtbd11	0.00475268	-0.307346	0.233458	Lrrc8c	0.000279124	-1.15981	1.46744	Chic2	8.86658e-05	0.974263	1.96264	Qrich1	0.00393817	0.166588	0.313467	Ehbp1l1	0.000732186	0.3275	1.04448	Slc22a27	0.00352101	-0.879702	0.347722	Zfp433	0.00732833	0.97405	0.0482295	Adar	0.00494386	0.328734	0.214676	Atp9a	0.000409013	-0.226465	1.299	Mrpl22	0.00271536
9130011E15Rik	0.0042409	-0.374039	0.28436	Wwtr1	0.00774571	0.469368	0.0227565	Sf3a1	0.0001216	0.308917	1.82585	Vsig8	0.00478163	1.77948	0.232549	Iqgap1	0.000278924	-0.497891	1.46744	Wdr46	8.93819e-05	0.609729	1.96057	Josd1	0.00395004	-0.279772	0.313467	Phka1	0.000725838	0.704764	1.04448	Blnk	0.00351916	2.08506	0.347722	Taf2	0.00731483	0.726249	0.0482295	Ube2r2	0.00514623	-0.122164	0.214676	Tln2	0.000410037	0.208484	1.299	B9d1	0.00270046
Cdkl4	0.0043074	-3.35423	0.279019	Emilin1	0.00779588	-0.67904	0.0213692	Fam83d	0.00012231	-2.80637	1.82577	Raf1	0.00482694	-0.326872	0.232549	Zfp174	0.000278028	1.22372	1.46744	Sectm1a	8.97379e-05	2.40615	1.96026	Commd6	0.00403649	-0.463221	0.307231	Trappc4	0.000746236	-0.397911	1.04036	1110059G10Rik	0.00367968	0.384433	0.347424	Pggt1b	0.0072731	0.643754	0.0482295	Id3	0.00485626	0.710964	0.214676	Lrp1b	0.000422857	0.372721	1.28986	Bai1	0.00269763
Mdfic	0.00434472	-0.929196	0.278612	Stk32a	0.00785536	1.61638	0.0196308	Slc2a10	0.00012275	-1.30531	1.82562	Tmem221	0.00483047	1.03683	0.232549	Ptplb	0.00028152	0.591114	1.46514	Tubb6	9.08389e-05	2.25583	1.95638	Ralgds	0.00406657	0.634531	0.306638	Acvr1c	0.000754041	-2.37111	1.03837	Grem2	0.00382038	1.32567	0.346658	C330007P06Rik	0.00740498	0.206356	0.0451228	Cxcl5	0.00521113	0.976431	0.214676	Kcna1	0.00042149	0.630592	1.28986	Cpsf1	0.00271206
Cdr2	0.00435357	-1.69929	0.278612	Pds5b	0.0079141	-0.335048	0.0196308	Slc24a2	0.000123347	-2.04541	1.82532	Otud1	0.00484305	0.596986	0.232549	Adhfe1	0.000284327	0.500736	1.46504	Mcoln2	9.13427e-05	3.54855	1.95538	Rc3h2	0.00406833	0.333351	0.306638	Tmem132a	0.00075454	-0.552534	1.03837	Atg13	0.00384228	-0.383594	0.346658	Bub1	0.00747003	1.21881	0.0439343	Zfp326	0.00496494	-0.338754	0.214676	Glrx	0.000422335	0.313061	1.28986	Ninl	0.00273983
Phlpp2	0.00435084	0.291993	0.278612	Arhgef26	0.0079341	-0.585361	0.0196308	Zfp458	0.000123716	-0.908341	1.82532	Ctss	0.00484508	1.00151	0.232549	Ywhah	0.000283853	-0.536544	1.46504	Vcan	9.18891e-05	2.40855	1.95419	Dnajb14	0.00408586	0.545016	0.306174	Fam101b	0.000761825	-0.68349	1.0356	Unc13b	0.00376882	1.15675	0.346658	Fkbp2	0.00747349	-0.625729	0.0439343	Gpr30	0.00536766	0.504122	0.214676	1810043G02Rik	0.000426714	-0.240666	1.28732	D830031N03Rik	0.00272779
Rdh10	0.00447528	0.606297	0.278338	Gm13298	0.00795916	1.17678	0.0196308	Tsc22d1	0.000124032	-0.640498	1.82532	Ifi30	0.00487692	0.875604	0.232549	Plp2	0.000283676	-0.498783	1.46504	Slfn8	9.24782e-05	1.97321	1.95282	Slc20a1	0.00418007	-0.875058	0.305972	Psmd1	0.000766075	0.287574	1.03459	Kcnc3	0.003834	1.08454	0.346658	Snrpf	0.00754162	-0.881238	0.041392	Snx10	0.00547478	-0.165096	0.214676	Gm14308	0.000440807	0.356377	1.27554	Ncf1	0.00275019
Orc2	0.00474077	-0.389775	0.278338	6030458C11Rik	0.00798187	-0.308528	0.0196308	Cecr5	0.000126098	0.312114	1.82276	Chrm4	0.00488512	-1.95422	0.232549	Zfp710	0.00028707	0.652698	1.46226	Rtn4rl1	9.31882e-05	-1.22803	1.95089	Abca1	0.00417644	0.49129	0.305972	H2-T23	0.000777719	-0.528738	1.02943	Crtc1	0.00377937	0.382521	0.346658	Rb1cc1	0.00793586	0.532839	0.037155	Lsm5	0.00554223	-0.675851	0.214676	Ece1	0.000446936	-0.337199	1.27554	Pomp	0.00277737
Prelp	0.00467805	-1.46745	0.278338	Camta1	0.00799081	0.485008	0.0196308	AI414108	0.000126371	-2.03543	1.82276	Ceacam19	0.00488755	0.429231	0.232549	Pam	0.000294155	-0.597033	1.46177	Rad54l2	9.37699e-05	1.06869	1.94958	Sumf2	0.0041375	0.497107	0.305972	Napa	0.00080034	0.314825	1.0219	Zfp609	0.00382358	0.500735	0.346658	Inpp5e	0.00769915	-0.61327	0.037155	Klri2	0.00539081	1.36283	0.214676	Pgd	0.000445885	-0.276893	1.27554	Acad8	0.00276945
Gle1	0.00466419	-0.261245	0.278338	Slc43a3	0.00800802	0.715399	0.0196308	Fam184a	0.000125376	-1.08551	1.82276	Actb	0.00494559	0.536311	0.2324	Itih5	0.000289011	-0.539923	1.46177	Sprr1a	9.58957e-05	2.79763	1.9478	Siah1a	0.00416521	-0.59597	0.305972	Ppp2r5c	0.000801471	0.127598	1.0219	Smtnl2	0.00378771	1.33812	0.346658	Stom	0.00788788	-0.619868	0.037155	Saal1	0.0052263	0.220569	0.214676	Txndc15	0.000441664	-0.108333	1.27554	Nipsnap1	0.00277114
Zdhhc12	0.00449179	-0.389512	0.278338	Fastkd2	0.00803689	-0.414061	0.0196308	Treml4	0.000126043	-1.76036	1.82276	D930016D06Rik	0.00494581	-0.392293	0.2324	Gabpb1	0.000296912	-0.458167	1.46177	Dhx15	9.68608e-05	0.461636	1.9478	Mif	0.00410233	-0.391344	0.305972	Mir719	0.000795069	0.967738	1.0219	Gtpbp4	0.00381105	0.418518	0.346658	Usp38	0.00781533	0.608967	0.037155	Zfp143	0.00493019	0.31026	0.214676	Ntn3	0.00044653	-0.382286	1.27554	Rbm14	0.00278011
Gorasp2	0.00479925	-0.35598	0.278338	Gga3	0.00806463	-0.457588	0.0196308	Zdhhc2	0.0001275	-1.23842	1.82027	Dnaic2	0.00495192	1.28568	0.2324	Blvra	0.000297652	-0.676538	1.46177	Pkd2	9.57877e-05	0.426355	1.9478	Wipi1	0.00413791	-0.242287	0.305972	Fundc2	0.000801205	0.177402	1.0219	Arhgef3	0.00376431	-0.917046	0.346658	BC056474	0.0081053	-0.601532	0.037155	Ctbp2	0.00511464	-0.305442	0.214676	Srsf3	0.000443567	0.199204	1.27554	Piwil1	0.00279584
Duoxa1	0.00462527	-1.62878	0.278338	Pthlh	0.00808211	-1.89786	0.0196308	Chdh	0.000128178	1.63982	1.81934	Cap1	0.00496779	0.407028	0.2324	Zbtb5	0.000296396	0.642363	1.46177	Mak16	9.48625e-05	0.725546	1.9478	Zfp459	0.00414206	-0.365428	0.305972	Tor1a	0.000805714	-0.697379	1.02155	Lpar6	0.00370256	0.536125	0.346658	Katnb1	0.00773844	-0.50506	0.037155	6820431F20Rik	0.00556049	-0.328896	0.214676	Prr3	0.000450479	-0.170107	1.27348	2410089E03Rik	0.00280197
Gm14440	0.00438926	-0.666916	0.278338	Ap4b1	0.00819741	0.308155	0.0159503	Sdr39u1	0.000129274	0.674277	1.81701	Gfpt2	0.00498445	0.830409	0.2324	Ppt1	0.000294083	-0.261344	1.46177	Traf3ip2	9.66421e-05	2.37097	1.9478	Bdkrb2	0.00425457	-1.96861	0.303506	Serpinb6a	0.000807177	0.389125	1.02155	Ppp1r2	0.00381	0.261346	0.346658	Rexo2	0.00793649	-0.51853	0.037155	Scoc	0.00529207	-0.323044	0.214676	Mdn1	0.000453226	0.342389	1.27221	Fam185a	0.00281171
Hspg2	0.00472331	-1.75617	0.278338	Mtfp1	0.00825357	-0.862504	0.0159503	Tmem132a	0.000130695	-1.2435	1.81363	Ostf1	0.00499223	0.255616	0.2324	Sparcl1	0.000290473	-0.588867	1.46177	Nus1	9.64239e-05	0.839102	1.9478	Nkapl	0.00425691	1.20287	0.303506	Agpat2	0.000809734	-1.08028	1.02154	Dact2	0.00371094	0.970499	0.346658	Vill	0.00802819	1.93728	0.037155	Hsbp1	0.00502989	-0.201883	0.214676	Hip1	0.000457653	0.372711	1.26996	Sap25	0.00289068
Lzic	0.004566	-0.541137	0.278338	Ttc27	0.0083038	-0.424682	0.0159503	Shisa2	0.000131123	1.94186	1.81357	Slc44a1	0.00499858	0.39328	0.2324	Chd4	0.000296637	-0.245996	1.46177	Brix1	9.62929e-05	0.485461	1.9478	Rhobtb3	0.00424219	-0.206228	0.303506	Fzd7	0.000815534	-0.780757	1.0198	Hhex	0.00381799	1.73365	0.346658	Thap2	0.00806732	0.732444	0.037155	Rps27l	0.00544171	-0.550663	0.214676	Gaa	0.00045844	-0.364304	1.26996	9430016H08Rik	0.00293724
Tmem165	0.00440099	-0.434387	0.278338	Luzp1	0.00831832	0.304352	0.0159503	Agpat9	0.000132443	1.02567	1.81088	Fbxw10	0.00502532	1.34243	0.231438	Ppfibp1	0.000291944	-0.566637	1.46177	Tfg	9.60749e-05	-0.395233	1.9478	Lifr	0.00423671	0.470099	0.303506	Ppm1l	0.000823542	0.357147	1.01705	Fam175a	0.00389263	0.664038	0.345056	Rab3ip	0.00803809	-0.228853	0.037155	Ddx50	0.0055451	-0.252272	0.214676	Cdc123	0.000463215	0.127598	1.26817	Sfrs18	0.00291959
Vmn2r18	0.00475699	-1.36792	0.278338	Adck5	0.00834254	-0.485655	0.0159503	Aacs	0.000133173	1.13675	1.81088	Hgfac	0.00504569	-1.53582	0.231062	Zfp865	0.000296448	0.521723	1.46177	Camk4	9.68407e-05	-0.953142	1.9478	Mettl21a	0.00444274	-0.425612	0.300869	Tcf25	0.000825844	0.165937	1.01705	Eya4	0.00387555	1.23828	0.345056	Dbnl	0.00803238	-0.311679	0.037155	Mrpl54	0.00549545	-0.30469	0.214676	Dhx32	0.000463142	-0.234628	1.26817	Gm16515	0.00290982
Pcyox1	0.0046962	-0.915644	0.278338	Tmem87b	0.0083542	0.436236	0.0159503	Wbscr17	0.000133159	0.963873	1.81088	Cd84	0.0050827	0.962187	0.231062	Cep68	0.00029721	0.321269	1.46177	Olfr1033	9.85266e-05	1.32442	1.94175	Olfm1	0.0044408	-0.511718	0.300869	Sardh	0.000832197	-1.29722	1.01507	Tug1	0.00388671	0.553853	0.345056	Fgfr4	0.00783745	-0.770529	0.037155	Ccdc104	0.00503099	-0.330053	0.214676	Pak4	0.00046472	-0.341072	1.26811	Recql4	0.00291527
Slc25a42	0.00445816	-0.649213	0.278338	Akap13	0.00837153	0.421486	0.0159503	Pqlc3	0.000134708	-0.496057	1.80859	Slc4a10	0.0050839	1.50939	0.231062	Atl3	0.000298449	0.388912	1.46177	Ralb	0.000100804	0.893199	1.93566	Dll4	0.00440734	0.945223	0.300869	Commd10	0.000842325	-0.585375	1.01116	Cnnm3	0.00411577	-0.522822	0.3444	Ddx41	0.00810239	-0.289704	0.037155	2410006H16Rik	0.00529016	-0.618713	0.214676	Klf4	0.000473463	-1.12093	1.26761	Fam100a	0.00293532
Brd7	0.0044395	-0.183115	0.278338	Gas2	0.00837995	0.386755	0.0159503	Exoc6	0.000134592	-0.425399	1.80859	Aldh3b1	0.00509234	0.521724	0.231062	Metrn	0.000299401	-1.30354	1.46173	Ubc	0.00010114	-1.14439	1.93566	0610031J06Rik	0.00433735	-0.316527	0.300869	Vcp	0.000850257	0.340698	1.00843	Coq10b	0.00406798	-0.458577	0.3444	Pde8b	0.00773592	-1.46681	0.037155	Wdr81	0.00534751	0.294388	0.214676	Fosl2	0.000469635	-0.855407	1.26761	Lrfn4	0.00294904
Gnao1	0.00451636	-1.85872	0.278338	Tnfrsf12a	0.00838231	1.29361	0.0159503	Atp13a3	0.000135613	-0.41128	1.80701	4930506M07Rik	0.00515001	0.850693	0.22993	Srf	0.000301322	-1.22403	1.46028	Gm2016	0.000101153	1.5398	1.93566	Csf1	0.00444295	0.716967	0.300869	Anapc16	0.000860439	0.267852	1.00725	Pydc3	0.00408343	2.23093	0.3444	Gm7120	0.00769335	1.4743	0.037155	Rnf43	0.00503305	0.830635	0.214676	Slfn5	0.000473894	0.206468	1.26761	Rgl2	0.00299384
St3gal4	0.00466405	0.910264	0.278338	Pex3	0.00847733	0.200417	0.0146674	Fgf7	0.000140384	1.67536	1.80518	Lamc2	0.00517007	0.641454	0.22993	Apold1	0.000307978	-2.4717	1.4546	Ppl	0.000100569	2.43576	1.93566	Hadhb	0.00434847	-0.566965	0.300869	Tubb2a	0.000856356	-0.520175	1.00725	Gss	0.00400252	0.501686	0.3444	Nedd8	0.00802201	-0.547793	0.037155	Rara	0.00535712	0.320416	0.214676	Bcl2l2	0.000469389	0.234474	1.26761	Sipa1l1	0.00301743
Clk3	0.00454158	0.364333	0.278338	Col27a1	0.00849063	-1.20531	0.0146674	Wisp2	0.000137792	-4.65173	1.80518	Atf3	0.00517419	1.02471	0.22993	Maff	0.000307606	-1.57183	1.4546	Aen	0.000101861	0.639319	1.93396	Hipk2	0.00432921	0.632025	0.300869	Efs	0.000859649	-0.982862	1.00725	Slc4a2	0.0040447	-0.253171	0.3444	Klhl6	0.00793204	1.6861	0.037155	Dnajb9	0.00486887	-0.294212	0.214676	Tap2	0.000467946	-0.430298	1.26761	Rbbp9	0.00303512
Pcolce2	0.00481914	-1.16212	0.278338	Dpysl4	0.00851476	-1.41718	0.0146674	Rap1gds1	0.000140749	-0.27617	1.80518	B430306N03Rik	0.00517764	0.918424	0.22993	Armcx3	0.000308104	-1.17251	1.4546	Il33	0.000103056	3.68789	1.93022	4921507P07Rik	0.00439413	-1.05557	0.300869	Tmem45b	0.000868764	-2.01155	1.00439	Pon1	0.00396413	-0.471186	0.3444	Atp6v0c	0.00802317	-0.237968	0.037155	Erh	0.0049916	-0.242174	0.214676	Fam69c	0.000471542	-0.541827	1.26761	Fabp5	0.00310556
Hyal2	0.0044719	0.316662	0.278338	Dirc2	0.0086035	0.422956	0.0146674	Bcl7c	0.00013826	0.512028	1.80518	Mrgprb1	0.00519953	-0.998364	0.22993	Mab21l2	0.000313209	1.27812	1.45346	Esrrg	0.000103968	-0.922813	1.92771	6330415B21Rik	0.00434248	0.452215	0.300869	B3galt2	0.000880028	-2.42517	1.00203	Plekhg2	0.00393637	0.682682	0.3444	Ddah2	0.00785556	1.53093	0.037155	Zkscan3	0.00548153	-0.245301	0.214676	Ap3m1	0.000487603	0.264397	1.25654	Hif1an	0.00310157
Clasp2	0.00480677	-0.287795	0.278338	G0s2	0.00860467	-1.175	0.0146674	Car12	0.000138264	-4.08857	1.80518	Btaf1	0.00521338	0.446975	0.22993	Gpr56	0.000313598	-0.7238	1.45346	Gpr133	0.000105236	1.76623	1.92376	Trpm1	0.00437578	0.897065	0.300869	Slc7a11	0.000881668	-0.844754	1.00203	Vmn2r57	0.00398285	-1.31511	0.3444	Prune2	0.00776135	1.73169	0.037155	Gm5141	0.00556476	-0.644673	0.214676	A230072E10Rik	0.00049333	0.593191	1.25279	Rd3	0.00319051
5830454E08Rik	0.00482006	1.29707	0.278338	Srpx2	0.00861972	0.50284	0.0146674	Dcn	0.000140198	0.600565	1.80518	Agfg1	0.00526535	0.171286	0.22993	Prpf39	0.00031369	-0.389412	1.45346	Bend3	0.000106382	0.984549	1.92037	Adamts5	0.00439181	0.823862	0.300869	Actn4	0.000886989	-0.336027	1.00203	Fat1	0.00404829	0.579815	0.3444	Slc22a3	0.00813514	-1.07847	0.0368694	Atg10	0.00516156	-0.393134	0.214676	Tmem165	0.000510401	-0.204709	1.24452	Ube2h	0.00313202
Ctgf	0.00448772	-2.40908	0.278338	5031425F14Rik	0.00864482	-1.40326	0.0146674	Med6	0.000140783	-0.486648	1.80518	Tmed1	0.00528117	-0.283565	0.22993	Ywhaz	0.000312698	-0.697982	1.45346	Prg4	0.000109479	2.84687	1.91051	Rpl7l1	0.00442709	-0.168751	0.300869	Adcy6	0.000889425	-0.182234	1.00203	Hook2	0.00405878	0.80042	0.3444	Ube2r2	0.00825218	-0.44403	0.0319715	Naa30	0.00553609	-0.182186	0.214676	Cycs	0.000508159	0.297917	1.24452	Leprel2	0.00313922
Serpina3a	0.00460184	-1.79126	0.278338	Rell1	0.00867895	0.483987	0.0146674	Asb13	0.000139529	0.705558	1.80518	Ogt	0.00529045	-0.495177	0.22993	Rnd1	0.000312634	-1.78665	1.45346	Abca3	0.000109314	-0.613499	1.91051	Ier5	0.00447882	-1.03859	0.299455	Ss18	0.000886617	-0.398611	1.00203	5830418K08Rik	0.00411072	0.943869	0.3444	Farp1	0.0082909	-0.678672	0.0312407	Synb	0.00523253	1.30879	0.214676	Spint2	0.000509633	-0.44298	1.24452	Acrbp	0.00322729
Zfp389	0.0046237	-1.65434	0.278338	Arfrp1	0.00870225	-0.223891	0.0146674	Hnrnpa1	0.000138243	0.410007	1.80518	Rnf128	0.00529063	1.1804	0.22993	Tmem173	0.000314544	-1.62997	1.45346	Aldh1a3	0.000111672	2.96795	1.90811	Lrrk1	0.0044976	0.577665	0.299455	Wdr44	0.000878744	0.201814	1.00203	Sik3	0.00392002	0.290435	0.3444	Slc19a2	0.00836408	-0.614312	0.0287229	Trps1	0.00509111	-0.210884	0.214676	Chpt1	0.000505325	0.186791	1.24452	Tnnt3	0.00319079
Slc7a8	0.00474661	-1.69844	0.278338	Gm1821	0.00873531	0.216908	0.0146674	Sytl3	0.0001394	-1.57226	1.80518	Rhot2	0.00529214	-0.202109	0.22993	Myl6b	0.000317781	0.418463	1.45121	Usp31	0.000111542	0.907444	1.90811	Smpd4	0.00449745	0.298787	0.299455	Atp2b1	0.000898832	0.284958	0.998757	Laptm4a	0.00408337	-0.239198	0.3444	Dok1	0.00844562	0.777522	0.0269526	Khdrbs3	0.00516237	-0.259271	0.214676	Gm16677	0.000506731	1.74477	1.24452	Manf	0.00324271
Mcpt4	0.00475121	1.9631	0.278338	Per3	0.00875839	0.584561	0.0146674	Lrrn4cl	0.000140324	1.13007	1.80518	Rufy1	0.00529414	0.253671	0.22993	Tmem8	0.000318062	0.863465	1.45121	Ing2	0.000111892	-0.91386	1.90811	St8sia3	0.00452527	0.433308	0.298082	Ntrk3	0.000904069	-2.1848	0.997524	Dnalc1	0.00411413	1.38304	0.3444	Cfd	0.00844838	3.61556	0.0269526	Wnt1	0.00554338	1.52009	0.214676	Cdk11b	0.000522278	0.169592	1.2368	Col6a1	0.00315155
Adra1a	0.00440278	-1.44408	0.278338	Tmc3	0.0087606	-1.82132	0.0146674	Mdfic	0.000142349	-1.20379	1.8028	Pstpip1	0.00534396	0.913297	0.227848	Btbd3	0.000325448	0.648296	1.44934	Gm4027	0.000111028	1.58347	1.90811	Gbp5	0.00461816	1.1655	0.292888	Rfc3	0.000909262	-0.767855	0.996324	Prmt5	0.00407304	0.47023	0.3444	Mlkl	0.00860697	-0.640541	0.0201627	Vmn2r-ps129	0.00536581	-0.53743	0.214676	Zfp187	0.000523393	0.344026	1.2368	C1qbp	0.0032484
Bai1	0.00464884	1.32491	0.278338	A030009H04Rik	0.00880061	-0.968641	0.0146674	Xdh	0.000142396	0.464982	1.8028	Fcgr1	0.00535116	1.06543	0.227848	Exosc5	0.00032685	0.442267	1.44934	BB287469	0.000111028	1.58347	1.90811	Tprkb	0.00462048	0.227452	0.292888	Wnt5a	0.000920531	-0.91134	0.992257	Ift57	0.00408633	-1.33811	0.3444	Pgam2	0.00868151	0.812951	0.0177004	Cbs	0.0054893	0.356197	0.214676	Nap1l2	0.000524199	0.36614	1.2368	Timm22	0.00316494
Npcd	0.00476584	0.524136	0.278338	Il1r1	0.00882921	0.992967	0.0146674	Opcml	0.000143008	1.47651	1.80275	Nat8l	0.00540824	-0.817029	0.224519	Nucb2	0.000328918	-1.03663	1.44934	Tmem109	0.000112063	-0.501493	1.90811	Gk5	0.00459861	1.87462	0.292888	Arxes2	0.000931455	-2.36434	0.988413	2210404J11Rik	0.0039513	-0.697145	0.3444	Il15ra	0.00881576	0.855764	0.0136951	Cd14	0.0054371	0.633758	0.214676	Ptpn11	0.000527243	0.245818	1.23556	Fbln5	0.00324909
Ppic	0.00476554	-1.11534	0.278338	BC030476	0.00887496	-0.554473	0.0146674	Sel1l	0.000143253	-0.411205	1.80275	Ear2	0.00542723	1.06052	0.224272	Gfpt2	0.00032748	-1.65383	1.44934	Crot	0.000113202	-0.659904	1.905	Sulf1	0.00465897	0.822781	0.291833	Cebpa	0.000940425	-1.62768	0.985526	Cyp2c44	0.00406289	0.685663	0.3444	Sirpb1b	0.00881032	1.4736	0.0136951	Trpm3	0.00506686	0.325361	0.214676	Ccdc141	0.000536123	0.472704	1.23335	Vps28	0.00325126
Stard6	0.00453735	-0.800776	0.278338	Fam124a	0.0089197	1.23446	0.0146674	Fzd5	0.000143753	-1.14886	1.8025	Ms4a4d	0.00546523	0.295025	0.223276	Sept8	0.000327457	-0.634655	1.44934	Smarcal1	0.000114117	-0.457525	1.90277	Rnf128	0.00465652	-0.496681	0.291833	Scrn3	0.000945262	0.197313	0.98457	Ncapd3	0.00414911	0.349598	0.342581	Bre	0.00883949	-0.296329	0.0136951	Btaf1	0.0052645	0.343092	0.214676	Pef1	0.000532322	-0.246264	1.23335	Nckap5l	0.0031783
Tspan6	0.00476762	-0.814483	0.278338	Rcn2	0.00900848	0.274216	0.0146674	Pde3b	0.000144853	0.884393	1.80046	Scai	0.0054716	-0.52317	0.223276	Gpbp1	0.0003207	-0.292646	1.44934	Tex2	0.000114552	0.484166	1.90239	5430407P10Rik	0.00471388	-2.01951	0.291822	Stx17	0.000949187	0.178881	0.984038	0610009B22Rik	0.00415728	-0.44505	0.342581	Col4a3	0.00914549	1.52204	0.0136054	Mir684-1	0.00570269	-0.495532	0.213512	Acta1	0.000536167	-0.397692	1.23335	Dscr3	0.00319515
Chrm4	0.00493142	-3.06345	0.270448	Rbm4b	0.00901084	-0.450169	0.0146674	Ppa2	0.000147826	0.627201	1.80037	Creg2	0.00549667	1.30264	0.222555	Asb8	0.000323452	0.391803	1.44934	Ubxn4	0.000115114	0.556349	1.90153	Sdccag3	0.00479409	-0.286569	0.291822	Wnk2	0.00095333	0.518743	0.983411	Pttg1ip	0.004206	-0.324606	0.338786	Ola1	0.00912629	-0.462999	0.0136054	Srp14	0.00567883	-0.325393	0.213512	Gyk	0.000535436	0.302339	1.23335	Zfp36l2	0.00325145
Zfp790	0.00495326	0.422506	0.270448	Zfpm2	0.00901159	-0.423877	0.0146674	Bag1	0.000148253	0.644388	1.80037	Cilp	0.00553317	1.78676	0.220941	Tmem186	0.00032671	0.574137	1.44934	Samd4b	0.000116484	0.784856	1.90088	Zfp217	0.00469918	0.50804	0.291822	Tbx15	0.000965015	0.372024	0.982267	D430042O09Rik	0.00430441	-0.414633	0.336808	Ttpa	0.00977198	0.538513	0.0136054	Csgalnact2	0.00572168	-0.238364	0.213512	Tnrc6b	0.000540916	0.269637	1.23079	Psmb7	0.0032774
9030624G23Rik	0.00496567	-0.728881	0.270448	Klhl29	0.00902182	0.536227	0.0146674	Frmpd1	0.000145736	-1.12087	1.80037	Ngef	0.00555007	1.76813	0.220874	Elp2	0.000323235	0.403192	1.44934	Xpot	0.000116626	0.484315	1.90088	Decr1	0.00473442	-0.421362	0.291822	Eea1	0.00096696	0.291396	0.982267	Zfc3h1	0.00425169	1.11569	0.336808	Rsc1a1	0.00900791	0.742079	0.0136054	Mphosph10	0.00573258	-0.288386	0.213512	Vasp	0.000546618	-0.1656	1.22841	Robo3	0.00327182
Sel1l	0.00493756	-0.609454	0.270448	Sfrp5	0.00902876	0.849927	0.0146674	Lzic	0.000148685	-0.538595	1.80037	Atp6v0d2	0.00556708	1.08166	0.220798	Cxxc5	0.000328636	0.899242	1.44934	9130008F23Rik	0.000115772	1.94414	1.90088	Nr2c1	0.00468774	0.365734	0.291822	Itm2b	0.000965535	-0.233468	0.982267	Spnb1	0.00431117	1.61492	0.336808	Fam184b	0.00967059	-1.93529	0.0136054	Dctd	0.00563407	-0.266888	0.213512	Myo9a	0.000548327	0.266313	1.22841	Stx8	0.00329921
2810459M11Rik	0.00506546	2.44862	0.268075	Hectd1	0.0090785	0.105148	0.0146674	Mmp8	0.000146588	-2.5817	1.80037	Nfe2l2	0.0056197	0.318594	0.2191	Aldh9a1	0.000330142	0.41092	1.44897	Iigp1	0.000116432	3.84597	1.90088	Gp1ba	0.00480893	0.477017	0.291822	Btaf1	0.000965205	0.884281	0.982267	Rfesd	0.0042813	-0.431975	0.336808	Lcorl	0.00962312	0.783516	0.0136054	Dnajb1	0.00579178	-0.282071	0.213512	Nde1	0.000548608	0.391249	1.22841	Gfer	0.00329931
Cacna1e	0.00510659	-2.86865	0.268075	Fam118b	0.00910609	-0.445104	0.0146674	Emp2	0.000148357	0.692298	1.80037	Lgmn	0.0056211	0.787363	0.2191	2610016A17Rik	0.000334331	-1.19423	1.44474	Ecscr	0.000117799	1.69211	1.89778	Adk	0.00477828	-0.313122	0.291822	Uhrf1bp1l	0.000970375	0.420428	0.981982	Ugt3a1	0.00429003	-0.618271	0.336808	Snrnp35	0.00976916	-0.524112	0.0136054	Cd3d	0.00578566	0.888151	0.213512	Tgfbrap1	0.000555106	-0.14363	1.22455	Nt5dc1	0.00332105
Frmpd1	0.00508531	-1.4652	0.268075	Zfp442	0.00916027	-0.368621	0.0146674	Gsk3b	0.000148032	-0.161202	1.80037	Renbp	0.00566248	0.742125	0.218676	Tmem189	0.00033535	0.387305	1.44467	Nanos1	0.000118742	1.79197	1.89556	Ywhaz	0.00475405	-0.256637	0.291822	Fabp4	0.000986291	-1.27058	0.977398	Zfp160	0.00429024	0.799354	0.336808	Cand2	0.00963834	-0.979973	0.0136054	Zfp934	0.00569407	-0.742548	0.213512	Hspa14	0.000561621	-0.230997	1.22449	B020004J07Rik	0.0033461
Zfp114	0.00506468	1.5314	0.268075	Hnf4g	0.00916427	-1.08878	0.0146674	Cul7	0.000146422	0.565369	1.80037	Lmo2	0.00568954	0.711289	0.218676	Rnd3	0.000337224	-1.28148	1.44392	Csf2rb	0.000119328	2.56482	1.89531	G730013B05Rik	0.00479208	0.734896	0.291822	Zfyve9	0.000984799	0.439709	0.977398	Spast	0.00426361	0.306281	0.336808	Nlrp12	0.00915532	0.944047	0.0136054	Sox7	0.00570066	0.800873	0.213512	Fat4	0.000561639	0.39154	1.22449	Akr1b3	0.0033629
Zfp27	0.00510798	0.318522	0.268075	Fbxo21	0.00916933	0.589098	0.0146674	Gsto1	0.000147403	-0.588215	1.80037	Rtf1	0.00569284	0.184706	0.218676	Apaf1	0.000337845	-1.28194	1.44392	D730005E14Rik	0.00011949	2.27624	1.89531	Cdc5l	0.00476133	0.254649	0.291822	Mll2	0.000992209	0.568455	0.976195	Smg7	0.00441102	0.303053	0.33544	Crx	0.00951042	1.20126	0.0136054	9030025P20Rik	0.00577352	-0.480377	0.213512	Smg1	0.000563134	0.270872	1.22449	Cops3	0.00336039
Fgf21	0.00503055	-2.80824	0.268075	Myl9	0.00917395	0.599317	0.0146674	Galns	0.000149829	-0.578368	1.79828	Cntrob	0.00569653	-0.425395	0.218676	Gpc1	0.000340911	-0.95538	1.44123	Mt2	0.000121987	3.42464	1.88756	Gpc4	0.00480364	-0.448947	0.291822	Clec16a	0.000994664	0.294854	0.976195	Phf21a	0.00436001	0.703082	0.33544	Rnf121	0.00940405	-0.39687	0.0136054	AI462493	0.00574003	-0.295138	0.213512	Smad1	0.000558911	-0.247503	1.22449	Derl2	0.00341548
Aph1b	0.00507449	-0.575488	0.268075	Serpinc1	0.00919899	-2.67854	0.0146674	Mlec	0.000150477	-0.65688	1.79763	P2ry1	0.00571417	0.629383	0.218676	Ogn	0.000342842	-0.525585	1.44001	Slc23a2	0.000123175	0.903749	1.88702	Vta1	0.00483876	-0.272892	0.290365	Fam19a3	0.000998054	0.406471	0.975945	Rod1	0.00440345	0.427897	0.33544	Stx4a	0.00946652	-0.391011	0.0136054	Mpeg1	0.00560562	0.362011	0.213512	Cadm2	0.000562151	0.600516	1.22449	Chdh	0.00340952
Abat	0.00505769	-1.65683	0.268075	Gm3435	0.00921712	-0.322962	0.0146674	Sertad3	0.000151219	0.791595	1.79672	Ugt2b34	0.00572333	-1.55713	0.218676	Rad9b	0.000344646	0.336003	1.43895	2010111I01Rik	0.000123088	1.49286	1.88702	Spock2	0.00486211	0.746575	0.2895	Dapk2	0.00100557	0.48111	0.97518	Pvrl2	0.00437996	0.558717	0.33544	Acd	0.00914892	-0.534564	0.0136054	Pten	0.005768	-0.270293	0.213512	Nudt2	0.000565234	0.219307	1.2241	Klhl33	0.00340744
Abca3	0.0051369	-0.714222	0.267604	Gins1	0.00923919	-0.8388	0.0146674	Adora1	0.000153794	-0.491397	1.79106	Atp6v1c1	0.00574263	0.242756	0.218436	Palld	0.000346879	-1.29664	1.43737	BC027231	0.000122816	0.658156	1.88702	Yod1	0.00504414	0.679602	0.286831	Dhx29	0.00100486	0.236049	0.97518	Zfp36	0.00434187	-0.705432	0.33544	Atmin	0.00909862	0.362319	0.0136054	Rbm34	0.00584455	-0.163842	0.210795	Gucy1a2	0.000567697	0.491358	1.22343	Cpt1b	0.00337266
Dync2li1	0.00514234	-0.788004	0.267604	Ptpn4	0.00926296	-0.36729	0.0146674	Pigs	0.000154066	-0.50434	1.79106	Mknk2	0.00577342	-0.330565	0.218346	Pfkfb2	0.000349812	0.646255	1.43493	B3galt2	0.000126252	-3.36759	1.88665	Rin2	0.00505745	0.570763	0.286831	Diap1	0.00100829	0.429162	0.97518	Ccng1	0.00437051	-0.583785	0.33544	Irf2bp2	0.00921067	-0.726886	0.0136054	Bhlhe40	0.00592925	0.329455	0.205764	Coro2b	0.000570046	-0.224489	1.22285	Gm3435	0.00340021
Fzd2	0.00517004	-1.01728	0.267157	Chmp2a	0.0092868	0.30149	0.0146674	Ppm1h	0.000157021	-0.800821	1.786	5830454E08Rik	0.00578129	1.5596	0.218346	Slc22a23	0.000353618	0.459083	1.43144	Rxrg	0.000124309	-0.753614	1.88665	Rpl5	0.00492628	-0.131505	0.286831	Zbtb43	0.00101258	0.405724	0.97455	Rhob	0.00440286	-0.492641	0.33544	Stt3a	0.00937672	-0.533783	0.0136054	Rnf17	0.00596681	0.85506	0.204237	Ech1	0.000574907	-0.0869937	1.22227	Pcnxl3	0.00340693
Pak1ip1	0.00517647	-0.271495	0.267157	Fam48a	0.00931519	-0.538188	0.0146674	Prlr	0.000157244	1.07939	1.786	Serpinb6b	0.00579808	0.503351	0.218346	Tln1	0.000360623	-0.291964	1.42989	Ier5l	0.000125671	1.24335	1.88665	Scarb1	0.00498374	0.565918	0.286831	Epm2a	0.00101742	0.334789	0.973689	Mettl13	0.0045013	0.35198	0.331597	Hyou1	0.00911796	-0.940993	0.0136054	Gm5531	0.00608017	-0.376207	0.203282	Ube2v2	0.000572945	0.277015	1.22227	4930519G04Rik	0.00342516
Mthfr	0.00522958	-1.03845	0.266338	Hsf2	0.00938312	-0.350407	0.0146674	Cpt1b	0.00015726	-2.59175	1.786	Tbc1d20	0.00582995	-0.186971	0.218346	Grrp1	0.000359884	-1.05852	1.42989	Stk40	0.000124852	0.790913	1.88665	Kras	0.00497476	-0.321281	0.286831	Dach1	0.00102261	-0.87785	0.972687	Klf3	0.00450886	-0.690506	0.331597	Dopey1	0.00903613	0.42011	0.0136054	Hipk2	0.00606888	0.611859	0.203282	Naa10	0.00057561	-0.214208	1.22227	Sp100	0.00365523
Tyw1	0.00521664	-0.433676	0.266338	Spice1	0.00939272	-0.54665	0.0146674	Dtna	0.000157616	0.763851	1.786	Tatdn2	0.00585257	-0.290178	0.218346	Dnajc16	0.000355944	0.410949	1.42989	Ssh1	0.000125993	2.10943	1.88665	Mapk1ip1	0.00491205	0.516417	0.286831	Dyrk1a	0.00102752	0.335614	0.971815	Fbxl8	0.00452667	1.02433	0.331597	Gmppb	0.00928001	-0.813578	0.0136054	Rnf170	0.00604371	-0.300442	0.203282	Macf1	0.00057956	0.28133	1.2205	Ccdc93	0.00358058
Sdhaf1	0.00521666	0.689127	0.266338	Pkp2	0.00942106	0.731349	0.0146674	Scn1b	0.000160073	-0.653709	1.78407	Msx1as	0.00585353	0.907729	0.218346	Hsd3b7	0.000360834	0.830369	1.42989	Atxn7l3b	0.000125253	0.277361	1.88665	Amt	0.00496603	1.43072	0.286831	Xirp2	0.00103729	0.355988	0.968906	Pim3	0.00454911	-1.22009	0.331597	Rrp1	0.00947235	-0.392497	0.0136054	Crk	0.00605847	-0.134051	0.203282	Rb1cc1	0.000588018	0.274307	1.21907	Rgs4	0.0036347
Med27	0.00526371	-0.290113	0.264711	Srprb	0.00944655	-0.169712	0.0146674	Hlf	0.000159309	1.20377	1.78407	Speg	0.00585795	0.406063	0.218346	Tgfb1i1	0.000359868	-0.838124	1.42989	Gm2022	0.000125855	1.58011	1.88665	Lsm7	0.00504999	-0.576407	0.286831	1700112E06Rik	0.00104061	2.20358	0.968713	Lrrc58	0.004539	0.191372	0.331597	Rai1	0.00900773	0.70674	0.0136054	Zfp366	0.00600896	0.876468	0.203282	Nrsn2	0.000588959	-0.203374	1.21907	Ncstn	0.00352556
Efhc1	0.00552065	-0.466273	0.261907	Lrrn4cl	0.00945663	0.983286	0.0146674	Ctsl	0.000159933	-0.859668	1.78407	C330006A16Rik	0.00590185	-0.208077	0.218346	Ppp1r3b	0.000358911	1.56612	1.42989	Polr3d	0.000125111	0.770733	1.88665	Nt5dc3	0.00499763	0.380689	0.286831	Tshz2	0.00105215	-0.257011	0.968139	Zdhhc24	0.00454968	1.2013	0.331597	Rab11fip4	0.00888193	1.76298	0.0136054	Lrrc58	0.00604201	-0.242418	0.203282	Gm6710	0.000598217	0.316419	1.21907	Ndor1	0.00352188
Dclre1c	0.00537291	0.941696	0.261907	Glb1l	0.00948373	0.38588	0.0146674	Fitm1	0.000159354	-2.72577	1.78407	Timp2	0.00590687	0.619687	0.218346	5730577I03Rik	0.000362748	0.711985	1.42878	Pcdhga5	0.000126399	-0.328698	1.88665	Prkar1a	0.00501308	-0.211622	0.286831	Ikzf5	0.00105347	0.239286	0.968139	Sytl4	0.0045234	-1.04186	0.331597	Lasp1	0.00971056	-0.64432	0.0136054	Fam36a	0.00616159	-0.459602	0.201069	Ache	0.000598589	-0.277129	1.21907	Inpp5e	0.00366621
Wisp2	0.00549026	-3.19666	0.261907	Dlgap4	0.00948692	0.313503	0.0146674	Serpine2	0.000162557	0.984535	1.78329	Klf10	0.00592016	0.577323	0.218346	Crls1	0.000364108	0.461254	1.42835	Tlr4	0.000127074	1.17501	1.88552	Med6	0.0050367	-0.390053	0.286831	Ubxn2a	0.0010478	0.258548	0.968139	Phf8	0.00447356	0.510504	0.331597	Wnk2	0.00955473	1.52117	0.0136054	Tln2	0.0061493	0.484267	0.201069	Snd1	0.000602894	-0.239712	1.21907	Apip	0.0035445
G6pd2	0.00538862	-1.21017	0.261907	Narg2	0.00950629	-0.328066	0.0146674	Tgfb2	0.000161781	1.05192	1.78329	Prdm8	0.00592525	1.79719	0.218346	Cdk4	0.000365915	0.302702	1.42779	Dhdds	0.000128392	-0.414022	1.88441	Ltbp1	0.00502553	0.47846	0.286831	Fbxo33	0.00104991	-0.661071	0.968139	D2hgdh	0.00462813	-0.41878	0.331489	1700084J12Rik	0.00952764	1.24592	0.0136054	Gng3	0.00615037	-0.195086	0.201069	Htra1	0.000603432	0.443847	1.21907	Epb4.2	0.00354832
Gltp	0.00545187	-0.412825	0.261907	Mup8	0.00950645	-1.67955	0.0146674	Arhgef12	0.000161351	-0.256888	1.78329	Ankrd13b	0.00593754	0.598402	0.218346	Accn2	0.000367564	0.782725	1.42779	Snapc5	0.000128538	-0.373129	1.88441	Slc9a4	0.00512427	-1.73931	0.282312	Xpo6	0.0010604	-0.496692	0.966473	4632415L05Rik	0.00464345	0.843763	0.331489	Triobp	0.00949983	-0.620645	0.0136054	Tigd4	0.00620111	0.772455	0.199475	Zfp319	0.000604033	-0.294676	1.21907	Blcap	0.00350562
Ppm1k	0.00542801	0.49258	0.261907	Serpinb1c	0.00951601	-1.54629	0.0146674	Pttg1ip	0.000162272	0.200335	1.78329	Tssk6	0.00595355	1.92351	0.218346	Hspa1b	0.000367262	-2.61588	1.42779	Mdm2	0.000128253	0.672821	1.88441	Clpx	0.00514031	-0.377035	0.282133	Mgst1	0.00106483	-0.52742	0.965842	Med28	0.00470221	-0.518577	0.331489	Acvr1b	0.0093405	0.986825	0.0136054	Itga6	0.0063722	0.508274	0.196994	Prmt2	0.000594567	-0.206587	1.21907	F3	0.00362513
Zscan18	0.00554591	-1.60188	0.261907	Tgfb1i1	0.00965334	0.779645	0.00962043	Kat2b	0.000162412	0.567183	1.78329	Mgrn1	0.00603582	0.218931	0.214135	Plekho2	0.000370092	-1.47246	1.42599	Zfp934	0.00012879	-1.25085	1.88441	Vasn	0.00516773	0.454934	0.280998	Serinc3	0.00107315	0.416136	0.963636	Dguok	0.00471233	-0.560772	0.331489	Tenc1	0.00960239	-0.324058	0.0136054	2810403A07Rik	0.00635548	-0.241946	0.196994	Mybbp1a	0.000585958	-0.228882	1.21907	Lrrc8b	0.00364201
Htatip2	0.0054831	-0.84572	0.261907	Optn	0.00974129	0.369542	0.00925757	Atp6v0a1	0.00016315	-0.848142	1.78288	F7	0.00604752	1.47251	0.214135	Slc25a29	0.000373461	1.5246	1.42322	Wdr67	0.000129225	-0.57287	1.88412	Baz2b	0.00528957	0.296012	0.280175	Slc25a10	0.00108671	-1.28533	0.961689	Lamp1	0.00465471	-0.166419	0.331489	Dnajb11	0.00955708	-0.438798	0.0136054	Gba	0.0062791	0.336131	0.196994	Nt5dc2	0.000591338	-0.658528	1.21907	Bud31	0.00358305
Hpx	0.00545886	-2.79428	0.261907	Ip6k2	0.00978329	0.527605	0.00925757	Tmem231	0.000166009	0.715534	1.77808	Rhoa	0.00608953	0.214398	0.214135	Slk	0.000378149	-0.275533	1.41898	Zcchc14	0.000129724	0.739618	1.88362	Chd6	0.00531295	0.815427	0.280175	Gm6682	0.00108335	-0.821086	0.961689	Cln8	0.00459259	-0.631797	0.331489	Ccdc75	0.00915204	-0.670855	0.0136054	Faf1	0.00635317	0.232589	0.196994	Lifr	0.000593416	0.311373	1.21907	Zfp446	0.00354358
Anapc10	0.00548796	-0.296291	0.261907	Hist2h2ab	0.0098858	0.43937	0.00925757	Ccbp2	0.000165718	1.22283	1.77808	Ppm1j	0.00609088	-1.05276	0.214135	Plxna4	0.000381017	-0.900971	1.41884	Rab5c	0.000130392	0.226796	1.88256	Szt2	0.00529999	0.359136	0.280175	Spnb1	0.00108526	0.41458	0.961689	Agpat5	0.0046774	-0.508678	0.331489	D0H4S114	0.0097394	1.98982	0.0136054	1110065P20Rik	0.00634435	-0.361596	0.196994	Scn8a	0.000597261	0.337161	1.21907	Grwd1	0.00359547
Hist3h2bb-ps	0.00550693	1.66058	0.261907	Chst15	0.00989568	0.492193	0.00925757	Erlec1	0.000166299	-0.391538	1.77808	G3bp2	0.00613394	-0.262482	0.214135	Kdm6b	0.00038132	-0.848306	1.41884	Cds2	0.000131704	0.739793	1.88169	Gm12942	0.00521564	-1.27773	0.280175	Tm4sf1	0.00109219	-0.717828	0.960668	Cog4	0.00467536	-0.42082	0.331489	BC021614	0.00976748	-1.12224	0.0136054	Cd300e	0.00632434	1.39097	0.196994	Brd2	0.000598312	-0.206572	1.21907	Det1	0.00360772
Engase	0.00547611	-0.439479	0.261907	Ube2t	0.00991894	-1.55407	0.00925757	St18	0.000166964	-3.38754	1.77751	Hist1h3i	0.00616045	-0.690887	0.214135	Zfp161	0.000380863	0.688579	1.41884	Enpp1	0.000131363	0.712589	1.88169	Pxmp2	0.00533078	-0.353688	0.280175	Rab10	0.00110966	0.365871	0.956093	Scamp5	0.00461693	-0.383768	0.331489	Dtx4	0.00946409	-0.674109	0.0136054	Dync1h1	0.0063391	0.175049	0.196994	Eif1ax	0.000599287	0.314307	1.21907	Myo9b	0.00354294
Dnm1l	0.0054171	-0.250181	0.261907	Rgs6	0.00992179	1.15084	0.00925757	Itpr1	0.000168953	-0.746591	1.77576	Ccdc39	0.00619345	-0.71896	0.214135	Mnda	0.000400864	-1.08177	1.41768	Atp8b1	0.000131702	2.09094	1.88169	Gltscr1	0.00526414	0.490199	0.280175	Slc1a3	0.00110961	-1.25688	0.956093	Nrbf2	0.00471245	-0.385304	0.331489	Fundc2	0.00972008	0.483805	0.0136054	Wnk2	0.0063326	0.194896	0.196994	Rab3c	0.000606731	0.282508	1.21829	Trim71	0.00360832
Plin3	0.00554172	-0.445005	0.261907	Itgb1	0.00996927	0.248028	0.00925757	Bckdk	0.000168977	0.489825	1.77576	Gpr137b-ps	0.00619571	0.6044	0.214135	Top1	0.000396643	-0.484117	1.41768	Ankrd26	0.000133953	-0.992872	1.87548	Ccdc90b	0.00529596	-0.393382	0.280175	Blvrb	0.00111955	-0.782147	0.954471	Cabin1	0.00469672	0.512067	0.331489	5430427O19Rik	0.00910902	0.84068	0.0136054	Mzt1	0.00641745	-0.315223	0.195075	Surf4	0.000616195	-0.260765	1.21312	Rasgef1c	0.00347745
Slc3a2	0.00534294	-0.431525	0.261907	Ntf3	0.0100066	0.641666	0.00925757	Gadd45g	0.000168244	-1.2895	1.77576	Bglap-rs1	0.00619803	-1.54258	0.214135	Elf2	0.000401712	-0.426408	1.41768	Irf9	0.000134822	1.40145	1.87383	Slc25a20	0.00531591	-0.47694	0.280175	Sorl1	0.00112006	0.383238	0.954471	Inhba	0.00469613	1.43667	0.331489	Ofd1	0.00921399	0.56439	0.0136054	Imp4	0.0069876	0.153278	0.194278	Fuz	0.000617253	-0.397963	1.21312	Mtmr4	0.00364275
Fgf13	0.00541743	-1.54732	0.261907	Atp8b1	0.0100342	0.843522	0.00925757	S100a8	0.000170217	-1.76837	1.77532	Cdc27	0.0062104	-0.316087	0.214135	Ctsk	0.000394774	-0.694776	1.41768	Aprt	0.000135572	0.493846	1.87257	Ush1g	0.00526764	2.16312	0.280175	Pnpla3	0.0011227	-1.40038	0.954471	Cebpd	0.00457543	-1.22468	0.331489	Slc39a13	0.00983855	-0.578317	0.0132472	Tmem194b	0.00694858	0.318279	0.194278	Ssbp4	0.000622384	-0.431449	1.21167	Dnmt3a	0.00366405
Tsc22d3	0.00550276	-0.614022	0.261907	Fam129b	0.0100564	1.17654	0.00925757	Tec	0.000170939	-1.42162	1.77532	Hspa1b	0.00622168	0.564922	0.214135	Mrpl19	0.000391707	0.304109	1.41768	A830010M20Rik	0.000137607	-1.16351	1.86807	Gm3435	0.00533146	-0.485191	0.280175	Tnik	0.00113656	0.423593	0.952568	Zc3h12a	0.00472569	-0.718087	0.331414	Gzf1	0.00996462	0.387656	0.0132472	Chpf	0.00675832	0.309508	0.194278	Usp11	0.000622595	-0.220917	1.21167	Eif2s1	0.00347795
4930470H14Rik	0.00556405	-1.50659	0.26163	Lrrc8c	0.0100958	-0.427045	0.00925757	Sept8	0.000170892	-0.938506	1.77532	Hoxc5	0.00623397	-1.005	0.214135	Zfp36	0.000396179	-1.78673	1.41768	Cdv3	0.000137811	0.604299	1.86807	Gpr116	0.00531846	0.313194	0.280175	Tspyl1	0.00113484	0.211423	0.952568	Coq2	0.00476221	-0.383841	0.329213	Etohi1	0.0099806	0.801682	0.0132472	H3f3a	0.00687029	-0.369098	0.194278	Klc3	0.000624382	-0.278516	1.21157	AI848285	0.00360465
Fam114a1	0.00561268	-0.85574	0.261257	Cited2	0.0101119	0.738399	0.00925757	Arsb	0.000170791	0.41928	1.77532	Mpp5	0.00624735	0.366159	0.214135	Cdr2	0.000384757	-1.06743	1.41768	Sema3f	0.000138068	1.78485	1.86807	Cux1	0.00545724	0.152533	0.277958	Map2k3	0.00113146	0.653702	0.952568	Dnajc27	0.00478495	1.1973	0.328282	Ap2b1	0.00988639	-0.328393	0.0132472	Fign	0.00703191	0.200109	0.194278	Olfm3	0.000630269	0.313707	1.20863	Scn8a	0.00344917
Zfp787	0.00561173	0.509197	0.261257	Adap2	0.0101705	0.64584	0.00925757	Ociad2	0.000172158	-1.12337	1.77337	Fam83f	0.00624926	1.01101	0.214135	Uros	0.000396734	0.444147	1.41768	Ifi204	0.000138601	2.13132	1.86753	Cuzd1	0.00539281	-0.72767	0.277958	Rab14	0.00115369	0.113564	0.949211	Themis	0.00479875	-2.73968	0.328167	Rad1	0.00985251	0.510483	0.0132472	Ttc30a1	0.00691369	0.18627	0.194278	Kdelr2	0.00063228	-0.198822	1.20839	U2af1	0.00363744
Tubgcp2	0.0055886	-0.308014	0.261257	P2ry1	0.0101837	1.00991	0.00925757	Mstn	0.000173136	-3.69462	1.77204	Rxfp2	0.00625594	-1.4712	0.214135	Mki67	0.000400763	-1.94627	1.41768	Tet3	0.000139083	1.11968	1.86715	Myrip	0.00548148	0.972006	0.277958	D7Ertd715e	0.00114984	-1.02856	0.949211	Ddx27	0.00483145	0.320748	0.327204	Psmg1	0.0099817	-0.452316	0.0132472	Lpin3	0.00663473	0.687447	0.194278	Supt7l	0.000634923	-0.202878	1.20771	Cops5	0.00369121
Tm4sf19	0.00563995	-2.95051	0.261158	Cxcr6	0.0102134	-1.82406	0.00925757	Pcx	0.000174349	0.621533	1.77014	Osgepl1	0.00634968	-0.543389	0.209682	Mpzl2	0.000398486	0.520453	1.41768	Gale	0.000140608	-1.22509	1.86389	Cox6c	0.00543269	-0.345723	0.277958	Alkbh5	0.00115437	0.245323	0.949211	Rbm25	0.00483452	0.726867	0.327204	Map3k2	0.00992962	0.570204	0.0132472	Ubxn11	0.00701198	-0.507872	0.194278	BC068157	0.000646181	-0.355081	1.20121	Naa10	0.00368539
Rfx2	0.00564321	-0.675241	0.261158	Uap1	0.0103445	0.776675	0.00925757	Speg	0.000175213	-1.1734	1.76912	Hist1h3h	0.00635333	-0.646008	0.209682	Sidt2	0.000388965	0.455719	1.41768	Npm1	0.000140861	0.482842	1.86389	Son	0.00540107	0.252926	0.277958	Ap1g1	0.00116212	0.236781	0.948556	Eif2d	0.0048917	-0.312334	0.324348	Pdzd8	0.00998703	0.218005	0.0132472	Krit1	0.00650021	-0.317632	0.194278	Gm10406	0.000647844	0.407761	1.20121	Cd59a	0.00371971
Eln	0.00568953	-0.716044	0.260425	Acta2	0.0103503	1.32703	0.00925757	D3Bwg0562e	0.000176981	-2.30941	1.76608	Gm5113	0.00638829	-0.479921	0.208423	Ubb	0.000388072	-0.637626	1.41768	Ruvbl1	0.000141852	0.35528	1.86197	Sox8	0.00539839	-1.35607	0.277958	Adipoq	0.00115918	-1.81349	0.948556	Slc22a1	0.00487966	-0.426327	0.324348	Tubb4b	0.0102818	-0.663612	0.012678	Acads	0.00663457	-0.187516	0.194278	Ivns1abp	0.000672541	0.259163	1.20107	Shisa7	0.00373506
Ppapdc1b	0.00569666	-0.345645	0.260425	Stard7	0.0104036	-0.288991	0.00925757	Snhg4	0.000177357	0.83083	1.76608	Slamf9	0.00643194	0.817942	0.206586	Sypl	0.00039348	0.262068	1.41768	Akt2	0.000145628	-0.571786	1.85278	Mcfd2	0.00546583	-0.16898	0.277958	Ighmbp2	0.00118589	0.451121	0.940882	Epb4.1l5	0.00491629	0.460289	0.32329	Dusp19	0.0103471	-0.471958	0.012678	Kcp	0.00689703	-0.463328	0.194278	Tnr	0.000669486	0.32465	1.20107	Nme2	0.00373328
G6pc	0.00569523	-1.26776	0.260425	Kcne4	0.0104049	-1.3561	0.00925757	Hoxa3	0.000179245	1.56719	1.7626	Egr2	0.00649341	0.826247	0.203976	Nek4	0.000399844	0.463421	1.41768	Ddx21	0.000146384	0.81229	1.85278	4930578C19Rik	0.00548533	0.712066	0.277958	Anapc1	0.00120007	0.243361	0.940836	Serpina4-ps1	0.00493147	2.84965	0.323069	4632415L05Rik	0.0106507	0.577254	0.012678	Tmsb10	0.00651453	-0.395109	0.194278	Epb4.1l1	0.000649795	0.204263	1.20107	Zfp106	0.00383198
Plxna2	0.00571242	-1.04556	0.260341	Gpr162	0.0104285	-2.28364	0.00925757	Sdha	0.000180844	0.437294	1.75986	Speer4e	0.0065082	-1.78779	0.203976	Srl	0.000398951	0.680648	1.41768	Rsl1d1	0.000146338	0.352467	1.85278	Bex1	0.00548193	-0.52408	0.277958	Cav2	0.00121078	-0.654305	0.940836	Pcca	0.00494474	-0.405205	0.323017	Arhgef26	0.0104651	0.672325	0.012678	C1rb	0.0066908	1.45222	0.194278	Ndrg3	0.000670123	0.160488	1.20107	Rnf4	0.00381141
Ankrd39	0.00625969	-0.796969	0.259115	Vps37c	0.0104882	0.260658	0.00925757	Myrip	0.000181406	1.0424	1.75962	Dpep2	0.0065262	1.05033	0.203976	1600012H06Rik	0.00039867	0.30922	1.41768	Gm3435	0.000146079	-0.841527	1.85278	Zfp503	0.00552835	0.814038	0.275677	Ctnna3	0.00120473	-0.421485	0.940836	Dhx32	0.00497807	-0.283601	0.322321	Kcnab1	0.0106718	2.00491	0.012678	A230057D06Rik	0.00686353	-0.708713	0.194278	Impad1	0.000660779	0.228187	1.20107	Lag3	0.00379042
Slc19a2	0.00637574	0.33497	0.259115	Dst	0.0104897	0.665245	0.00925757	Edem1	0.000183162	-0.475648	1.75765	Sema3e	0.00654205	1.85038	0.203976	Clic1	0.000399357	-0.745167	1.41768	Ripply3	0.000150801	-0.467832	1.84098	Apold1	0.00559044	-1.9856	0.272267	Tcp11l2	0.00120427	0.569369	0.940836	Fam108a	0.00496815	-0.531722	0.322321	Golph3l	0.0105719	0.553445	0.012678	Hmgb2	0.00685066	-0.461258	0.194278	Wipi2	0.000651787	-0.183634	1.20107	Polr2i	0.00383433
Orc4	0.00656433	-0.199025	0.259115	Tert	0.0105116	-1.27631	0.00925757	4930470H14Rik	0.000183079	-1.16879	1.75765	Cyp4v3	0.0065541	0.487189	0.203976	C330018D20Rik	0.000384858	0.538351	1.41768	Cdk9	0.000153364	0.37385	1.84	Lyrm4	0.00560043	-0.335504	0.272267	Hr	0.00119794	1.01806	0.940836	Abcg8	0.00501134	-0.548522	0.320535	Cd53	0.0102969	1.38932	0.012678	Ankle1	0.00648437	0.610213	0.194278	Folr2	0.000668437	-1.66885	1.20107	Rab21	0.00381883
Fmnl2	0.00585512	0.428443	0.259115	Gjb2	0.0105236	-1.61165	0.00925757	Hdac9	0.000185855	-1.17605	1.75242	Lrrn4cl	0.00657613	0.873868	0.20376	Tshz1	0.000388019	0.300083	1.41768	Rtn4rl2	0.000154227	2.0125	1.84	Ahdc1	0.00565231	0.400189	0.272252	Cct8	0.00121353	0.140706	0.940836	C330006A16Rik	0.0050542	-0.372373	0.31794	Osgin2	0.0106425	0.887572	0.012678	Zfp558	0.00704317	-0.486184	0.194278	Hs3st3b1	0.000673245	1.1178	1.20107	Nop16	0.00377845
E2f5	0.00634502	0.445122	0.259115	Asb5	0.010562	2.68622	0.00925757	Sorbs2	0.000188603	-1.14393	1.75152	Sec14l1	0.00666235	0.344185	0.20376	Ivns1abp	0.000405341	-0.989461	1.41761	Sgms2	0.000153621	2.28691	1.84	Coq5	0.00564926	-0.152732	0.272252	Snrpd1	0.00119645	-0.298291	0.940836	Dgat2	0.00507079	-0.459225	0.317618	Casz1	0.0103894	1.24286	0.012678	9530077C05Rik	0.00691947	-0.267489	0.194278	2310003H01Rik	0.000656678	-0.303196	1.20107	Ptch1	0.00381945
Tiparp	0.00591851	-0.984874	0.259115	Angptl2	0.0105932	0.777839	0.00925757	Nus1	0.000188225	-0.732159	1.75152	Flnc	0.00667211	0.953183	0.20376	Hsd17b12	0.00040572	0.538732	1.41761	Pdpn	0.000153161	2.85262	1.84	Cct5	0.00566413	-0.115067	0.272252	Scd4	0.00119037	-1.62881	0.940836	Mettl14	0.00512392	0.497049	0.316377	Cit	0.010599	1.65877	0.012678	Snupn	0.00699047	-0.244247	0.194278	Prr7	0.000673045	-0.387159	1.20107	Pdgfrb	0.00382327
Glrb	0.00611731	-2.15907	0.259115	Rnf135	0.0106851	-0.455829	0.00925757	Wrnip1	0.000187703	0.40031	1.75152	Cd68	0.0066789	0.958882	0.20376	Slc10a6	0.000405853	-2.62359	1.41761	Tpk1	0.000153954	-0.807857	1.84	Kalrn	0.00567189	0.461243	0.272252	Arxes1	0.0012132	-2.28905	0.940836	2810007J24Rik	0.00512321	-0.410605	0.316377	Gars	0.0105891	-0.618154	0.012678	Paqr5	0.00655351	0.465095	0.194278	Dnahc1	0.00065933	-0.48085	1.20107	Tlr7	0.00376629
Bcar3	0.00656707	-0.959899	0.259115	Kdelc2	0.0106879	0.343116	0.00925757	Efs	0.0001874	1.01477	1.75152	Zbtb22	0.00668991	-0.186472	0.20376	Grk1	0.000403965	0.457008	1.41761	Ptgir	0.000152345	2.12047	1.84	4930470H14Rik	0.00562775	0.725491	0.272252	Mdk	0.00123665	-0.984823	0.935908	Mknk2	0.00510284	-0.680628	0.316377	Irgq	0.0102126	0.223851	0.012678	Mras	0.00672509	-0.213271	0.194278	Oxct1	0.000660613	0.160109	1.20107	Pram1	0.00385276
Atp6v1g1	0.00587196	0.367133	0.259115	Ccdc80	0.0106982	0.857224	0.00925757	Eif2c2	0.000187656	-0.419436	1.75152	Fam26e	0.00669315	0.361645	0.20376	Zfp961	0.000409015	1.07995	1.4175	Ipo5	0.000153372	0.484798	1.84	Eef1b2	0.00569344	-0.207196	0.271695	Pdlim2	0.00123604	-0.708072	0.935908	A830018L16Rik	0.005229	0.754396	0.315094	Herc2	0.0103557	0.469881	0.012678	Nus1	0.00656016	-0.177862	0.194278	Arsa	0.000671908	-0.298037	1.20107	Ier5l	0.00391314
Sesn2	0.00623885	-1.18805	0.259115	Morc2a	0.0107058	0.313793	0.00925757	Itm2c	0.000192029	-0.588445	1.74696	Coro2a	0.0066944	0.7362	0.20376	Tmem88	0.000407846	-0.744956	1.4175	Abcd2	0.000153864	-0.655626	1.84	Gtf3c4	0.00574189	0.256826	0.269101	Hps1	0.0012333	-0.91583	0.935908	Gm16039	0.00517311	-0.469615	0.315094	Eif3c	0.0108526	-0.378741	0.012678	Dnajc12	0.00687256	-0.244042	0.194278	Tmem180	0.000663994	-0.300669	1.20107	Aasdhppt	0.00391385
Igsf21	0.00604334	-1.51675	0.259115	Banp	0.0107338	-0.799802	0.00925757	Acsm5	0.000191742	1.16972	1.74696	Lrrc40	0.00673048	-0.258253	0.20376	Azin1	0.000408871	-0.364343	1.4175	Tead1	0.000157192	1.96755	1.83281	Ubxn10	0.00577893	-1.03356	0.268475	Mrpl20	0.00124493	-0.199701	0.934095	Pepd	0.00522748	-0.361456	0.315094	Lrrc8e	0.0106687	0.609984	0.012678	Gm11978	0.00700213	-0.785913	0.194278	Cdr1	0.00065972	0.653127	1.20107	Cpa6	0.00406485
Thap3	0.00659519	0.636615	0.259115	Gna13	0.0107532	-0.437833	0.00925757	Spc24	0.000191428	-0.52043	1.74696	Cmtm3	0.00674062	0.595905	0.20376	Clec12a	0.000412484	-1.56675	1.41544	Eif2s2	0.00015791	0.34392	1.83248	Arrdc3	0.00577069	-0.890187	0.268475	Pnpla7	0.00125524	0.478265	0.933751	Kifc3	0.00522203	1.05289	0.315094	Snx3	0.0107591	-0.506948	0.012678	Fbxw11	0.00667814	0.188764	0.194278	Itgav	0.000689958	0.327399	1.19778	Plekhb2	0.00409087
1110003E01Rik	0.00659323	-0.291724	0.259115	Pde8b	0.0107566	-0.383649	0.00925757	Antxr2	0.000192689	0.567367	1.74654	Pqlc1	0.00677719	0.671275	0.20376	Bbc3	0.000413008	1.43081	1.41544	Nr1d2	0.000158097	0.616496	1.83248	Nhsl1	0.0058042	0.359214	0.267659	Igf1	0.0012515	-0.606176	0.933751	Per1	0.00524238	-0.77123	0.315094	Pofut2	0.0108356	-0.302435	0.012678	Cdkl3	0.00699179	-0.259284	0.194278	Wdr1	0.000687649	-0.221888	1.19778	Chd6	0.00399712
Limch1	0.00600558	-1.54954	0.259115	Rasgef1c	0.0107936	1.7828	0.00925757	Dock4	0.000194501	-0.472255	1.74356	Tln1	0.00678014	0.38311	0.20376	Srgap2	0.000415243	-0.812227	1.41445	Rsrc1	0.00015983	-0.61082	1.83014	Cep164	0.00584011	0.454969	0.266056	Nrn1	0.00125237	-0.963569	0.933751	Myo18a	0.00523486	0.323821	0.315094	Aspa	0.0101851	0.706616	0.012678	Obscn	0.00665259	0.498216	0.194278	Dyrk1b	0.000690366	-0.251068	1.19778	Tm2d1	0.00410088
Prkg2	0.00652107	1.33336	0.259115	Chtf8	0.0107953	-0.262216	0.00925757	Ivd	0.000195363	0.565698	1.74271	Yme1l1	0.00678279	-0.20584	0.20376	Pard3	0.00041601	-0.374509	1.41445	Utp18	0.00016053	0.495133	1.83014	Ppil4	0.00586086	0.394061	0.26559	Apoe	0.00129051	-0.983545	0.925592	Zc3h13	0.00515522	0.439768	0.315094	Smek1	0.0104581	0.328961	0.012678	AA465934	0.00689691	-0.867371	0.194278	Tmem199	0.000693534	-0.176956	1.19778	Tesk2	0.00395335
Pdgfa	0.0061219	-0.822239	0.259115	1110012L19Rik	0.0107973	0.247265	0.00925757	Tgfbr3	0.000197227	0.472994	1.73966	Erbb4	0.00678642	-1.49274	0.20376	Glul	0.000422005	0.799699	1.40989	Nufip1	0.000160398	0.768355	1.83014	Pafah1b3	0.00589076	-1.75395	0.26546	Dnaja2	0.00128431	0.210284	0.925592	Pcyt1b	0.00518296	1.03629	0.315094	Zfp738	0.0105376	1.98833	0.012678	Eme1	0.00661974	0.938736	0.194278	Klhl28	0.000691287	0.260695	1.19778	Rer1	0.00397428
Zfp862	0.00609862	-0.652476	0.259115	Cry2	0.0108154	0.743954	0.00925757	4930455F23Rik	0.000218294	0.471537	1.73815	Tyrobp	0.0067916	0.834256	0.20376	Cd9	0.000422473	-0.539949	1.40989	Ppard	0.000159956	0.853058	1.83014	Chst11	0.00591628	0.654039	0.26546	Ubn1	0.00129126	0.343391	0.925592	Tm4sf1	0.00528329	-1.19814	0.312786	Pabpn1	0.0105435	-0.685533	0.012678	Gadd45g	0.00678734	-0.611689	0.194278	Faim2	0.000683031	-0.177717	1.19778	Lmtk3	0.00408751
Cecr2	0.00595925	0.679371	0.259115	Tor1aip1	0.0108286	0.202432	0.00925757	Slc44a3	0.000203717	0.822355	1.73815	Clec7a	0.00681518	0.706519	0.20376	Cdh13	0.000424471	-0.595721	1.40891	Strap	0.00016202	0.395442	1.82719	AF251705	0.00592051	1.18419	0.26546	Gm8801	0.00129171	-0.894728	0.925592	Dcn	0.00535953	0.413897	0.30763	Dnahc5	0.0104055	-1.11789	0.012678	Nfil3	0.00685222	-0.231933	0.194278	Rax	0.000693585	-1.71565	1.19778	Alpk3	0.00398012
Eno2	0.00639072	1.3359	0.259115	Chmp4b	0.0108449	0.175603	0.00925757	Akirin1	0.000198509	-0.442221	1.73815	Apobec1	0.00682432	0.696955	0.20376	Zfp955a	0.000425544	0.61087	1.40887	Atp2b1	0.000162563	0.866651	1.8268	2210039B01Rik	0.00592012	0.951376	0.26546	Ncl	0.00133542	0.212987	0.924513	Cotl1	0.00537304	-0.883367	0.3076	Gramd4	0.0103734	-0.961035	0.012678	A230070E04Rik	0.00651135	-0.394214	0.194278	AI846148	0.000680454	-0.245496	1.19778	Tollip	0.00407345
Cyp2b9	0.00639669	-2.07014	0.259115	Phax	0.0108518	0.224828	0.00925757	Sema3c	0.000202615	-0.482518	1.73815	Gm19434	0.00687999	-1.25992	0.201878	Elovl6	0.000435109	1.74807	1.40215	Zbp1	0.000164699	2.95626	1.82641	Arpp19	0.00597525	-0.210755	0.26311	Hdlbp	0.00137744	0.248861	0.924513	Cryz	0.00539378	-0.538541	0.306987	Lmf2	0.0108551	-0.371692	0.012678	Drosha	0.00685626	0.19096	0.194278	Atrx	0.000683803	0.235871	1.19778	Gpr124	0.00401867
Olfr558	0.00630862	-1.35551	0.259115	Sumf1	0.0108581	0.294813	0.00925757	Lgi2	0.000202267	1.2742	1.73815	Acox3	0.00689891	0.312603	0.201878	Lypla2	0.000435359	0.335351	1.40215	Fam109a	0.000163639	1.05253	1.82641	Chst7	0.00598174	1.20286	0.26311	Cacna1s	0.00132377	0.324196	0.924513	Pisd-ps2	0.00541063	0.395669	0.30669	Glis2	0.010124	1.72906	0.012678	Pgcp	0.00660801	0.222589	0.194278	1700066M21Rik	0.000710195	0.301045	1.19688	4931428F04Rik	0.00395408
Apbb1	0.00655347	-0.845153	0.259115	Mup15	0.0108967	-1.70103	0.00925757	Ccni	0.000205987	0.298934	1.73815	Ankrd13c	0.00690423	-0.240552	0.201878	Slc6a13	0.00043472	-1.96019	1.40215	Dio3	0.000164376	2.82707	1.82641	Ptpn1	0.00602002	0.409969	0.261396	Qser1	0.00135306	0.353316	0.924513	Zdhhc13	0.00544866	0.765212	0.305757	Ciita	0.0107942	2.50512	0.012678	Gpr84	0.00703487	1.48859	0.194278	Bzw1	0.000709925	0.347616	1.19688	Polm	0.00403571
Spon1	0.00638045	1.04513	0.259115	Ptms	0.0108968	0.386989	0.00925757	Met	0.000199824	0.992686	1.73815	Rap2b	0.00692842	0.517704	0.20162	Etl4	0.000439228	-1.4995	1.40145	Atp13a3	0.000163613	0.688489	1.82641	Serinc3	0.00604185	0.206974	0.261132	Bod1l	0.00135684	0.387084	0.924513	Card6	0.00543974	0.265621	0.305757	Trem2	0.0107791	1.48074	0.012678	Pcdhga8	0.00661241	0.244369	0.194278	Ndufs1	0.000715375	0.253729	1.19688	Cdr2l	0.00397458
Irf7	0.00620759	0.821813	0.259115	1110032A03Rik	0.0109067	0.430277	0.00925757	Ccdc8	0.000200616	1.19658	1.73815	Igsf6	0.00694315	0.982918	0.20162	Ubap1	0.000439067	-0.405776	1.40145	Fas	0.000164399	0.951896	1.82641	Rab11a	0.00605291	-0.214873	0.261132	E230016M11Rik	0.00134974	0.71309	0.924513	Stk11ip	0.00552135	-0.531127	0.301703	Riok3	0.0104856	0.239779	0.012678	Adss	0.00729855	0.461681	0.193783	Psmc4	0.00071122	-0.0879298	1.19688	Mir23b	0.00406919
Gsr	0.00634218	0.443877	0.259115	Ydjc	0.0109162	-1.86822	0.00925757	Gng7	0.000206537	0.589769	1.73815	Tmem201	0.006999	-0.294175	0.20162	Pik3r5	0.000438545	-1.55602	1.40145	Otud4	0.000166858	0.794461	1.8218	Banf1	0.00608527	-0.210731	0.259864	Wnk1	0.00136703	0.518929	0.924513	Mcph1	0.00553971	-0.68859	0.301703	Stip1	0.0108097	-0.468361	0.012678	Tank	0.00716149	-0.240325	0.193783	Klf16	0.000707509	-0.346995	1.19688	Amacr	0.00400837
Atp6v1b2	0.00606637	-0.45657	0.259115	Sec24c	0.010921	-0.181176	0.00925757	Stk10	0.000209986	-0.730642	1.73815	Vcan	0.00700735	0.977022	0.20162	Snrnp70	0.000442751	-0.546515	1.3997	Ptpn1	0.000168179	1.3518	1.82003	Mafb	0.00613986	-1.09138	0.258957	Tm7sf3	0.00131608	-0.485515	0.924513	Gtpbp1	0.00552693	-0.179315	0.301703	Tmem109	0.0102118	-0.257178	0.012678	Gm14057	0.0072246	-0.358783	0.193783	Kif5a	0.000714615	0.57443	1.19688	Skiv2l	0.00402205
Bcmo1	0.00617097	-0.861698	0.259115	1700034F02Rik	0.0109784	-1.30483	0.00925757	Fam64a	0.000218183	-1.83017	1.73815	A430088P11Rik	0.0070244	0.899933	0.20162	Bag3	0.000443133	-1.20913	1.3997	2310008H09Rik	0.000168652	0.582523	1.82003	Aldh1l1	0.00614208	0.65449	0.258957	Thumpd1	0.00136615	0.225206	0.924513	Cd1d1	0.00575827	-0.507553	0.299272	Tle4	0.010535	0.811453	0.012678	Polr3k	0.00710355	-0.239092	0.193783	Atp5b	0.000702488	0.194149	1.19688	H2-M2	0.00409485
Jph3	0.00632921	-1.99403	0.259115	Gm16973	0.0109881	-0.346629	0.00925757	Col1a1	0.000212016	-1.23342	1.73815	Fbxl18	0.00702636	-0.533098	0.20162	Nfatc2	0.000444563	-1.71107	1.39934	Ik	0.000168749	-0.173911	1.82003	Cd274	0.00613544	0.68629	0.258957	Dctn5	0.00137149	-0.124877	0.924513	Mup20	0.00564059	1.1685	0.299272	Fgfbp3	0.0107815	1.49631	0.012678	Papss1	0.00728784	0.319459	0.193783	Vmp1	0.000700406	0.21986	1.19688	Slc25a2	0.00405143
Ttc13	0.0062168	-0.554296	0.259115	Ces2e	0.011015	-2.64495	0.00925757	Erbb2	0.000205764	0.732996	1.73815	Gtf2e1	0.00703341	-0.218243	0.20162	Rrbp1	0.000452349	-0.394097	1.39901	Ergic2	0.000170077	0.317456	1.81941	Zfp563	0.00615824	0.621266	0.258853	Adam9	0.00136469	0.366007	0.924513	Sparcl1	0.00571098	0.94755	0.299272	Cldn2	0.0104807	-0.294175	0.012678	Spata1	0.00731606	-0.567329	0.193783	Cyp46a1	0.000707738	-0.231773	1.19688	Gtpbp4	0.00411719
Gucy1a2	0.00576866	-0.481589	0.259115	Hiat1	0.0110826	-0.234616	0.00925757	Vipr2	0.000207879	-0.957719	1.73815	Tnip3	0.00704248	0.816121	0.20162	Junb	0.000452205	-1.67236	1.39901	Peli1	0.000170607	0.607332	1.81941	Lrp5	0.00620326	0.21327	0.256725	Fto	0.00135513	0.238946	0.924513	Tmem120b	0.00563258	0.665473	0.299272	Mvd	0.0109066	-2.05603	0.0116678	Tbc1d2	0.00723416	0.564454	0.193783	Mast4	0.000707373	0.21839	1.19688	Usp48	0.00414123
Elavl3	0.00656823	-1.21628	0.259115	Mup12	0.011097	-1.58743	0.00925757	Gmnn	0.00020813	-1.10225	1.73815	Atad3a	0.00707714	-0.302967	0.20052	Gm16515	0.000446873	0.500984	1.39901	Prps1l3	0.000170224	0.632486	1.81941	Id1	0.00623652	-0.551121	0.255436	Cd3d	0.00133906	-1.47636	0.924513	Lsr	0.00565413	0.560809	0.299272	Pja1	0.0109323	-0.22117	0.0116678	Pou3f1	0.00730553	0.908108	0.193783	Skiv2l2	0.000697476	0.239553	1.19688	Atp6v1e1	0.00414181
Tmprss5	0.00654247	-1.87066	0.259115	Zfr2	0.0111795	0.760707	0.00925757	Cryl1	0.000209534	-0.294587	1.73815	Adora2b	0.0071064	0.89077	0.199759	Cbx5	0.00045171	0.535369	1.39901	Arf6	0.000169587	0.787752	1.81941	Ebpl	0.00628622	-0.458257	0.253019	Tmod3	0.00131619	-0.367339	0.924513	Gcdh	0.00573495	-0.280171	0.299272	Cnnm4	0.0111332	-1.36411	0.00930207	Thrsp	0.00713399	-0.399422	0.193783	Nhsl2	0.000713067	0.158509	1.19688	Gpkow	0.00416004
Dmxl2	0.006084	-1.01048	0.259115	Sspn	0.0112384	0.456813	0.00925757	Elp3	0.000213501	-0.417593	1.73815	Cd44	0.00717175	0.810828	0.19906	Nat15	0.000450514	0.361802	1.39901	Gda	0.000171438	1.5141	1.81833	Mrpl44	0.0063506	-0.289067	0.25008	Rassf1	0.00137547	0.303853	0.924513	Cdh1	0.00560919	2.54198	0.299272	Ankrd44	0.0112987	0.842913	0.00930207	1810011O10Rik	0.00723257	-0.873915	0.193783	Zmat4	0.000718796	0.334918	1.19583	Pacrgl	0.00419453
Gm9524	0.00655813	-1.68062	0.259115	Hltf	0.011241	-0.33592	0.00925757	2610301G19Rik	0.00021349	0.27777	1.73815	Serpina7	0.00719553	-1.41983	0.19906	Cdkn1a	0.000451152	-1.18917	1.39901	Slc39a10	0.000172781	0.900389	1.81597	Mid1ip1	0.00635889	0.339928	0.25008	Slc36a2	0.00136551	-2.43067	0.924513	5033411D12Rik	0.00569864	-0.595069	0.299272	D1Ertd622e	0.0112707	-0.358284	0.00930207	Thap1	0.00732438	-0.225171	0.193783	Arhgap5	0.000723642	0.299806	1.19394	Rpain	0.00419693
Prmt2	0.00610749	-0.620198	0.259115	Tgif2	0.0112657	-0.945591	0.00925757	Zc3h7b	0.000212342	0.56906	1.73815	Gm13154	0.00721697	0.177155	0.19906	Rai2	0.000449341	-0.629074	1.39901	Tiparp	0.000174186	1.47669	1.81551	Ppp1r12b	0.00638659	0.452423	0.249531	Prr11	0.00131505	-0.474256	0.924513	C6	0.00560666	1.12228	0.299272	Pigm	0.0114556	0.732826	0.00930207	Bsn	0.00729833	0.399402	0.193783	Adar	0.000728306	0.192443	1.19258	B130006D01Rik	0.00419422
Prtn3	0.0060902	1.83184	0.259115	Nrg4	0.0112704	0.562291	0.00925757	Ccdc80	0.00021644	1.13373	1.73815	Hmox1	0.00725603	0.570524	0.19906	Sh2d3c	0.000457839	-0.729018	1.39885	Rcbtb2	0.000173387	-0.726809	1.81551	Rpa3	0.00641199	-0.678219	0.249531	Socs7	0.00132205	0.279067	0.924513	Slc38a2	0.00572888	-1.01716	0.299272	H13	0.0114458	-0.339116	0.00930207	Bpifc	0.00722284	-1.28194	0.193783	Slc8a2	0.000729623	-0.278221	1.19258	Gm16523	0.0042146
Anxa6	0.00598839	-0.85398	0.259115	Plekha7	0.0112704	0.671319	0.00925757	Igfals	0.000218874	-1.17465	1.73815	Pla1a	0.00725749	0.925112	0.19906	Marcksl1	0.000456558	-1.52237	1.39885	Kctd12b	0.000174142	-0.789561	1.81551	Zfp646	0.00640354	0.29377	0.249531	Igfbp4	0.00135775	-0.489726	0.924513	Sept5	0.00571456	1.49459	0.299272	Gm14326	0.0110469	0.695997	0.00930207	4930563E22Rik	0.00729418	-0.403171	0.193783	Igf1r	0.000737896	0.331531	1.19258	Trub2	0.00423778
Zfp39	0.0065331	0.733077	0.259115	Adcy2	0.011281	0.651662	0.00925757	Zbtb12	0.000204499	0.714556	1.73815	Tmem37	0.00725903	0.757871	0.19906	Gpnmb	0.000457328	-2.68145	1.39885	Nudt2	0.000175025	-0.46	1.81444	Adck3	0.00643924	-0.520016	0.248705	Scn4a	0.0013038	0.410049	0.924513	Dynlt1b	0.00575688	-0.785606	0.299272	Gpr171	0.0110599	-1.2716	0.00930207	4833417C18Rik	0.00730642	-0.434729	0.193783	Orc6	0.000732045	0.212728	1.19258	Polb	0.00423443
Aatf	0.00579751	0.523115	0.259115	Ormdl3	0.0112851	0.415931	0.00925757	Pcdha2	0.000217093	1.07363	1.73815	Irf5	0.00729432	0.787787	0.19906	Hoxa4	0.000456165	1.14649	1.39885	Gbp5	0.000176441	3.31546	1.81398	Zfp593	0.00646035	-0.301897	0.248298	Sec14l1	0.00133399	0.332404	0.924513	Ankrd12	0.00568211	0.694096	0.299272	Sync	0.0113205	1.1003	0.00930207	Fam38b	0.00719654	1.25321	0.193783	Shisa5	0.000739571	-0.29559	1.19258	Atxn7l2	0.00425353
Abcc3	0.00577326	-0.64541	0.259115	Lmo1	0.0113369	0.451818	0.00925757	Pcdha3	0.000217093	1.07363	1.73815	Zfp488	0.00729596	-0.323344	0.19906	Myo1g	0.000456171	-1.77659	1.39885	Ttpa	0.000176228	2.11151	1.81398	Klf11	0.00647805	-0.495644	0.24812	1110018G07Rik	0.00134861	0.302022	0.924513	Adrb2	0.00563522	-2.05159	0.299272	Mob1b	0.0112782	0.750679	0.00930207	Fam174a	0.00735826	-0.179765	0.19374	Gramd4	0.000738216	-0.250415	1.19258	BC039771	0.00437378
F730043M19Rik	0.0065665	-1.63397	0.259115	BC037034	0.0113667	-0.562309	0.00925757	Pcdha5	0.000217093	1.07363	1.73815	Tpp1	0.00730191	0.386295	0.19906	Kbtbd13	0.000460531	1.78315	1.39731	Parp14	0.000176023	2.39862	1.81398	Gja4	0.00655093	0.760081	0.244271	Omd	0.00130282	-0.505088	0.924513	Mest	0.00577612	-0.952244	0.298937	Lrp6	0.0114601	0.342736	0.00930207	Myo1a	0.00736996	-0.744986	0.19374	Ppp1r11	0.000738748	0.192114	1.19258	Ppp4r1l-ps	0.00432935
Scfd1	0.00637496	-0.396608	0.259115	Slco4a1	0.0114453	-1.7281	0.00925757	Pcdha6	0.000217093	1.07363	1.73815	Nat6	0.00732439	0.29234	0.19906	Dstn	0.000461749	-0.288956	1.39717	Mafk	0.000179261	1.70912	1.80853	Bckdha	0.00670424	-0.237054	0.240228	Snn	0.00136762	-0.561149	0.924513	Slc25a16	0.00579027	-0.314539	0.298881	Hspb6	0.0113416	-0.951854	0.00930207	Clec14a	0.00737633	0.917529	0.19374	Gng3	0.000739611	-0.164017	1.19258	Nceh1	0.00431708
Ctsl	0.00655493	-0.969911	0.259115	Gm2382	0.0114707	0.258176	0.00925757	Pcdha8	0.000203178	1.09763	1.73815	Sh3kbp1	0.00732669	0.325755	0.19906	Socs3	0.000463397	-2.68925	1.39663	Zfp948	0.000179494	1.71019	1.80853	Palld	0.00665472	0.485132	0.240228	Prkdc	0.00135817	0.424899	0.924513	Nubpl	0.00585558	-0.670967	0.295014	Aars	0.0113795	-0.486996	0.00930207	Creb1	0.00742462	-0.291415	0.192137	Krt27	0.000742409	-1.57162	1.19194	Pgam5	0.00427397
Xrcc4	0.00640479	0.37503	0.259115	Lime1	0.0114854	-1.20684	0.00925757	Pcdha9	0.000217093	1.07363	1.73815	Cryl1	0.00743454	0.25215	0.19906	Plcd1	0.000467715	0.693281	1.3946	Cc2d2a	0.000180793	-1.65097	1.80677	Atp2c1	0.00667283	-0.451212	0.240228	Tsc2	0.00137523	0.210888	0.924513	Ddx26b	0.00587059	1.29363	0.294904	Foxl1	0.011358	-1.33341	0.00930207	Sigirr	0.00745501	0.910845	0.192137	Usp20	0.000747384	-0.23399	1.19151	Lrch4	0.00435595
3110070M22Rik	0.00612215	1.37643	0.259115	Lin37	0.0115021	-0.377588	0.00925757	Pcdha11	0.000217093	1.07363	1.73815	Il10rb	0.0074406	0.40225	0.19906	Dgkb	0.000466697	-1.23397	1.3946	Gemin4	0.000181472	0.767527	1.80677	Hr	0.00668178	0.689105	0.240228	Zfyve26	0.00138416	0.35703	0.923398	Pcgf6	0.00590728	0.734765	0.293198	Xylb	0.0111488	-0.330817	0.00930207	Gm15319	0.007446	-0.328637	0.192137	Dhdds	0.000746011	-0.163561	1.19151	Cecr6	0.00440358
Xkr6	0.00609283	-1.99974	0.259115	Xpr1	0.0115062	0.13041	0.00925757	Pcdha12	0.000202414	1.56526	1.73815	Mettl4	0.00744954	-0.468113	0.19906	Zfp781	0.00046938	0.510282	1.39406	Mtm1	0.000181152	-0.449893	1.80677	Prodh	0.00667676	0.548687	0.240228	Abca4	0.00139169	1.10071	0.92204	Kras	0.00595654	0.238205	0.290589	Mars	0.0114876	-0.453808	0.00930207	Acadm	0.00751287	-0.203934	0.191252	Mfi2	0.000748297	-1.19896	1.19151	Lrp3	0.00440583
Dis3	0.00648533	0.438009	0.259115	1110059M19Rik	0.0115174	0.619368	0.00925757	Pcdhac1	0.000203178	1.09763	1.73815	Srebf1	0.0074531	-0.419714	0.19906	Exosc4	0.000472113	0.347853	1.39253	Cebpg	0.000183877	0.389842	1.80205	Lnpep	0.00669137	0.485752	0.240228	Nol10	0.00139773	0.243855	0.921766	Ptgfrn	0.00599415	0.935528	0.289843	Kif3a	0.0114881	-1.03568	0.00930207	Smarcd3	0.00752174	-0.158072	0.191252	Gng12	0.000752475	0.137085	1.19009	Trim66	0.00430605
Ttc33	0.00584952	-0.224513	0.259115	1600002H07Rik	0.0115811	-0.350396	0.00925757	Phax	0.00021816	0.229967	1.73815	Polrmt	0.0074531	-0.301225	0.19906	Cnnm4	0.000477096	-0.759915	1.39193	Cnnm3	0.000185614	-1.12895	1.79916	Ankrd6	0.0067375	0.37776	0.239831	Brwd1	0.00139896	0.407542	0.921766	Lipi	0.00598392	1.63834	0.289843	Arhgef40	0.0112991	0.450418	0.00930207	Nipa2	0.00750583	-0.206504	0.191252	Stau2	0.000761915	0.194848	1.18604	Cdc16	0.00434792
Scn8a	0.00622116	-3.79918	0.259115	Chrac1	0.01166	-0.208113	0.00925757	Alpk2	0.000215175	-4.18139	1.73815	Sertad1	0.00747461	0.683986	0.19906	Sin3b	0.000476194	-0.269395	1.39193	Tmem104	0.000185953	-0.396303	1.79916	Lancl3	0.00674108	-1.44711	0.239831	Arhgap18	0.0014215	-1.32041	0.915813	Mrps14	0.00620755	-0.494675	0.289343	Fbln1	0.0111151	1.8072	0.00930207	Dimt1	0.00754463	-0.323447	0.190923	Tppp	0.000764728	0.218005	1.18604	Dync1h1	0.00436433
Senp5	0.00648247	-0.276632	0.259115	Myl6	0.0116647	0.342196	0.00925757	Me2	0.000217683	0.318297	1.73815	Smad3	0.00748902	-0.397967	0.19906	Dusp7	0.000475746	0.956225	1.39193	Cltb	0.000189371	0.744761	1.79224	Ddx3x	0.00677691	0.189133	0.238517	4932438A13Rik	0.00144161	0.423218	0.910904	Mosc2	0.00619258	-0.334237	0.289343	Cxx1b	0.0114477	-0.534451	0.00930207	Clrn1	0.00756323	1.18849	0.190841	Gm7030	0.000764472	-0.258484	1.18604	Pspc1	0.00435305
Slc22a2	0.00648747	-1.92022	0.259115	Gm15441	0.0116748	1.37534	0.00925757	Ide	0.000217169	0.804786	1.73815	Ifngr2	0.00757606	0.381071	0.19906	Gm10778	0.00047437	1.11079	1.39193	Nop58	0.000190463	1.4575	1.79171	Mrps30	0.00679936	-0.279654	0.238067	Tpst1	0.00145076	-0.574025	0.910904	Padi4	0.00614492	-1.15015	0.289343	Gsn	0.0115608	0.988358	0.00897038	Mir9-2	0.00758957	1.0052	0.190317	Cebpb	0.000766867	-0.615483	1.18581	Rpl10a	0.00432873
Abca17	0.00582238	-0.841681	0.259115	4933426M11Rik	0.011708	-0.26208	0.00925757	2310034G01Rik	0.000212312	1.25651	1.73815	Fam193b	0.00758151	-0.626747	0.19906	Bmi1	0.000483072	0.476592	1.38751	Fto	0.000190145	-0.367205	1.79171	Fhl1	0.00681486	-0.722527	0.238061	Cnn2	0.00144942	-0.758371	0.910904	Angptl7	0.00624767	-1.24256	0.289343	Snrpd3	0.0116177	-0.395875	0.00897038	Raly	0.00781547	0.182178	0.18828	Atic	0.000770847	-0.257633	1.1855	Rps18	0.00438697
Gm6623	0.00589493	-0.371111	0.259115	Sh3bp4	0.0117787	-0.437383	0.00925757	Gpam	0.000209182	1.2184	1.73815	Hsd3b3	0.00760413	-1.02645	0.19906	Slc25a16	0.000486343	0.349991	1.38556	Khk	0.000191364	-0.558034	1.79064	Vps4b	0.00685368	0.211285	0.236576	Psme4	0.0014497	0.541412	0.910904	Thap6	0.00604678	-0.342859	0.289343	Slfn4	0.0115738	1.35222	0.00897038	Plcg1	0.00773555	0.101032	0.18828	Phb2	0.0007709	-0.176385	1.1855	Cript	0.00438133
Vapa	0.00612989	-0.237035	0.259115	Tspan5	0.0118813	0.608092	0.00925757	Acsl5	0.000210698	-0.590459	1.73815	Ccdc73	0.00761153	-1.14823	0.19906	Atpaf1	0.000495655	0.269568	1.381	Med13	0.000192178	1.36356	1.78978	Wdsub1	0.00688617	0.333555	0.236478	Als2	0.00146096	0.280499	0.909335	Sgce	0.00624334	0.855389	0.289343	Syvn1	0.0115852	-0.697031	0.00897038	Med21	0.00768137	-0.543795	0.18828	Mphosph9	0.000776982	0.316269	1.18307	Mrpl21	0.00438857
Cxxc5	0.00597356	1.08261	0.259115	Gm10638	0.0119174	1.14984	0.00925757	Grk5	0.000199495	-0.628179	1.73815	Wdr1	0.00762692	0.464866	0.19906	Dixdc1	0.000494966	1.61853	1.381	Hnrnpf	0.000193514	0.459745	1.78774	Dbndd2	0.00687092	-0.487027	0.236478	Rapgef1	0.00146258	0.303883	0.909335	BC048546	0.00619654	1.06502	0.289343	Ppapdc2	0.0116275	-0.71675	0.00897038	Actn4	0.00777493	0.229035	0.18828	Gabra1	0.000786469	0.492523	1.1796	Ccdc142	0.00443469
Apbb3	0.00619151	0.444045	0.259115	1810027O10Rik	0.0119366	-0.341476	0.00925757	Cstf2	0.000214302	0.457533	1.73815	Tbrg1	0.0076286	0.152115	0.19906	Cxcl16	0.000498132	-1.37392	1.381	Ltbr	0.00019396	0.43602	1.78772	Bace1	0.00694811	0.451641	0.234845	Dbndd1	0.00147518	0.871977	0.90916	Atxn2l	0.0061868	0.331493	0.289343	Calm3	0.0117138	-0.333931	0.00738448	Arl6ip1	0.00777559	0.104032	0.18828	Nfil3	0.000786738	-0.477957	1.1796	Hmgn3	0.00442509
Yipf5	0.0060723	-0.297571	0.259115	Fabp1	0.0119441	-3.30386	0.00925757	Tbc1d8b	0.000215384	-0.669337	1.73815	Tbpl1	0.00764122	0.407938	0.19906	Mtap1b	0.000497266	-1.03974	1.381	Plin1	0.000195056	-0.880173	1.78624	Snx14	0.00698435	-0.257826	0.234845	Col5a3	0.00147045	-1.22644	0.90916	Echs1	0.00621574	-0.518473	0.289343	Asna1	0.0117225	-0.366697	0.00738448	Tmem42	0.00780167	-0.262081	0.18828	Usmg5	0.000796697	0.226746	1.17511	Prpf40b	0.00443583
Nt5c2	0.00588695	-0.361224	0.259115	Mina	0.0119559	-0.283972	0.00925757	Prps2	0.0002187	-0.758834	1.73815	Slc6a8	0.00765537	0.609647	0.19906	Fam107a	0.000496121	-0.931983	1.381	Arc	0.000195632	3.9269	1.78594	Cited2	0.00697138	0.602108	0.234845	Foxn3	0.00146806	0.40535	0.90916	Lrrfip2	0.00615545	0.494939	0.289343	Capns1	0.0118821	-0.64875	0.0024806	Rnf185	0.00768137	0.162595	0.18828	Otud7b	0.000800293	0.419986	1.17487	Lrrc26	0.00447542
Mid2	0.00574483	-0.754401	0.259115	Impa2	0.0120016	-0.991094	0.00925757	Ddx3y	0.000201002	-0.342582	1.73815	Arhgap25	0.00768167	0.918877	0.19906	Msn	0.000492605	-0.64875	1.381	D1Ertd622e	0.000197358	1.00745	1.78343	Ptprk	0.00696031	-0.477671	0.234845	Ntrk2	0.00147633	-0.880226	0.90916	Exoc3	0.00615648	-0.196816	0.289343	Ppp1r11	0.011912	-0.530193	0.0023566	Ccdc88a	0.00775395	-0.303471	0.18828	Cul7	0.000800706	-0.255952	1.17487	Fxr1	0.00448682
Ppp1cb	0.00661277	-0.483093	0.258925	Axl	0.012006	0.570937	0.00925757	9030617O03Rik	0.000219576	-0.916651	1.73772	Myom2	0.00770907	1.38485	0.19906	4930503L19Rik	0.000499264	-0.589979	1.38098	Lgals12	0.000197643	-0.817618	1.78343	Lpar4	0.00698978	1.10634	0.234845	Tgs1	0.00149179	0.20673	0.905601	Derl1	0.00606372	-0.323483	0.289343	Chmp5	0.0120392	0.138061	0.000638039	Cyb5d2	0.00770568	0.380458	0.18828	Ntm	0.000809377	0.45012	1.17194	Arl16	0.00448835
Ogdhl	0.00665949	-2.58381	0.256832	Ctgf	0.01201	1.06439	0.00925757	Rbmx	0.000220226	0.713501	1.7374	Gm13298	0.0077202	1.70396	0.19906	Cmpk1	0.000502104	0.272875	1.37981	Zfp467	0.000201334	-1.01652	1.77732	Lrrcc1	0.00718657	-0.256787	0.234637	Pigp	0.00150153	0.207588	0.90374	Tra2b	0.00613063	-0.368387	0.289343	St8sia1	0.0119967	-1.30405	0.000638039	Ccl4	0.00778774	1.32989	0.18828	Crebbp	0.000809708	0.213457	1.17194	Park2	0.00446499
Adora3	0.00673112	2.11009	0.256021	Bag3	0.012015	0.537084	0.00925757	Clcc1	0.000221418	0.240986	1.73602	Pigw	0.00773414	-0.408579	0.19906	4931406P16Rik	0.000505054	-0.927546	1.37981	Sbno2	0.000201148	2.36941	1.77732	Errfi1	0.00712962	-0.982918	0.234637	Dctn1	0.00150503	0.197378	0.90369	F830016B08Rik	0.00623298	0.684817	0.289343	9930111J21Rik1	0.0120376	1.95587	0.000638039	Bcl6	0.00779664	-0.327665	0.18828	Alg9	0.000813316	-0.139022	1.17098	Nr3c1	0.00448187
Cyp4v3	0.00672676	-0.947751	0.256021	Stat5a	0.0120815	-0.419226	0.00925757	1810043G02Rik	0.000222111	0.482883	1.73588	Sycp3	0.00773459	-0.796715	0.19906	Man2b1	0.000505032	-0.448567	1.37981	Zdhhc13	0.000202494	1.31087	1.7765	Hibadh	0.00719515	-0.337704	0.234637	Mycbp2	0.00150911	0.367851	0.903475	Rbm22	0.00616923	0.289415	0.289343	Gapdh	0.0121727	-0.673934	0	Strn3	0.00785943	-0.272991	0.188274	Psip1	0.000822293	0.159455	1.17063	Hey2	0.00453733
Lysmd2	0.00670996	0.312926	0.256021	Gm11166	0.0121046	1.9628	0.00925757	Golga5	0.000222469	-0.269795	1.73588	Tia1	0.00776153	-0.259972	0.19906	Irf8	0.00050343	-1.83375	1.37981	Smg1	0.000203889	0.972533	1.7765	Rhou	0.00716734	-0.610429	0.234637	Eif3c	0.00151516	0.185515	0.902886	Kank1	0.00607195	0.45373	0.289343	Ddx47	0.0122189	-0.350267	0	Numb	0.00786745	0.193517	0.188274	Man2b2	0.000826369	-0.23203	1.17063	E130309D14Rik	0.00452828
Mtap4	0.0067262	-0.70023	0.256021	Rrad	0.0121317	-1.29422	0.00925757	Slc23a1	0.000224092	0.766922	1.73368	Actn1	0.0077684	0.407559	0.19906	Cdc42ep4	0.000507891	-0.861933	1.37834	Nop16	0.000203943	0.48312	1.7765	Trim16	0.00701318	0.388456	0.234637	Gtl3	0.00151782	-0.686249	0.902886	Ranbp6	0.00615942	0.464333	0.289343	Unk	0.0122644	0.388468	0	Msh5	0.00786014	1.99994	0.188274	Arap2	0.000825702	0.279812	1.17063	Dym	0.00454887
Ap4b1	0.00678163	-0.589006	0.253727	Cobll1	0.0121508	0.833721	0.00925757	Blvra	0.000224894	-1.07384	1.73321	Pcsk4	0.00780846	0.794749	0.19906	Chi3l3	0.000511987	2.91298	1.37721	Vasn	0.000202899	1.41757	1.7765	Abca6	0.00711101	0.784294	0.234637	Setd7	0.00152151	0.43308	0.902786	Rnf113a1	0.00611214	-1.28713	0.289343	Sgk3	0.0123662	0.491908	0	Trpm8	0.00798566	1.10694	0.188053	Ddx47	0.000825627	-0.161095	1.17063	Ccdc159	0.00456158
Snhg7	0.00687553	0.789077	0.253207	Rgs12	0.0121951	-0.4271	0.00925757	Irf2bp1	0.00022532	0.413377	1.73321	Ctns	0.00781474	0.332286	0.19906	Stmn1	0.00051257	-1.21551	1.37721	Tmem20	0.000203251	0.648138	1.7765	Dtnb	0.00713322	0.865704	0.234637	Ikbke	0.00154417	-1.01844	0.900661	Ltbp1	0.00630898	1.30451	0.286053	Dnm2	0.0124053	-0.223858	0	Arpc5l	0.00792967	-0.111008	0.188053	Ikzf5	0.000826184	0.254612	1.17063	Fbn1	0.00460611
Gm13889	0.00688333	1.13122	0.253207	Col13a1	0.0122097	-1.68522	0.00925757	Tfpi	0.000226573	1.23753	1.7327	Ier5l	0.00783378	0.929045	0.19906	Fance	0.000512543	0.689881	1.37721	Fubp1	0.000205374	1.16269	1.77442	Cdkn3	0.00719197	0.889167	0.234637	Dab2ip	0.0015525	0.349537	0.900661	Zfp937	0.00635239	0.517223	0.286018	Zfyve9	0.0124357	0.493072	0	Ckap2l	0.00794897	0.934641	0.188053	Ddit3	0.000826564	-0.28311	1.17063	Lime1	0.00460904
Igfbp7	0.00687995	0.504889	0.253207	Galk1	0.0122151	0.330874	0.00925757	Lphn2	0.000227983	-0.892174	1.7327	Clec4a2	0.00784677	0.640298	0.19906	Inpp1	0.00051586	0.615059	1.37706	C77080	0.000208613	1.54076	1.76951	Dhrs4	0.00709695	-0.475328	0.234637	Rbbp4	0.0015558	0.15512	0.900661	Lrrc61	0.00632687	-0.582526	0.286018	Rassf2	0.0124377	1.18988	0	Dnttip1	0.00794703	-0.233811	0.188053	Efr3a	0.000824438	0.29542	1.17063	BC056474	0.00460452
Ppp1r12c	0.0068642	-0.440734	0.253207	Aplp2	0.0122298	0.415934	0.00925757	Nsg1	0.000228596	0.697046	1.7327	Satb1	0.00784748	-0.754009	0.19906	Tbl1xr1	0.000516733	0.510404	1.37706	Taf5l	0.000208333	0.503951	1.76951	Ndfip2	0.00704692	-0.211705	0.234637	Gm15787	0.00154011	1.04386	0.900661	Phldb2	0.00636472	-0.385412	0.286018	Ccdc136	0.0124688	1.10927	0	Rnf11	0.00800984	-0.239648	0.188053	Lhx2	0.000829078	-0.922424	1.17026	Zfp740	0.00461277
Ppp3r1	0.00687225	-0.204356	0.253207	Gopc	0.0122513	0.133195	0.00925757	Bhlhe40	0.000227859	1.79527	1.7327	Lzic	0.00786709	-0.41968	0.19906	Pgm1	0.00051722	-0.894682	1.37706	Ncl	0.000212058	0.572477	1.76896	Phf21b	0.00703829	0.60415	0.234637	Ipo7	0.00154934	0.245676	0.900661	Vti1a	0.00635952	-0.475371	0.286018	Enah	0.0124868	1.89002	0	Rasl11b	0.00790069	-0.334985	0.188053	Zc3h15	0.000834248	0.20608	1.16966	Wnk2	0.0046272
Sh3tc2	0.00687014	-1.35565	0.253207	Erf	0.0122563	0.516979	0.00925757	Pde2a	0.000228842	-1.0827	1.7327	Plp2	0.0079014	0.480051	0.19906	Pgf	0.000515592	-2.01803	1.37706	Col12a1	0.000211326	1.26669	1.76896	Flywch1	0.00713333	0.244555	0.234637	Mtmr6	0.00153861	0.264596	0.900661	Pstk	0.00640583	-0.524925	0.28569	Mon2	0.0125149	0.37724	0	Gpnmb	0.00798408	0.760171	0.188053	Lrrc3	0.000835645	-0.400453	1.16966	Nop10	0.00479686
Hoga1	0.00689398	-1.12862	0.253207	Slc39a10	0.0122864	-0.203684	0.00925757	Ang	0.000227884	1.01996	1.7327	Psen1	0.00795664	0.287937	0.19906	Taf15	0.000523245	-0.251368	1.37297	Slfn10-ps	0.000211161	2.31214	1.76896	A630007B06Rik	0.00716217	0.353257	0.234637	Nrbp2	0.00155365	-0.700113	0.900661	Tbc1d9b	0.00640094	-0.250967	0.28569	B130034C11Rik	0.0125319	-1.24089	0	Ftsj1	0.00800582	0.137898	0.188053	Mapk15	0.000833652	-0.774556	1.16966	Lama5	0.00476967
Mtap1a	0.00698177	-2.0317	0.251447	Slc25a33	0.0122944	0.519397	0.00925757	Lgals12	0.000229041	0.779162	1.7327	Atl2	0.00797126	-0.5234	0.19906	Cbx8	0.000525441	0.842033	1.37215	Ccdc137	0.000210566	0.540939	1.76896	Cebpb	0.00727549	-0.460255	0.234416	Fads1	0.00154619	-0.657939	0.900661	Cks2	0.00642121	0.53666	0.28569	Tfdp2	0.0125496	0.48847	0	Polr3e	0.00802962	-0.307198	0.187919	Mtx1	0.000838601	-0.196999	1.16906	Slc7a11	0.00479994
Rab22a	0.00698111	-0.467843	0.251447	Nudt6	0.0123056	0.586604	0.00925757	Hp	0.000229633	-1.10473	1.73252	Gm5627	0.00797273	-0.954642	0.19906	Gpaa1	0.000526506	0.447201	1.37215	Kif21a	0.000211626	0.840265	1.76896	Spint2	0.00725223	-0.493897	0.234416	Dhdh	0.00156981	0.278326	0.897701	B630019K06Rik	0.00642479	1.13963	0.28569	Gm3219	0.0126051	-1.00567	0	Ubc	0.00806938	0.554198	0.186709	Ttc9b	0.000843759	-0.304249	1.16733	Hectd3	0.00470815
Gmfb	0.00697272	-0.555579	0.251447	Rasd1	0.0123226	-1.44766	0.00925757	Spc25	0.000231768	-2.40467	1.7302	Tgif2	0.00798174	-0.638611	0.19906	Thumpd3	0.000528154	0.173324	1.37172	Tap1	0.000211754	1.82408	1.76896	Ift20	0.00729089	-0.327155	0.234416	Prdm2	0.00158109	0.291785	0.895525	Camk2d	0.00645798	0.798486	0.284852	Rpn1	0.0126269	-0.384772	0	Gm11818	0.00810734	-0.286546	0.185604	Fh1	0.000854873	0.220801	1.16444	BC048546	0.00476154
Apln	0.0069378	-1.54331	0.251447	Elmod3	0.0123387	0.486542	0.00925757	Ewsr1	0.000231854	0.384287	1.7302	Sfpi1	0.00798204	0.828193	0.19906	Rabgef1	0.000530013	-0.608024	1.37113	Zfp449	0.00021119	-1.52871	1.76896	Mnat1	0.00729211	-0.253043	0.234416	Mal2	0.00158961	-1.75423	0.89505	Kif1c	0.00646488	-0.184687	0.284852	Cntfr	0.0126648	2.81481	0	Cetn4	0.00814288	-0.592009	0.184635	Eef1a2	0.000852394	-0.136878	1.16444	Lsm1	0.00477968
Hlcs	0.00699821	-0.476623	0.251355	Hspb1	0.0123623	0.89368	0.00925757	Lass3	0.000232896	-1.53716	1.73011	Cab39	0.00799805	0.240317	0.19906	2310067B10Rik	0.000532349	0.636694	1.37015	Dph2	0.000213014	1.06437	1.76845	Ccdc116	0.00727621	0.908971	0.234416	Bach1	0.00158652	0.736845	0.89505	Dcaf11	0.00650576	-0.191742	0.283044	Rabl2	0.0126812	-1.59633	0	Gmeb1	0.00818437	-0.219606	0.184284	Lrrc17	0.000854867	1.14717	1.16444	Lphn1	0.00477302
S100a6	0.00701364	-0.537217	0.251326	G530011O06Rik	0.012439	0.514167	0.00925757	Got1l1	0.000232883	-2.26429	1.73011	Pcbp2	0.00801008	0.233598	0.19906	Appbp2	0.000537167	-0.531004	1.36901	1110007C09Rik	0.000213672	0.46715	1.76845	AI314976	0.00727012	-0.257802	0.234416	Sgce	0.00159455	-0.419163	0.894631	Spa17	0.00653393	1.60082	0.282094	Sh3tc1	0.0127478	0.758855	0	Lars	0.00817457	0.185282	0.184284	Slc1a4	0.000861002	-0.269745	1.16226	Sidt2	0.00474146
Bpifb6	0.00712591	-1.71149	0.249105	Ripk1	0.0124449	0.169731	0.00925757	Thra	0.000234484	0.668146	1.72808	Fes	0.0080283	0.852265	0.19906	Gnpnat1	0.000536398	0.432121	1.36901	Supt3h	0.000213256	-0.626223	1.76845	Slc16a6	0.00730943	-0.602095	0.23431	Nrd1	0.00161552	0.229511	0.891726	Lad1	0.00657932	1.17641	0.281643	Pigg	0.0127776	0.676807	0	Dhrs7b	0.00820355	0.153355	0.184192	Glb1	0.000866682	-0.336895	1.16209	Nme1	0.00476607
Lama5	0.00706843	-1.23949	0.249105	Zw10	0.0124809	-0.387265	0.00925757	Insig1	0.000236299	-1.051	1.72736	Orc6	0.00804451	-0.332912	0.19906	Itga5	0.00053512	-1.41173	1.36901	Col4a1	0.000214547	0.695952	1.76759	Snap47	0.00736956	-0.265222	0.232507	Phtf2	0.00161334	0.167421	0.891726	Kcnq1ot1	0.00659652	0.472963	0.281643	Ubc	0.0127893	-0.696521	0	Rpf2	0.00828088	-0.283371	0.182881	Pkp2	0.000863541	-0.322729	1.16209	Abcd4	0.00471822
Pars2	0.0071999	0.565674	0.249105	Cstf2t	0.0125333	-0.218408	0.00925757	Fuca2	0.000236372	-0.983787	1.72736	Leprot	0.00804524	0.281433	0.19906	Tmem190	0.000540732	1.61929	1.36798	Slc39a1	0.000215157	0.582877	1.76728	Uty	0.00737108	0.266748	0.232507	Hsd17b4	0.00161525	-0.333969	0.891726	Abcc3	0.00656445	-0.4617	0.281643	Gm9159	0.0127932	-0.659144	0	Eif1	0.0082589	-0.1532	0.182881	Zfp871	0.000866861	0.231078	1.16209	Ttll5	0.00472491
C230091D08Rik	0.00715588	-0.226377	0.249105	Hc	0.0125571	-1.37168	0.00925757	Xpnpep2	0.0002358	1.67203	1.72736	Rbm5	0.00804714	-0.341047	0.19906	Itgb5	0.000540618	-0.687412	1.36798	Znrf1	0.000215704	0.763619	1.7671	Gng5	0.00742538	-0.303103	0.231968	Synm	0.00162143	0.452932	0.891059	BC031181	0.00658401	-0.248534	0.281643	Heatr2	0.0128506	-0.508331	0	Ctnna1	0.00828038	0.167956	0.182881	BC005537	0.000877632	0.104743	1.15769	A330102I10Rik	0.00478961
Pde2a	0.00719981	-0.807232	0.249105	D330050G23Rik	0.0125715	-1.71283	0.00925757	Ppip5k1	0.000237042	-0.279918	1.72705	BC028528	0.00807058	0.815936	0.19906	Serpine1	0.000542518	-2.28587	1.36793	Dym	0.000216372	-0.31969	1.76667	Cpt2	0.00742459	-0.476589	0.231968	Nab1	0.00166078	-0.386689	0.88796	Ndufa9	0.00662606	-0.225767	0.281534	Atpif1	0.0129227	-0.636055	0	Dars2	0.00839643	0.342704	0.182671	Pstpip2	0.000879404	0.444452	1.15769	Loxl2	0.00471938
Zfp553	0.00713772	0.690861	0.249105	Numbl	0.0125976	0.748642	0.00925757	Idh3b	0.000238257	0.545023	1.72619	Sema3b	0.00808373	0.462676	0.19906	Ankrd9	0.00054307	1.05404	1.36793	Zcchc2	0.000219799	1.21746	1.76493	Tlr3	0.00742714	0.703663	0.231968	Mr1	0.0016449	0.429285	0.88796	B3gnt1	0.00661396	-0.344661	0.281534	Lrrc40	0.0129907	0.392791	0	Atp4a	0.00841806	0.89118	0.182671	Cnnm3	0.000921805	-0.197112	1.15654	Dctn4	0.004751
Zdhhc2	0.00713912	-1.1004	0.249105	Selenbp2	0.0126208	0.592581	0.00925757	Ctsk	0.000238512	-1.67983	1.72619	Dbp	0.0081033	1.16541	0.19906	Acat2	0.000546838	0.433334	1.36584	Lor	0.0002194	2.61318	1.76493	Slc18a1	0.00747329	1.65467	0.231259	Abl2	0.00168784	0.322893	0.88796	Dst	0.00668695	0.498594	0.280735	Txndc5	0.0130237	-0.340747	0	Dhx38	0.00840888	0.256955	0.182671	Enah	0.000906059	0.174376	1.15654	Pdcd1lg2	0.00470922
Ccdc162	0.00709912	-1.27386	0.249105	Hepacam	0.0126615	1.07006	0.00925757	Ebf2	0.000241319	1.31975	1.72265	Stat5a	0.00810366	-0.230458	0.19906	Fgfr3	0.000548647	-0.897743	1.36532	Gnl2	0.000219362	0.732325	1.76493	Epm2aip1	0.00747348	0.163808	0.231259	Ankrd5	0.00167841	-1.94524	0.88796	Gbp11	0.00670468	2.10816	0.280735	Hsp90aa1	0.0130447	-0.396642	0	Smarca4	0.00843475	0.273311	0.182671	Spred1	0.000903586	0.211343	1.15654	Tmc4	0.00483838
Sdr39u1	0.00715876	0.46181	0.249105	Edem3	0.0126858	0.143783	0.00925757	Tbc1d4	0.000241474	0.548439	1.72265	Orai3	0.00813693	0.327549	0.19906	Dpt	0.000555809	-0.714247	1.36352	Eps8	0.000219991	1.26402	1.76493	Kank3	0.00748626	0.334349	0.231259	Dpm3	0.00168242	-0.561485	0.88796	AB124611	0.00670814	-1.47599	0.280735	Tars2	0.0130692	-0.326909	0	Stra6	0.00835369	0.968134	0.182671	Ubap2	0.000898446	-0.17542	1.15654	Adh5	0.00485309
Prps1	0.00719841	-0.688377	0.249105	Dkkl1	0.0126956	-1.97097	0.00925757	Wfs1	0.000242078	-0.917226	1.72248	P2ry6	0.00815337	0.855117	0.19906	Zfp655	0.000559016	-0.538026	1.36352	Map4k5	0.000219568	0.831182	1.76493	Fkbp15	0.00756	0.200236	0.230077	Crot	0.00168828	0.257635	0.88796	Cybasc3	0.00667944	-0.50457	0.280735	Rqcd1	0.0130947	-0.288976	0	Matk	0.0083027	-0.272223	0.182671	Ptprd	0.000892344	0.333028	1.15654	Iffo1	0.00488434
AI597479	0.00730282	-0.495768	0.248961	Ccdc47	0.0126966	0.103539	0.00925757	Nampt	0.000243407	0.679408	1.72166	Gpr137b	0.00816298	0.533793	0.19906	AI854703	0.0005588	0.792174	1.36352	Ipo11	0.000217911	-0.349788	1.76493	Wee1	0.00756947	-0.822258	0.230077	Insig1	0.0016579	-1.04713	0.88796	Chic1	0.00665875	-1.37833	0.280735	Sh2d3c	0.0131428	-0.666483	0	AW549877	0.00843732	-0.223189	0.182671	Arhgef17	0.000918982	-0.231864	1.15654	Rpl36al	0.00487299
Atg16l1	0.00732258	-0.388898	0.248961	Cgnl1	0.0127419	0.49885	0.00925757	Gcap14	0.000244049	-0.542719	1.72166	Myof	0.00816544	0.870593	0.19906	Ube2s	0.000552323	-0.32414	1.36352	Eml2	0.000221236	-0.755895	1.76338	Klhdc1	0.00756267	-0.2913	0.230077	Hoxa3	0.00167074	-0.455764	0.88796	Psen2	0.00677332	-0.466517	0.280387	Gpr160	0.0131483	1.79454	0	Lix1	0.00844252	-0.628586	0.182671	Sh2b1	0.000884589	-0.127592	1.15654	Sil1	0.00487692
Angptl3	0.007227	-1.34573	0.248961	Actn4	0.0127562	0.445759	0.00925757	Slc22a2	0.00024405	-1.84248	1.72166	Rabgef1	0.00820051	0.0969044	0.19906	Aoc3	0.000557623	-0.724249	1.36352	Six5	0.000222507	-0.875205	1.7618	Grpel2	0.00753513	-0.336136	0.230077	Stim1	0.00163841	0.235671	0.88796	Sgk2	0.00680588	-0.793969	0.280387	Ddost	0.0132117	-0.307154	0	Mib1	0.00843649	0.185625	0.182671	Herc4	0.000896997	0.226721	1.15654	Hsbp1	0.0049528
Adap1	0.00731081	-0.371102	0.248961	Rfc4	0.0127585	-0.522576	0.00925757	Cdca8	0.000245725	-1.67089	1.71959	Dok2	0.00821033	0.75793	0.19906	Dach1	0.000553372	-1.84099	1.36352	4930519G04Rik	0.00022491	1.07915	1.75893	Nrarp	0.00760406	0.834262	0.229401	Usp47	0.00165611	0.268754	0.88796	Dap3	0.00675152	-0.215204	0.280387	1700052N19Rik	0.0132562	0.444226	0	2610019E17Rik	0.00846568	-0.763033	0.182382	Ccdc6	0.000909334	-0.227717	1.15654	Cwc15	0.00498417
Ret	0.007271	-1.68794	0.248961	Cyp4a31	0.0128196	0.559242	0.00925757	Taf8	0.000246608	0.461451	1.71893	Naga	0.00821118	0.215157	0.19906	Fam49b	0.000556813	0.5965	1.36352	Ptbp1	0.000224872	0.785509	1.75893	Syt3	0.00761273	0.427155	0.229401	Usp34	0.00164163	0.303111	0.88796	Bank1	0.00683145	-2.52924	0.280387	Adrb3	0.0133201	-1.17233	0	Ube2b	0.00850362	-0.305413	0.181403	Gns	0.000895221	-0.245162	1.15654	Mir677	0.00497798
Cd209c	0.00731197	-0.710049	0.248961	Rad9	0.0128288	-0.351763	0.00925757	Adam15	0.000250063	0.405158	1.71647	Spef1	0.00822033	0.669475	0.19906	Litaf	0.000560739	-1.52581	1.36308	Rrp9	0.000228112	0.69932	1.75458	Zfp513	0.00767851	0.312055	0.226561	Hspa4	0.001665	0.226246	0.88796	Ppfibp2	0.00679769	0.457915	0.280387	Rasal1	0.0133577	1.49824	0	Fchsd1	0.00851991	-0.38903	0.181403	Itga3	0.000886835	-0.22273	1.15654	Pitrm1	0.00496222
Rab4a	0.0072846	-0.942242	0.248961	Pold1	0.0128665	-0.872896	0.00925757	Grtp1	0.000249691	-1.00568	1.71647	8430408G22Rik	0.00824021	-1.03979	0.19906	Gm17296	0.000564171	1.04958	1.36132	Lrrc58	0.00022799	0.56027	1.75458	Ppfibp2	0.00787733	0.55699	0.225861	Sorbs3	0.00168254	0.567199	0.88796	9430038I01Rik	0.00675435	-0.684118	0.280387	Myom1	0.0133675	1.25524	0	Ttpal	0.00864538	-0.177406	0.179597	Pnpo	0.000916042	-0.304877	1.15654	Eif3l	0.00498165
Cadps	0.00729964	-1.90671	0.248961	Timp3	0.0128684	0.857403	0.00925757	Csgalnact1	0.000248701	-0.963054	1.71647	Folr2	0.00826707	0.90578	0.19906	Cmtm3	0.000565697	-0.851256	1.36104	Lrp10	0.000228781	0.289523	1.7542	Taok2	0.0078903	0.337407	0.225861	Cdc42ep1	0.00166004	-0.691376	0.88796	Hdac9	0.00677867	-2.23808	0.280387	Ssr1	0.0134174	-0.534896	0	Zfp933	0.00859398	-0.384471	0.179597	0610009D07Rik	0.000922644	0.219522	1.15654	Hars	0.00497344
Nmd3	0.00748681	0.281648	0.247785	Gm13308	0.012869	0.411163	0.00925757	Dap	0.000249405	-0.650654	1.71647	Mapre2	0.00826761	0.356381	0.19906	Rtn4	0.000567572	0.345951	1.36049	Nol12	0.000231418	0.49807	1.75012	Imp3	0.0078077	-0.174557	0.225861	Lrrc58	0.00168335	0.481606	0.88796	Siva1	0.00684054	-0.726667	0.280387	Dbf4	0.0134179	-0.713764	0	Bccip	0.00865353	-0.29119	0.179597	Nemf	0.000899058	0.287202	1.15654	Snx2	0.0049552
Tspan2	0.00747033	-0.703209	0.247785	Gm5150	0.0128837	-1.60109	0.00925757	Tln2	0.00025364	-0.541443	1.71119	Dusp4	0.00827857	-0.73261	0.19906	Fbxo18	0.000575195	0.30925	1.35918	Nudcd3	0.000232819	-0.321785	1.74839	Tmod2	0.00773522	0.561935	0.225861	Mpp1	0.00166711	-0.347625	0.88796	Pdlim2	0.00685338	-1.28049	0.280387	Wdr45l	0.0134342	0.537658	0	Apoa1	0.00866125	-1.15242	0.179597	Akap5	0.000900471	1.11733	1.15654	Speg	0.00502884
Cgref1	0.00754987	-0.672398	0.247785	Gab2	0.0129322	0.474765	0.00925757	Arhgap39	0.000256534	-0.761623	1.70715	Snx5	0.00828702	0.639401	0.19906	Ptx3	0.00057356	-2.05125	1.35918	Tle1	0.000233938	1.10704	1.74808	Nup43	0.00778816	-0.523853	0.225861	Bmpr2	0.00171043	0.444405	0.884071	Bscl2	0.00682457	-0.303515	0.280387	D030028A08Rik	0.0135085	1.86987	0	Mylk4	0.00861076	-0.292932	0.179597	Hivep1	0.00091376	0.194344	1.15654	Epha10	0.00506952
Htra3	0.00744442	-1.0305	0.247785	Top3b	0.0129525	-0.221646	0.00925757	Gpd2	0.000259869	0.751871	1.70635	Creb3l3	0.00829411	1.18447	0.19906	Actb	0.000573468	-1.12964	1.35918	Pcgf5	0.000233609	0.683446	1.74808	Rnd2	0.00779741	0.864553	0.225861	Hspa12a	0.00170947	-0.845561	0.884071	Ly6c1	0.00687095	-1.07742	0.280161	Arl4d	0.0135158	-0.656166	0	6330403M23Rik	0.00863805	-0.412282	0.179597	Sdha	0.000922523	0.134541	1.15654	Ipw	0.00506274
Scfd2	0.00753729	-0.392013	0.247785	Gm15421	0.0130435	-0.524641	0.00925757	Cyp2j8	0.000258652	-1.34998	1.70635	Entpd2	0.00831079	0.297697	0.19906	E130317F20Rik	0.000577461	1.00964	1.35918	Cep192	0.000234595	-0.746454	1.74774	Cox7c	0.00783485	-0.261913	0.225861	Asns	0.0017144	-1.05264	0.883948	Specc1	0.00688929	1.42351	0.279887	Rala	0.0135945	-0.455129	0	Unkl	0.00868526	-0.204085	0.179278	Zfp72	0.000917944	0.344466	1.15654	Rab11fip3	0.00507255
Spns1	0.00752347	-0.454887	0.247785	Syn3	0.0131085	0.58049	0.00925757	Nup54	0.000259063	0.40527	1.70635	Rab3il1	0.0083154	0.551107	0.19906	Polr3h	0.000572567	0.783419	1.35918	Tax1bp1	0.000238907	0.193822	1.74071	Parp8	0.00785079	-0.403361	0.225861	Itga8	0.00171854	-0.447175	0.883783	Tifa	0.00692516	1.42251	0.278707	Snx10	0.0136084	0.734706	0	Ccdc89	0.00876527	0.606851	0.176178	Gm10389	0.000910381	0.169191	1.15654	9330158H04Rik	0.0051001
Aagab	0.00753123	-0.331773	0.247785	Sfmbt1	0.0131233	0.20275	0.00925757	Hmgb1	0.000260155	0.337357	1.70635	Rpp25	0.00836445	0.786455	0.197386	Twf1	0.000576403	0.357743	1.35918	Tnip2	0.000239784	0.870786	1.74	Nid2	0.00784615	0.873482	0.225861	Aimp2	0.00175152	0.371508	0.883561	Fryl	0.00695015	0.44151	0.278707	Zfp759	0.0136474	0.65388	0	Mast3	0.00881822	0.34524	0.174442	Ptx4	0.000889937	-1.10307	1.15654	Mcph1	0.00511567
Tcta	0.00755778	-0.853923	0.247785	Bmp4	0.0131309	1.09194	0.00925757	Gstt3	0.000258818	1.22378	1.70635	2700081O15Rik	0.00843164	-0.43411	0.196148	Tmsb4x	0.000576566	-0.734017	1.35918	B4galt1	0.000242703	1.30801	1.73836	Gpt	0.00780711	-0.341557	0.225861	Arl8b	0.00174657	0.127077	0.883561	Mtch1	0.00694157	-0.271397	0.278707	Phf17	0.0136493	-0.345219	0	1700029J07Rik	0.00883833	-0.438474	0.174331	Calm2	0.000914232	0.178181	1.15654	Col7a1	0.00511233
Pias4	0.00743644	0.406219	0.247785	B230208H11Rik	0.0131454	0.500502	0.00925757	Hic1	0.000259367	0.825403	1.70635	Plin3	0.00844626	0.297946	0.196148	Ctss	0.000581715	-1.67019	1.35774	Nop14	0.000241907	0.532223	1.73836	4632428C04Rik	0.00790727	-0.614059	0.225861	Inpp5a	0.00174592	0.250334	0.883561	4833420G17Rik	0.00699175	0.437924	0.276992	Nbea	0.0136697	-1.38276	0	Cenpf	0.00889419	-0.484765	0.173346	Map3k2	0.000895318	0.152524	1.15654	Pdia6	0.0050965
Ezh1	0.00750015	-0.649949	0.247785	Sulf2	0.0131568	0.447002	0.00925757	St6galnac3	0.000261428	-0.775834	1.7051	Kcnn4	0.00847472	1.03479	0.196148	Gtpbp10	0.000581362	0.285664	1.35774	Cpeb1	0.000242041	0.709816	1.73836	Pex6	0.00774303	-0.354436	0.225861	Ppm1m	0.00172552	-1.34683	0.883561	Usp53	0.00703291	0.438736	0.276545	Gdf3	0.0136797	1.74986	0	Drg2	0.00887874	0.129055	0.173346	Hoxa1	0.000924669	-1.93094	1.15647	Hsd11b2	0.00514879
2810032G03Rik	0.00757083	-1.32503	0.247785	Sirt7	0.0131936	-0.548175	0.00925757	Acadsb	0.000262048	0.413467	1.70494	Dlg1	0.00850373	-0.215009	0.196148	Creg1	0.000583181	0.381813	1.35755	Fuk	0.00024219	-1.03172	1.73836	Acta2	0.0079129	-0.551009	0.225861	Pgs1	0.0017365	0.178782	0.883561	Barhl2	0.00704459	-0.726954	0.276545	Prkar1b	0.0136873	1.61751	0	Zfp646	0.00895762	0.213274	0.171133	BC029722	0.000932293	-0.17402	1.15551	Foxf2	0.00513474
Hist1h1c	0.00758366	-0.818296	0.247785	Slc2a8	0.0132063	0.228317	0.00925757	Rps6kc1	0.000263868	-0.331813	1.70438	Efhd2	0.00851843	0.697727	0.196148	Tceal8	0.000584316	-0.662489	1.35755	Aoc3	0.000243129	-0.95034	1.73836	Rai2	0.00790641	-0.38118	0.225861	BC005537	0.00175033	0.326882	0.883561	Rtkn	0.00703429	1.02035	0.276545	Gnl1	0.0136874	0.367917	0	Gm561	0.00904152	-0.505438	0.17007	Nfia	0.000931694	0.389215	1.15551	Pdhb	0.00514093
Tspan17	0.00750633	-1.18109	0.247785	Eif2ak2	0.0132175	0.208949	0.00925757	Kirrel	0.00026397	-0.780179	1.70438	Tgfbi	0.00854748	0.649168	0.196148	Wwtr1	0.000585807	-0.374452	1.35731	Ptprj	0.000247632	1.29151	1.73341	Tlr5	0.00809998	1.56058	0.220695	Gsk3b	0.00174824	0.291024	0.883561	Slc38a6	0.00705539	-0.630082	0.276545	Rp9	0.013703	-0.456098	0	Sulf2	0.00903311	0.595705	0.17007	Pdxdc1	0.000931892	0.0735292	1.15551	Zfp938	0.00519402
Ebag9	0.00755479	0.338144	0.247785	Pcbp3	0.0132207	0.424665	0.00925757	Maob	0.000263842	0.836873	1.70438	Tardbp	0.0085607	-0.288897	0.196148	Drosha	0.000589337	-0.43233	1.3558	Uvrag	0.000248186	-0.296566	1.73341	Il15ra	0.00808786	0.421863	0.220695	Arid1b	0.00173487	0.261928	0.883561	Fgb	0.00712763	0.597351	0.276443	Adamts15	0.013719	1.93023	0	A2m	0.00903026	1.03114	0.17007	Uqcrc2	0.000937342	0.127279	1.1549	Ccdc90b	0.00523553
Nat15	0.00751795	0.296106	0.247785	Ctla4	0.0132879	-2.42723	0.00925757	Tmem159	0.000266957	0.92746	1.70036	9330175E14Rik	0.0085713	-1.40782	0.196148	Armcx2	0.000590196	-0.731546	1.3558	Agpat5	0.000248378	0.287736	1.73341	Lypd6	0.0081313	-0.769099	0.220695	Ift140	0.00172744	-0.824234	0.883561	Adh4	0.007111	-0.321044	0.276443	Ndufs5	0.0137433	-0.496991	0	Jmjd6	0.00905169	-0.174384	0.17007	Nit2	0.000937029	-0.238257	1.1549	Dnajc7	0.00523891
Mageb18	0.00748599	-2.35861	0.247785	Camkk1	0.0133036	-0.706289	0.00925757	Ephx1	0.000267908	-0.919687	1.69968	Dnase1l1	0.00857501	0.577274	0.196148	Papolg	0.000594076	-0.35851	1.35382	Paqr4	0.000247961	-0.561752	1.73341	Arhgap11a	0.00809335	0.521412	0.220695	Slc1a1	0.0017543	-0.50237	0.883561	Tmem41b	0.00707275	-0.35499	0.276443	Ept1	0.0138023	-0.476531	0	D030028A08Rik	0.00907043	-0.389964	0.170036	Tshr	0.000943914	-1.2363	1.15273	Actr10	0.00521299
2610016A17Rik	0.0076175	-1.46337	0.246714	Eif4g1	0.0133151	0.299548	0.00925757	Utp11l	0.000270056	0.385155	1.69707	Man2b1	0.00859837	0.537522	0.196148	Tecpr2	0.000596372	0.64828	1.35364	Dtx4	0.00024704	-0.893972	1.73341	Pappa	0.00809436	0.617401	0.220695	Ppt1	0.00177451	-0.359964	0.883154	Tmem25	0.00711612	0.730262	0.276443	Hsbp1	0.0138116	-0.464629	0	Eid1	0.00923485	-0.234411	0.169985	Sema4f	0.000950002	-0.287847	1.15255	Wbp4	0.00522671
Slc2a10	0.0076329	-1.74365	0.246698	Map2k3	0.0133783	0.33423	0.00925757	Adamtsl4	0.000272851	0.820697	1.69346	Lypd6	0.00863364	-1.77614	0.196148	Emr4	0.000596694	-2.54418	1.35364	Tmbim1	0.000250376	0.819003	1.73165	Triap1	0.00812186	-0.374657	0.220695	Mfsd10	0.00176727	-0.761353	0.883154	Bud13	0.00708714	0.463022	0.276443	AI504432	0.0138199	1.17609	0	Gnai3	0.00919165	-0.1033	0.169985	Cd68	0.000950263	-0.313976	1.15255	Tmem176a	0.00526117
Irak2	0.00767651	-1.42932	0.245083	Herpud2	0.0133837	0.165769	0.00925757	Matk	0.0002737	-1.81471	1.69297	Arhgap32	0.00863636	-0.407387	0.196148	Emr1	0.000599787	-1.5313	1.35225	Serpinb2	0.000250176	2.81145	1.73165	Cd163	0.00815202	1.0752	0.220695	Hipk2	0.00177059	0.673306	0.883154	C1qtnf9	0.00715332	-1.43603	0.275739	Zfp958	0.0138443	0.481147	0	Pla2g2c	0.00914357	-0.962106	0.169985	Map3k12	0.000952694	-0.13061	1.15255	4930453N24Rik	0.00530181
1500015O10Rik	0.00833247	-1.70612	0.240531	Trim24	0.013388	0.489167	0.00925757	Atp6v0d2	0.000274318	-3.65904	1.69285	Ankrd27	0.00864106	-0.100571	0.196148	Ppdpf	0.000601478	0.427582	1.35188	Larp4b	0.000251642	0.441361	1.73032	Ccr3	0.00813769	1.70259	0.220695	Sfxn5	0.0017658	-0.649184	0.883154	Insig2	0.00725533	-0.894064	0.275039	Snx25	0.0138809	0.666854	0	Luc7l2	0.00926106	-0.272998	0.169985	Gtf2f1	0.000947987	0.190718	1.15255	Nav1	0.00536897
Atg13	0.00839574	-0.293392	0.240531	Ifnar2	0.013401	0.232064	0.00925757	Sh3pxd2b	0.000275851	-1.16328	1.69128	Gm4262	0.00867426	-0.388714	0.196148	2310057M21Rik	0.000602739	-1.02345	1.35183	Acox3	0.000252523	-0.626938	1.72966	Supt6h	0.00803444	0.343407	0.220695	Ifi27l2a	0.00176336	-1.88433	0.883154	A130010J15Rik	0.00735954	0.470544	0.275039	Man2a1	0.0138811	0.455064	0	Zfp788	0.00909623	-0.308351	0.169985	Dusp5	0.000953702	-1.63032	1.15255	Syt6	0.00534995
Rcn1	0.00842667	0.384295	0.240531	Yif1b	0.0134117	0.22224	0.00925757	Prokr1	0.000276513	2.05447	1.6911	5430435G22Rik	0.00868749	0.829276	0.196148	Fbxo44	0.000607252	0.730722	1.34945	Ate1	0.000254461	-0.365247	1.72719	Gm13298	0.00818055	1.06107	0.220031	Sema4d	0.00177689	0.388698	0.883154	Rbck1	0.00727499	-0.437088	0.275039	Galnt6	0.0138884	1.64363	0	Nme6	0.00920703	-0.204472	0.169985	Kcnn3	0.000963276	-0.23659	1.15205	Runx3	0.00534108
Snai1	0.00778233	0.88411	0.240531	Snx18	0.0134134	0.312957	0.00925757	F2r	0.000277452	-1.36431	1.69048	Cyp4a32	0.00869281	1.77447	0.196148	Slc20a1	0.000611023	-0.718799	1.34846	Prr5l	0.000255371	1.62745	1.72665	Smg6	0.00820384	0.318563	0.219649	Gng11	0.00178901	-0.778351	0.881054	Lrrc42	0.00731667	0.321298	0.275039	Zfp953	0.0139564	0.778527	0	Acot2	0.00921215	0.180086	0.169985	Tmem201	0.000959098	-0.239656	1.15205	Zfp498	0.00533441
Faf1	0.00796739	-0.247234	0.240531	Mir682	0.0134196	-0.824705	0.00925757	Mpst	0.000279059	0.517389	1.68882	Npc1	0.00871361	0.595885	0.196148	Cyp2e1	0.000610911	1.97776	1.34846	Vps72	0.000256279	-0.394593	1.72665	Heatr7b1	0.00851977	0.716599	0.218043	Dstn	0.00180689	-0.331918	0.880971	Isoc2b	0.00734468	-0.81748	0.275039	Lace1	0.0139577	-0.297246	0	Arhgap31	0.0091461	0.267001	0.169985	Crhr2	0.000958936	-0.580651	1.15205	Ccnb1	0.00535579
Ythdf2	0.0080146	0.338658	0.240531	Nucb1	0.013451	0.222168	0.00925757	Tacc3	0.000279858	-0.76952	1.68843	Pde5a	0.00871725	-0.348754	0.196148	Ctif	0.000613354	-0.553902	1.34765	Lox	0.000255819	1.58914	1.72665	Mgst3	0.00842295	-0.255743	0.218043	Parm1	0.00180355	0.42363	0.880971	AI987944	0.00733928	0.410572	0.275039	2610206C17Rik	0.013974	1.28621	0	Zfp36l2	0.00913186	0.360817	0.169985	Nckipsd	0.00096419	-0.222432	1.15205	Mtpap	0.00536477
Fgl2	0.00832288	0.840682	0.240531	Bdnf	0.0134722	1.09901	0.00925757	Prkch	0.000282412	-1.1858	1.68533	Tnfrsf10b	0.00875548	-0.319906	0.196148	Bcl2a1d	0.000616929	-1.63489	1.3464	Ppara	0.000258541	-1.40646	1.72368	Ppp2r4	0.00852414	-0.218793	0.218043	Pts	0.00179764	-0.27145	0.880971	Cln3	0.0072263	-0.402824	0.275039	Ankrd28	0.0140575	0.567613	0	Maged2	0.00923963	0.172889	0.169985	Spnb3	0.000964139	0.30983	1.15205	Abl1	0.00541284
Slc34a2	0.00851625	-1.59749	0.240531	Klrb1f	0.0134877	-1.85628	0.00925757	Hspa1b	0.000283154	0.832702	1.68504	Gm14391	0.00877213	-0.306605	0.196148	1700052N19Rik	0.00061753	0.734982	1.3464	Mapk1	0.000261843	0.259963	1.71902	Slc43a3	0.00852205	0.523886	0.218043	Pank3	0.00180424	-0.39642	0.880971	1700030J22Rik	0.00735533	1.29956	0.275039	Utp15	0.0140985	0.427834	0	Mid1	0.00926989	0.76567	0.169985	Spns1	0.00097247	-0.126618	1.15003	Smpd3	0.00540777
Sdsl	0.00817438	-1.47903	0.240531	Dbp	0.0134902	1.1155	0.00925757	Folh1	0.000284014	-0.899928	1.68456	Wipf2	0.00877359	0.18588	0.196148	Ptges	0.000627898	1.03077	1.3436	Cyth3	0.000262474	0.947346	1.71882	Ncoa3	0.00846482	0.24252	0.218043	Sh3bp1	0.00180501	-0.98613	0.880971	Fbxl22	0.00732	1.38941	0.275039	Mtmr11	0.0141989	-1.24861	0	4930558K02Rik	0.00932949	0.81092	0.169729	Dhrs7	0.000970838	-0.368571	1.15003	Nhs	0.00544209
Lmtk2	0.0083245	-0.512849	0.240531	Plbd2	0.0135503	0.298105	0.00925757	Kcp	0.000290858	0.925623	1.68128	Tfpi	0.00878421	0.542692	0.196148	Hat1	0.00063323	-0.710343	1.3436	Ncapd2	0.000264101	-0.893532	1.71799	Hey1	0.00850716	0.520439	0.218043	Hdac9	0.00181308	-1.34365	0.880328	Acvr2b	0.00719193	0.990085	0.275039	Ptpn14	0.0142238	1.64525	0	Rpap1	0.00931422	0.211005	0.169729	Fzr1	0.000975813	-0.189729	1.14938	Rpe	0.00546506
9430076C15Rik	0.00847029	1.03087	0.240531	Larp4	0.0135637	0.349128	0.00925757	Zfp324	0.000291169	0.686181	1.68128	Mpeg1	0.00878923	0.884766	0.196148	Spata6	0.000628601	-0.58694	1.3436	Tmco7	0.000264329	-0.456582	1.71799	Gm129	0.00848177	-1.15902	0.218043	Cyp2f2	0.00182274	-1.75943	0.878862	Dynll2	0.00721103	-0.219094	0.275039	Adcy7	0.0142883	1.65656	0	Palm	0.0093058	-0.277182	0.169729	Csmd1	0.000981977	0.418098	1.14749	Itsn2	0.00547975
Mboat7	0.00799597	0.356228	0.240531	Msrb3	0.0135917	0.451549	0.00925757	Tm4sf5	0.000288146	-1.64202	1.68128	Inpp1	0.00880422	0.273356	0.196148	Ahcyl2	0.000625917	-0.60524	1.3436	Gab3	0.000264504	-1.5782	1.71799	Sec22b	0.0084259	-0.192831	0.218043	Mcam	0.00183183	-0.576198	0.877912	Tbccd1	0.0072743	-0.506361	0.275039	Eif1b	0.0143472	-0.467736	0	4930562C15Rik	0.00937175	1.43803	0.168605	Scml4	0.000985236	-0.397477	1.14689	Prkra	0.00556741
2810047C21Rik1	0.00791518	-1.03468	0.240531	Cyb5r2	0.013592	1.12209	0.00925757	Papola	0.00028896	-0.247065	1.68128	Sirpa	0.00881284	0.682726	0.196148	Timp3	0.000629069	-0.536913	1.3436	Dpysl4	0.000269754	-2.08966	1.71557	Cds1	0.00853801	-0.74958	0.218043	Gps1	0.00183733	0.153922	0.877912	Dynlt1c	0.00719996	-0.781773	0.275039	Zfp619	0.0143494	1.35084	0	A630095N17Rik	0.00971546	-1.36137	0.168048	Dis3l2	0.00099587	-0.203603	1.14523	Immp1l	0.00560225
Ppp1r14a	0.00844049	-0.737447	0.240531	Keap1	0.0136037	0.112642	0.00925757	Gm4262	0.000290662	-0.466675	1.68128	Ywhaz	0.00883866	0.236271	0.195713	Mtmr4	0.000636032	0.352466	1.3436	Smarca5	0.000268842	0.371246	1.71557	Mrps17	0.00852463	-0.233586	0.218043	Gpld1	0.00183442	0.189856	0.877912	Eda2r	0.00736309	-2.16151	0.275039	Setd7	0.0143687	0.535669	0	Mrps14	0.00970119	-0.187196	0.168048	F10	0.000996647	0.500835	1.14523	Mtap1a	0.00551133
Usf2	0.00778872	0.370198	0.240531	Mir703	0.0136043	-0.655075	0.00925757	Senp2	0.000286815	-0.371391	1.68128	Lrrc25	0.0088702	0.925739	0.195325	Foxn3	0.000629242	0.325457	1.3436	Nob1	0.000268253	0.638801	1.71557	Rps16	0.00832895	-0.168573	0.218043	Acacb	0.00185255	0.352335	0.875163	9030617O03Rik	0.00740546	-0.467628	0.273778	Snrpa1	0.0144221	-0.534104	0	Rpl22l1	0.00959257	-0.707644	0.168048	Slc12a7	0.000995648	-0.850983	1.14523	Capza1	0.00558415
Hapln3	0.00840289	-1.53461	0.240531	Kbtbd11	0.0136737	-0.762094	0.00874209	Tm4sf19	0.000287444	-3.93961	1.68128	AU019823	0.00891105	-0.25426	0.195325	Mtmr12	0.000635625	-0.350198	1.3436	Aftph	0.000270392	0.580867	1.71557	Efnb2	0.00848917	0.697847	0.218043	Nf2	0.0018675	0.25227	0.874901	Cables1	0.00741291	-1.74332	0.273778	Ggct	0.0144304	-0.538897	0	Ilf2	0.00953359	0.22221	0.168048	Fgfbp3	0.000993756	0.54953	1.14523	Ube2k	0.00562161
Gm4070	0.00788286	1.19133	0.240531	Syt15	0.0137162	-0.695438	0.00874209	Hspa1a	0.000289877	0.911063	1.68128	Trim45	0.00892783	-0.74501	0.195325	Chd1	0.000623374	-0.792594	1.3436	Cdk5rap3	0.000268457	-0.632193	1.71557	Dnmt1	0.00841527	0.30905	0.218043	Spag9	0.00188214	0.306437	0.874901	Abhd3	0.00745885	-0.257244	0.272756	Sdr39u1	0.0144323	-0.55407	0	Tshb	0.00970766	1.49538	0.168048	Cdr2	0.000998605	-0.350005	1.1452	5330439B14Rik	0.00563468
Gvin1	0.00837912	1.18663	0.240531	Uimc1	0.0137349	0.188721	0.00874209	Apbb3	0.000288732	1.0438	1.68128	Pi4k2a	0.00893437	0.341658	0.195325	Zfp563	0.000630481	0.71471	1.3436	Parp9	0.000270605	1.00622	1.71557	Susd2	0.00831067	0.394101	0.218043	Plekhh1	0.00186699	1.07604	0.874901	Dlg3	0.00744844	0.438375	0.272756	Srrt	0.0144722	-0.321876	0	Tln1	0.00957762	0.296968	0.168048	Etv1	0.00100421	0.551489	1.14443	Mettl9	0.00562842
Ric3	0.00852394	-1.24924	0.240531	Bmx	0.0137567	-0.467401	0.00874209	Lpar3	0.000297926	-1.98805	1.68031	Arhgef40	0.00894622	-0.348761	0.195325	D17Wsu104e	0.000635384	0.230591	1.3436	Neu1	0.000266877	0.520421	1.71557	Mybpc1	0.00847361	-0.392995	0.218043	Qtrtd1	0.0018749	-0.710621	0.874901	Prodh2	0.00752428	-0.3964	0.271425	Lepr	0.0145476	1.46852	0	E130114P18Rik	0.00966098	-0.687477	0.168048	Stub1	0.00100264	-0.219381	1.14443	Ednra	0.00551759
6430531B16Rik	0.00797867	1.24439	0.240531	Zfp958	0.013831	-0.612628	0.00874209	Oscp1	0.000295924	1.10898	1.68031	Kcnc2	0.00895531	-1.68266	0.195325	Wac	0.000635967	-0.486493	1.3436	Slc39a6	0.000269702	1.30051	1.71557	Dad1	0.00845203	-0.136039	0.218043	Tomm70a	0.00186563	0.157107	0.874901	Grhl1	0.00750902	1.57565	0.271425	Zfp85-rs1	0.0145784	0.888223	0	Mfn2	0.00964395	0.30781	0.168048	Zfp488	0.00100654	0.234483	1.14425	Ptger1	0.00559028
Got1l1	0.00823731	-2.13147	0.240531	Dnmt3b	0.013833	-1.18152	0.00874209	Pdgfra	0.000300732	0.874935	1.68031	Gas7	0.00896566	0.790604	0.195325	Klhl20	0.000639194	0.491878	1.34227	Gpr34	0.000268475	-2.57284	1.71557	Tinf2	0.00849989	-0.191446	0.218043	Fbxl17	0.00187859	0.335366	0.874901	Elk1	0.00752456	0.469342	0.271425	Ddx49	0.0145833	-0.317087	0	Pgam5	0.009693	-0.0696953	0.168048	Ing5	0.00101209	0.141265	1.14422	Pan2	0.00563887
Ogfod1	0.00847982	-0.201038	0.240531	Dus3l	0.0138397	-0.274216	0.00874209	2810047C21Rik1	0.000298744	-1.20645	1.68031	Arap2	0.00909404	-0.456236	0.193916	Lin7c	0.000642723	-0.320833	1.34185	2410016O06Rik	0.000271385	1.08795	1.71514	Nynrin	0.00854101	0.851248	0.218043	Arhgef6	0.00187696	0.204895	0.874901	Oaz3	0.00756695	-1.08273	0.27027	Met	0.0145928	0.36576	0	Spns1	0.00943827	0.28383	0.168048	Prkcb	0.00101234	0.271829	1.14422	Ankrd52	0.0055303
Pmfbp1	0.00823038	-2.13903	0.240531	Sdf2l1	0.0138752	-0.651253	0.00874209	Gys1	0.00029424	0.794258	1.68031	Nfatc2	0.00911297	0.80589	0.193916	Gm11711	0.000642493	-1.29226	1.34185	Suv420h1	0.000276493	0.289719	1.70787	BC090627	0.00851725	-0.394421	0.218043	Slc16a2	0.00187379	-0.630262	0.874901	Fkbp3	0.00757324	-0.198937	0.27027	Hat1	0.0145946	0.26709	0	Htr3a	0.00964342	1.18272	0.168048	Ppp1r18	0.00100885	0.308261	1.14422	Lrrc45	0.00560641
Tsnax	0.00783894	-0.227183	0.240531	Cenph	0.0139026	-1.62539	0.00874209	Tarsl2	0.000296348	0.460265	1.68031	Sdc3	0.0091314	0.674917	0.193916	Ywhaq	0.000643458	-0.174437	1.34185	Mtrf1	0.000277364	-0.558966	1.70732	Nfkbia	0.00856204	-0.703062	0.217795	Fbxo40	0.00190598	0.362503	0.870253	Spc25	0.00761868	0.983229	0.269114	Nucb1	0.0146013	-0.46311	0	Srebf1	0.00952944	0.401653	0.168048	Tmem106b	0.00101702	0.201423	1.14338	Brf1	0.00557225
Ilf3	0.00833754	0.539797	0.240531	Mfap5	0.0139211	1.08759	0.00874209	Amotl1	0.000294199	-0.370986	1.68031	Cotl1	0.00914023	0.813153	0.193916	C1qa	0.000646253	-1.51544	1.34079	F830016B08Rik	0.000278266	1.96817	1.70673	Acss2	0.00864888	-0.349344	0.217723	Rabgap1	0.00192774	0.258027	0.869611	Cxcr3	0.00762213	1.10476	0.269114	Tbc1d30	0.0146048	1.13202	0	Hexim1	0.00972797	0.170978	0.168048	Zc4h2	0.00101814	0.358896	1.14338	Chrna2	0.00560219
Scamp5	0.00795545	-0.653917	0.240531	Pcdhgb1	0.0139709	-0.655303	0.00874209	Col12a1	0.000292601	-2.30375	1.68031	Usp3	0.00914082	0.344509	0.193916	Myo1h	0.00065065	-0.458435	1.33948	Atp1a1	0.000282251	0.83437	1.70624	Gm6602	0.00879924	1.27114	0.217723	Stk32b	0.00193412	-1.71768	0.869611	Sox12	0.00765715	1.69462	0.267941	Ptgir	0.0146581	1.42764	0	Mrpl32	0.00952643	-0.21543	0.168048	Dennd4c	0.00102634	0.198913	1.14153	Uqcrfs1	0.00568155
Dennd4a	0.00791744	-0.864207	0.240531	Vkorc1l1	0.0139742	0.331638	0.00874209	Tspan15	0.000300253	-0.562827	1.68031	Atp6v1b2	0.00915363	0.368423	0.193916	Hoxa5	0.00064973	0.833123	1.33948	Ptbp2	0.000283826	0.835523	1.70624	Prdm2	0.00878497	0.225937	0.217723	Sox6	0.00194317	0.42718	0.869611	Ftsj3	0.00770557	0.250214	0.266019	Iqcb1	0.0146947	-0.456931	0	Styx	0.00962934	-0.421361	0.168048	Zfhx3	0.00102524	0.46389	1.14153	Emd	0.00568011
Pik3r4	0.00791792	-0.402238	0.240531	Sorcs1	0.0140024	-1.53643	0.00874209	Fam49a	0.000298307	-0.653178	1.68031	Acaca	0.00916493	-0.447241	0.193916	AW146020	0.000656174	0.801547	1.3369	Gmeb1	0.000283621	0.672271	1.70624	Med28	0.00877451	-0.284882	0.217723	Igdcc4	0.00191828	0.299806	0.869611	Agpat2	0.00784112	-0.433925	0.262697	Tspan13	0.0147109	1.15295	0	Uchl3	0.00965859	-0.30613	0.168048	Hes6	0.00102986	-0.359549	1.14086	Sept15	0.00572246
Cish	0.00817421	2.38434	0.240531	Zyx	0.0140651	0.621279	0.00874209	Itpk1	0.000295206	-1.40358	1.68031	Tm6sf2	0.00917789	-1.308	0.193916	Chordc1	0.000658197	-0.881339	1.3369	Gak	0.000282816	0.158565	1.70624	Rpl6	0.00878181	-0.14668	0.217723	Smagp	0.00194482	-0.832085	0.869611	Ssrp1	0.00784595	0.204082	0.262697	Arl3	0.0147353	-0.344257	0	Cldn8	0.00949826	1.55384	0.168048	Nbeal1	0.00104207	0.438518	1.13979	Fam172a	0.00576699
Prep	0.00805918	-0.222031	0.240531	Fbxo34	0.0140734	0.210682	0.00874209	Pdlim2	0.000296741	0.61977	1.68031	Med12l	0.00918135	-0.770071	0.193916	Rbm4b	0.000657689	-0.454415	1.3369	Zfp747	0.000280895	0.685765	1.70624	Txnrd3	0.00871685	-0.318136	0.217723	C4a	0.00193697	-0.897181	0.869611	Tsen2	0.00783709	-0.834705	0.262697	F830016B08Rik	0.0147841	1.01955	0	Scd4	0.00960697	0.375476	0.168048	Ano1	0.00104014	-0.456736	1.13979	Bai2	0.00581849
Ado	0.00794337	0.328347	0.240531	D630039A03Rik	0.0140808	-1.19147	0.00874209	Cbx6	0.00029491	0.602299	1.68031	Skap2	0.00918207	0.358561	0.193916	Arid5a	0.000667311	-2.20644	1.33416	Fzr1	0.000281825	-0.452058	1.70624	Nbeal2	0.00872156	0.44543	0.217723	Birc6	0.00193981	0.437937	0.869611	Ccne1	0.00782473	2.09499	0.262697	Hexb	0.014812	0.788281	0	Hprt	0.00957273	-0.183238	0.168048	Mak	0.00103798	-0.518686	1.13979	Olfr317	0.00581193
Ttc1	0.0080725	-0.34543	0.240531	Cklf	0.0140819	-1.51077	0.00874209	Tigit	0.000299916	-1.70643	1.68031	Pmp22	0.00919204	0.246358	0.193916	Angptl1	0.000665754	-1.30348	1.33416	Adora2b	0.000280128	2.89989	1.70624	Lrp1	0.00863404	0.665934	0.217723	Cntf	0.00191246	-1.15316	0.869611	Tubgcp2	0.00785504	-0.503268	0.262697	Urb1	0.0148186	1.00189	0	0610009B22Rik	0.00975937	-0.381912	0.167851	Arsb	0.00103835	-0.110636	1.13979	Dynlt1f	0.00589055
Irf1	0.00833451	1.33064	0.240531	Prss57	0.014091	1.10756	0.00874209	Tjp2	0.000299517	-0.822637	1.68031	Bambi-ps1	0.00921434	0.581299	0.193916	Zfp238	0.000667022	0.404062	1.33416	Tubg1	0.000279944	-0.811481	1.70624	Nup88	0.00886863	-0.203539	0.217723	Rbp4	0.00194188	-1.834	0.869611	D8Ertd82e	0.00779304	-1.27922	0.262697	Cd74	0.0149136	0.84681	0	1110059E24Rik	0.00976863	-0.372879	0.167851	Sept5	0.00103825	-0.103007	1.13979	Gsta3	0.00592468
Rasd1	0.00823453	2.01853	0.240531	Slc35c2	0.014123	-0.357751	0.00856154	Taf9b	0.000299463	0.787747	1.68031	C330024D21Rik	0.00921668	-1.19231	0.193916	Syt12	0.000665669	1.09657	1.33416	Wrnip1	0.000280526	0.39257	1.70624	Lamb1	0.00883271	0.654464	0.217723	Syp	0.00194404	-0.849769	0.869611	Gcfc1	0.0078667	0.449801	0.262697	Rras	0.0149331	-0.630877	0	Arhgap39	0.00982655	0.181027	0.166089	Kif5c	0.00104413	0.198313	1.13974	Wdr12	0.00599046
Cltc	0.00833435	-0.228216	0.240531	Prkab2	0.0141704	0.873494	0.00791217	Sox7	0.000302186	1.42691	1.67902	Glipr1	0.00925524	1.08403	0.193075	Derl1	0.000670504	0.609403	1.33289	Heg1	0.000282277	0.70511	1.70624	Rab15	0.00881244	-1.27759	0.217723	Cd1d1	0.0019968	-1.74898	0.861361	Ldlrad3	0.00793878	0.363614	0.260316	Tmed9	0.0150029	-0.43572	0	Ube2w	0.0100186	-0.274813	0.164832	Hecw1	0.00104765	0.283587	1.13908	Rnf6	0.0060187
Ccdc46	0.00842427	-0.614252	0.240531	Krtdap	0.0142016	3.01209	0.00775718	Rbms3	0.000303105	-0.415454	1.6785	Capzb	0.00926873	0.30027	0.193075	Fbxo30	0.000676239	-0.990205	1.33074	Sf3b3	0.000288092	0.640414	1.70136	Dcp1a	0.00870198	0.237905	0.217723	Pygo2	0.00199297	-0.404691	0.861361	Slc25a21	0.00793925	-0.707009	0.260316	Tsr1	0.0150496	0.779531	0	Ptp4a1	0.0116653	-0.242575	0.164832	Gm14440	0.00106017	0.396823	1.13691	Skp1a	0.00603387
Pqlc3	0.00802284	-0.691721	0.240531	Pdlim5	0.0142755	0.31353	0.00636823	Adam23	0.000306854	-1.12188	1.67417	Nipal1	0.00931293	2.04346	0.19181	Itih4	0.00067633	3.06049	1.33074	Sema7a	0.000287957	2.0495	1.70136	Ogdhl	0.0088525	-0.956	0.217723	Hvcn1	0.00198835	-1.03454	0.861361	Gpr125	0.00797056	-0.328257	0.260178	Riok2	0.015071	0.724851	0	B230209K01Rik	0.0101054	-0.445533	0.164832	Atp1a1	0.00106262	-0.376489	1.13691	Zfp408	0.00612588
Hist1h1e	0.00834561	-1.26281	0.240531	4833422C13Rik	0.0143112	-0.925681	0.00636823	Atp2b4	0.000307835	0.911417	1.67417	Mical1	0.00937405	0.786022	0.190414	Mndal	0.00068085	-0.807093	1.32892	Xpo1	0.000289933	-0.646687	1.6994	Gramd4	0.00884267	0.49637	0.217723	Myh14	0.00199672	0.26564	0.861361	S1pr3	0.00797107	-1.35582	0.260178	Rab11fip5	0.0150717	0.591076	0	Snrpe	0.0114514	-0.458088	0.164832	Tmem8b	0.00106107	-0.130909	1.13691	Aqp7	0.00612875
Ankrd32	0.00846635	-0.633199	0.240531	Ccdc53	0.0143493	0.24449	0.00636823	Mks1	0.000307515	0.509953	1.67417	Nab2	0.00938407	0.779314	0.190414	Zfp322a	0.000681663	0.324364	1.32892	Ptpn14	0.000296148	-0.977067	1.69825	Pim3	0.00879018	-0.556447	0.217723	Abi1	0.00203825	-0.187393	0.857632	Inppl1	0.00804572	0.268387	0.256928	Vps26b	0.0150892	-0.260979	0	Tmem183a	0.0110141	-0.159053	0.164832	Deaf1	0.00105679	-0.201822	1.13691	5031426D15Rik	0.00617287
2210408I21Rik	0.00846158	-0.834645	0.240531	Hist1h1c	0.0143593	-0.409099	0.00636823	Gmfb	0.000311033	-0.667899	1.67048	Neurl3	0.00942507	0.861085	0.190414	Mapre1	0.000685701	-0.389431	1.32795	Bach2	0.000298439	1.41014	1.69825	Cpt1b	0.00882064	-0.400745	0.217723	Prkci	0.00204761	-0.682854	0.857632	Strbp	0.00812193	0.24814	0.25363	Tbx1	0.0150938	1.11439	0	Rgs1	0.0103492	-2.04581	0.164832	Serhl	0.00106097	0.293078	1.13691	4930539J05Rik	0.00632333
Mier3	0.00791275	0.329918	0.240531	Ahsa1	0.014381	-0.086484	0.00636823	Vit	0.000311605	1.5162	1.67048	Csnk2a2	0.00945718	0.184353	0.190414	Pgap2	0.000684569	0.577198	1.32795	Rbp7	0.000291991	-1.06458	1.69825	Rarg	0.00867039	0.468843	0.217723	Gm12504	0.00204541	-0.395563	0.857632	1810011O10Rik	0.00814881	-1.04011	0.252989	Mapk8ip1	0.0151355	1.5543	0	Dclre1c	0.0117236	-0.289974	0.164832	5730507C01Rik	0.00108263	0.567697	1.12994	Rbbp4	0.00632508
Fam84b	0.0082776	0.746186	0.240531	Pias2	0.0144048	0.167369	0.00636823	Slc16a9	0.000312328	0.484156	1.67027	Ramp1	0.00947843	0.784861	0.190414	Ikzf2	0.000687091	0.892564	1.32786	Ptpn12	0.000298713	0.98858	1.69825	Kdm4b	0.00858975	0.302197	0.217723	Necap2	0.00204676	-0.343726	0.857632	Zfp830	0.00820866	0.48287	0.25112	Eno1	0.0151572	-0.661361	0	Fam107b	0.0103317	-0.369716	0.164832	Gm608	0.00108376	0.265407	1.12994	Ints1	0.00627079
Sgsm3	0.00812859	-0.327234	0.240531	Papola	0.0144397	-0.261575	0.00610996	Cacng5	0.000317851	-2.77177	1.6641	2810047C21Rik1	0.00947861	-0.629975	0.190414	Capzb	0.000692685	-0.220964	1.3275	Gpr81	0.000294779	-3.06041	1.69825	Dlg3	0.00887044	0.775104	0.217723	Chd4	0.00202074	0.276272	0.857632	Cdo1	0.00821388	-0.643132	0.25112	Foxp4	0.0152337	-0.370844	0	Abi1	0.0107136	-0.120817	0.164832	Cpt1c	0.00109557	-0.249861	1.12603	Cul1	0.00628753
Cyp2d9	0.00849854	-1.35493	0.240531	Qprt	0.0145057	-2.22302	0.0053353	Zfyve27	0.000317949	-0.340195	1.6641	2010111I01Rik	0.00948114	0.645019	0.190414	Pld4	0.000692295	-1.21834	1.3275	Gabarapl1	0.000298363	0.658702	1.69825	Gm12657	0.00894119	-0.192617	0.216741	Osgin1	0.00202226	1.05612	0.857632	Sema5b	0.00825854	-1.67252	0.249556	Zfc3h1	0.0153153	0.918001	0	BC029214	0.0106227	-0.297921	0.164832	Gdi2	0.00110397	0.166448	1.12429	Micalcl	0.00630238
Lima1	0.00827262	0.401664	0.240531	Ppp2r2d	0.0145182	0.235814	0.0053353	Gse1	0.000319851	-0.415222	1.66387	Fam190a	0.00950278	-0.746422	0.190414	Oxsm	0.000690865	0.46063	1.3275	Klf13	0.000298404	0.349986	1.69825	Arrdc2	0.00895407	-0.497854	0.216741	Smad3	0.00203204	0.678059	0.857632	Eml5	0.0082895	0.404239	0.248719	Cyp7a1	0.0153404	2.46123	0	Phpt1	0.0112967	-0.293996	0.164832	Il1rapl1	0.00110248	0.69263	1.12429	Rab11a	0.00625694
Atp6v1a	0.00814937	-0.416719	0.240531	Hgd	0.0145928	-1.73728	0.00389729	Rbm15b	0.000319733	0.353361	1.66387	Tor2a	0.00953434	0.281983	0.190414	Cox15	0.000689455	0.426308	1.3275	Vwa5a	0.000296528	0.556641	1.69825	Rictor	0.00896928	0.222656	0.216741	Prkca	0.00204282	0.287328	0.857632	Vps37b	0.00832655	0.51061	0.24757	Unc13a	0.0153615	-1.30963	0	Snora43	0.0114193	-0.548691	0.164832	Plcl1	0.00111669	0.409214	1.12402	Polrmt	0.00633324
Zfp955b	0.00826711	0.370917	0.240531	Gad2	0.0146256	-0.728392	0.00370794	Zfp39	0.000319307	0.639752	1.66387	1600012H06Rik	0.00954241	0.13235	0.190414	Gm1821	0.000694095	-0.646524	1.3274	Pml	0.000297322	1.19535	1.69825	Ppp1r2	0.00897149	-0.164851	0.216741	Wdr60	0.00205104	0.418621	0.857632	Pcbd1	0.00834249	-0.375573	0.247526	Zcchc14	0.0154739	0.400368	0	Abl1	0.0101473	0.394417	0.164832	Hnrnpl	0.00111523	-0.11906	1.12402	Rpl15	0.00628304
Rce1	0.00788006	0.255102	0.240531	Dtx4	0.0146552	-0.824136	0.003615	Smc2	0.000321802	-0.899048	1.66282	5730507C01Rik	0.00955417	-0.283929	0.190414	Usp46	0.000701823	0.459587	1.32572	Ano10	0.000293467	-0.517651	1.69825	Notch4	0.00896388	0.419306	0.216741	Pcdhb11	0.00204348	-0.691363	0.857632	Nostrin	0.0083593	0.356399	0.247436	Cd180	0.0155236	1.51774	0	Orc4	0.0100698	-0.455066	0.164832	Armc2	0.00111183	-0.608525	1.12402	Synb	0.0062881
Mtmr1	0.00852292	0.384946	0.240531	Glud1	0.0147371	0.203867	0.0019768	Hs3st1	0.00032237	0.875792	1.66282	Slc25a44	0.00962985	-0.316079	0.190414	Lsm14a	0.000699886	-0.330512	1.32572	Gopc	0.000295553	0.538732	1.69825	Lama2	0.00900901	0.530743	0.215712	Ipo5	0.00205548	0.228879	0.857477	Nags	0.00837624	0.451122	0.24734	Ctif	0.0155352	0.6741	0	Mfap1b	0.0116974	0.213795	0.164832	Usp54	0.00110989	0.458458	1.12402	Napg	0.00626474
Dusp9	0.00815268	-1.96382	0.240531	Mbnl2	0.0147653	0.323757	0.0019283	Hnrnpa2b1	0.000321666	0.304774	1.66282	Csrp1	0.00964488	0.21797	0.190414	A530099J19Rik	0.000698634	-1.89635	1.32572	Pwp2	0.00029399	0.958025	1.69825	Glrx3	0.00908105	-0.0878127	0.214913	Naa15	0.00206231	0.228238	0.856818	Gpsm2	0.00844901	0.541608	0.247258	Cldn8	0.0155416	1.4815	0	Snrnp200	0.0109534	0.355568	0.164832	Arc	0.00111365	-1.11977	1.12402	Ambra1	0.00634738
Lonrf2	0.00874027	-1.65718	0.237264	Wdr45l	0.0148135	0.132215	0.00129286	1300002K09Rik	0.000323843	-3.71783	1.66162	Zkscan3	0.00964583	-0.585982	0.190414	Atf4	0.000700751	-1.00103	1.32572	Ubtd2	0.000294316	1.17398	1.69825	Xrcc6bp1	0.00908058	-0.568979	0.214913	Fam76a	0.00207183	0.216295	0.855597	Smarca5-ps	0.00843396	0.510015	0.247258	Clec7a	0.0156343	1.29274	0	Sycp2	0.0104986	-0.75343	0.164832	Ppp6r3	0.00110682	0.124965	1.12402	Sema7a	0.00641027
Diexf	0.00864768	0.445863	0.237264	Gm14326	0.0149121	-0.230969	0.000139387	Lect1	0.000324927	-1.73338	1.66094	Dis3l2	0.00966699	0.190487	0.190414	Zic1	0.000706975	1.01738	1.32462	Slc22a5	0.00029156	0.768113	1.69825	Dlg5	0.00907781	0.530872	0.214913	E430025E21Rik	0.00209433	0.233432	0.852209	Trpv4	0.00846747	-1.47001	0.247258	Ell	0.0156344	0.513383	0	Tcfl5	0.0115737	-1.08326	0.164832	Nf1	0.00112162	0.217495	1.12366	Gps1	0.0064145
Adamtsl2	0.00861976	-1.69009	0.237264	Fabp4	0.0149277	0.457454	0.000139387	Tnik	0.000327393	-1.66445	1.65844	Ptch2	0.00967109	-1.38966	0.190414	Gcat	0.000707399	1.05508	1.32462	Fam120c	0.000297303	-0.654073	1.69825	Plxnb2	0.00909064	0.407706	0.214913	Eif4b	0.00209555	0.320221	0.852209	Polr1a	0.0084684	0.452012	0.247258	Cltb	0.0156644	-0.344917	0	D3Ertd751e	0.0116008	-0.292679	0.164832	Clmn	0.00112106	0.213342	1.12366	Tnxb	0.00640164
Cstf1	0.00877365	0.224389	0.237264	Rpn1	0.0149435	-0.189554	0.000139387	Krt222	0.000329113	-1.1868	1.65694	Sh3bgrl3	0.0096735	0.732201	0.190414	Tceal1	0.000706977	-0.677401	1.32462	Cxcl3	0.000301624	4.74537	1.69637	Nit2	0.00911425	-0.285628	0.214563	Glb1l2	0.002104	-1.2467	0.852014	Ank	0.00842842	-0.302509	0.247258	9830147E19Rik	0.0156691	0.800037	0	Chd1l	0.0107976	0.228565	0.164832	Ankrd35	0.00112881	-0.324307	1.12244	Tsr2	0.00639051
Gpatch4	0.00876395	0.515142	0.237264	Ddah2	0.0149688	0.72837	0.000139387	Cox6a2	0.000333633	-2.58704	1.65179	Hnrpll	0.00968184	-0.251039	0.190414	Abcc3	0.000714792	-1.44529	1.32088	Limd1	0.000301444	0.560823	1.69637	Zdhhc2	0.00917914	-0.926395	0.21303	Smg6	0.00210073	0.280476	0.852014	Klhl22	0.00843093	-0.326447	0.247258	Letm2	0.0156697	-0.527048	0	Fut9	0.0105888	-0.560179	0.164832	Mfsd2a	0.00112714	0.542629	1.12244	Zfp335	0.00643748
Lysmd1	0.00869637	-0.444931	0.237264	Acin1	0.0149863	-0.269218	0.000139387	Stmn1	0.000335214	-1.36663	1.65128	Tfap4	0.00970379	0.847816	0.190414	Plekhg2	0.000719114	-1.18042	1.31903	Crk	0.000301366	0.565152	1.69637	Sik3	0.00917483	0.373185	0.21303	Spata2	0.00211448	0.360234	0.8514	Baz2b	0.00859142	0.333219	0.246295	Gngt1	0.0156829	-1.42237	0	Pigo	0.0115917	0.186489	0.164832	Paics	0.00113288	0.186841	1.12165	Ppil3	0.00646767
Pgm1	0.00862095	0.595845	0.237264	Endod1	0.0150992	0.330875	0	Zscan12	0.000334855	0.433328	1.65128	Crk	0.00971783	-0.161576	0.190414	1110037F02Rik	0.00072329	-0.247838	1.31729	Rassf8	0.000302615	1.00296	1.69571	Atp5l	0.00922405	-0.248962	0.212454	Nek9	0.00211429	0.409201	0.8514	Abhd12	0.00868387	-0.281562	0.246295	Rapgef3	0.0158267	1.92361	0	Cc2d1b	0.01158	0.238177	0.164832	Fam198b	0.00113692	0.823087	1.12152	Dtx3	0.00646887
Ccdc77	0.00868131	-0.458123	0.237264	Hist1h3c	0.015145	-0.503046	0	Dkc1	0.000336748	0.950277	1.65007	Slc11a1	0.00972682	0.904763	0.190414	Inhbb	0.000729834	-1.52072	1.31492	Lrrcc1	0.000304011	-1.1324	1.69491	Tnfrsf21	0.00921768	0.441582	0.212454	Sri	0.00212578	-0.384253	0.850627	Mtmr11	0.00852723	1.51726	0.246295	Ccdc38	0.0158352	-1.14828	0	Prdx1	0.0102721	-0.181797	0.164832	Gm5901	0.00114213	0.331385	1.12152	Fam107b	0.00649352
Folh1	0.00876258	-1.86729	0.237264	Hpgd	0.0151619	0.964987	0	B9d1	0.000339531	1.09777	1.64803	Dmkn	0.00974981	0.707303	0.190414	Zfp503	0.000728954	0.695606	1.31492	Gar1	0.000304324	0.952227	1.69491	Plekhh1	0.00925031	0.556788	0.211988	Slc35e1	0.00212413	0.337789	0.850627	Cyb5rl	0.00852589	-0.490495	0.246295	Zfp442	0.0158632	1.83782	0	Snhg3	0.0107883	-0.596812	0.164832	Pik3cb	0.00113809	0.263461	1.12152	Adcy1	0.00649506
Glyctk	0.00869665	-0.773042	0.237264	Gm14393	0.0152529	-0.212676	0	Dhrs1	0.000339291	-0.299004	1.64803	Gpnmb	0.00975093	1.27883	0.190414	Itpr2	0.000732844	-0.682093	1.3139	Rock2	0.000304791	1.06115	1.69491	Dhx30	0.0092931	0.13532	0.211519	Ankhd1	0.00212973	0.355776	0.850588	Cdk14	0.00867073	0.93516	0.246295	Zfp960	0.0158692	0.706684	0	Srrm1	0.0102897	-0.227786	0.164832	Plin4	0.00114174	1.24536	1.12152	Necab1	0.00650812
Pcbd1	0.0087585	-1.65193	0.237264	Optc	0.01531	1.47331	0	Elmod3	0.000341021	0.727698	1.64721	Depdc7	0.00975585	0.741467	0.190414	1700037H04Rik	0.000746072	0.695138	1.31063	B4galt5	0.000306753	2.09704	1.69366	St13	0.009277	-0.212983	0.211519	Fry	0.00213545	0.450969	0.85019	Amn1	0.00861083	-0.872214	0.246295	Gm12070	0.0159142	-0.465087	0	Rer1	0.0107579	-0.125712	0.164832	Slc39a6	0.0011433	-0.232026	1.12152	Cox15	0.00653428
Trim41	0.0086818	-0.276168	0.237264	2810408I11Rik	0.0153311	-1.36683	0	Tmem97	0.00034138	-0.719977	1.64721	C1qtnf7	0.00979167	0.289732	0.190153	Bod1l	0.000747524	-0.229663	1.31063	Metap1	0.000306566	0.43107	1.69366	Stc1	0.00935162	-1.33274	0.210321	Terf1	0.00214295	-0.595106	0.849433	Gtf2a2	0.00864063	0.480871	0.246295	4930556M19Rik	0.0159574	-0.846606	0	Klf3	0.0109644	0.262859	0.164832	9230114K14Rik	0.00114915	0.325381	1.12126	Trappc5	0.00654722
D3Ertd254e	0.0088561	0.329807	0.23625	Alas1	0.0153412	0.666735	0	Sema3e	0.000348314	1.50032	1.63924	Qrich1	0.0098061	0.160422	0.190153	Ppm1k	0.000743367	1.02643	1.31063	Tspan14	0.000308007	-0.523954	1.69265	Prkg1	0.00934178	-0.557414	0.210321	Adrb3	0.00214805	-2.71295	0.849163	Nr1h4	0.00862868	0.426129	0.246295	Cdc37	0.0159986	-0.304424	0	Mrps18c	0.0103635	-0.439939	0.164832	Spnb2	0.00114929	0.167518	1.12126	Peo1	0.00655982
4930519F09Rik	0.00884256	-0.661875	0.23625	Fkbp4	0.0153835	-0.215824	0	Cyp2u1	0.000350001	-0.495412	1.63866	Calm2	0.00983942	0.296239	0.190153	Taf1d	0.000746629	-0.709209	1.31063	Fry	0.000308699	-0.497542	1.69244	Cd38	0.00938798	0.392453	0.209399	Ercc5	0.00215555	0.387508	0.848413	Nr2c1	0.00867421	0.425262	0.246295	Rnps1	0.016137	-0.235669	0	Acad12	0.010904	0.325352	0.164832	Arfgap3	0.00115002	-0.229561	1.12126	Zc3hc1	0.00657943
Fam195b	0.0088305	-0.2567	0.23625	Camk2n1	0.015401	0.763911	0	Palld	0.000349499	-1.54599	1.63866	Adamts10	0.0098466	-0.442456	0.190153	Tspyl4	0.000742567	2.21412	1.31063	Mnt	0.000310953	1.14458	1.69004	Ccrl2	0.00942713	-0.58108	0.209113	Celf2	0.00216774	0.284483	0.847659	Spata22	0.00862459	-1.02191	0.246295	Gosr1	0.0161416	0.510312	0	Tmed2	0.0112371	-0.161191	0.164832	Nicn1	0.00116526	-0.121828	1.11631	Psma1	0.00659669
Gata6	0.00881913	1.2107	0.23625	Dnajb12	0.0154041	0.190437	0	Ptprr	0.000351521	-0.959487	1.63754	1300018J18Rik	0.00987169	0.127362	0.190153	Smarcd2	0.000746009	0.630592	1.31063	Pkp2	0.000312757	1.21599	1.68828	Itpr3	0.00941711	0.432004	0.209113	Lmo2	0.00216847	-0.758381	0.847659	Ahr	0.00859887	-0.572381	0.246295	Sec11a	0.0161637	-0.334479	0	Cldn3	0.0111872	1.51899	0.164832	Daxx	0.00116873	-0.240162	1.11578	Zfp692	0.00665184
Lix1l	0.00887485	-0.835024	0.23609	Tox2	0.0154958	-1.27315	0	Ppapdc2	0.000352342	0.765329	1.63729	Rbm43	0.00989288	0.39066	0.190153	Abhd6	0.000745105	0.548291	1.31063	Mfsd7b	0.000315159	1.43013	1.68799	Phlpp1	0.009577	-0.213818	0.207553	Prpf8	0.00217066	0.343198	0.847659	Tep1	0.00854944	-0.576805	0.246295	Eif4g3	0.0161917	-0.378621	0	Fam136a	0.0101838	-0.259598	0.164832	Luzp2	0.00117129	0.276981	1.11559	Dstn	0.00673702
Orc5	0.00892928	-0.279648	0.235228	A630001G21Rik	0.0155274	-1.54374	0	4632434I11Rik	0.000353612	-1.29664	1.63707	Crip1	0.00990648	0.771512	0.190153	Pter	0.000753505	-0.770295	1.30792	Gan	0.000313655	1.69465	1.68799	Ypel4	0.00965423	1.55048	0.207553	Hebp1	0.00217487	-0.692622	0.847574	Crybg3	0.00857808	0.577546	0.246295	Btbd9	0.0162056	0.509743	0	Itpr2	0.0115555	0.303679	0.164832	Clstn3	0.00117341	-0.129788	1.11556	Ghsr	0.00673385
Mpzl2	0.0089092	1.61821	0.235228	Ahr	0.0155847	-0.665104	0	Acaca	0.000353746	1.34871	1.63707	Unc93b1	0.00990901	0.664124	0.190153	Hyal1	0.000755848	0.906627	1.30733	Map2k4	0.000314618	0.599324	1.68799	Ctbp2	0.00966401	-0.325091	0.207553	Sema7a	0.00218079	0.342006	0.84715	Sil1	0.00874336	-0.273379	0.244085	Gm5506	0.0162591	-0.848851	0	Zfp787	0.0117511	-0.223362	0.164832	Dusp19	0.00117805	0.214814	1.1146	Zfp513	0.00676053
Col4a3bp	0.00893904	-0.509191	0.235228	Thoc7	0.0156056	0.191352	0	A630066F11Rik	0.000359574	0.445744	1.63154	Slc25a22	0.00993699	-0.382799	0.190153	Ppp1r9a	0.000757711	-0.611679	1.30702	Socs5	0.000314358	0.804269	1.68799	Timeless	0.00954246	0.649994	0.207553	Fam160b2	0.00219024	0.316038	0.846918	Gse1	0.0087632	0.74248	0.243856	Atf7	0.0163267	1.47755	0	Fosb	0.0101377	-1.1337	0.164832	Stom	0.00118273	-0.315842	1.11439	Klf3	0.00678662
Micalcl	0.00899699	-1.65169	0.233927	Rttn	0.0156162	-0.63602	0	A230046K03Rik	0.000360152	-0.288703	1.63154	Pnpla7	0.00994004	0.59658	0.190153	Tmem181b-ps	0.000762811	-0.918388	1.30485	Sdc4	0.000319381	1.28598	1.68786	Wscd1	0.00966729	0.879155	0.207553	Hunk	0.0021908	-1.22895	0.846918	AU022252	0.00888621	-0.299818	0.24344	Zfp882	0.0163514	0.877731	0	Pdcd5	0.0102778	-0.355816	0.164832	Irf2bp2	0.00118188	-0.249562	1.11439	Atp2b2	0.00672078
Plcxd2	0.00898834	1.61665	0.233927	Ube2e2	0.0156455	0.359767	0	Cd6	0.000359969	-2.15144	1.63154	Bcl2l1	0.00996016	0.36106	0.190153	Adcy10	0.000769798	2.47552	1.3024	1600014C10Rik	0.000319343	-0.627184	1.68786	Slc9a3r1	0.00959977	0.583159	0.207553	Satb1	0.00219334	0.319048	0.846918	Dnajc11	0.0088806	0.348378	0.24344	Ms4a4d	0.0163632	0.631336	0	Tmem126b	0.0104074	-0.292088	0.164832	Scamp4	0.00118756	-0.295976	1.11337	Bcl2l13	0.00678876
Pde7a	0.00905459	-0.912472	0.233404	5730419I09Rik	0.0156641	-0.559014	0	Sccpdh	0.000362018	0.819611	1.63011	C1qb	0.0099746	0.894803	0.190153	C1qc	0.000769466	-1.25104	1.3024	Rab3d	0.000318054	-0.78656	1.68786	Hist1h3i	0.00960549	-0.898025	0.207553	Nfx1	0.0022004	0.252821	0.846273	Cpeb2	0.00883925	-1.10671	0.24344	Efr3a	0.0163642	-0.363023	0	Rps13	0.0104193	-0.261932	0.164832	Pex5l	0.00121154	0.448991	1.10619	Ubxn8	0.00672638
Cyp11a1	0.0090413	2.63302	0.233404	Tax1bp3	0.0156864	0.273562	0	Tsku	0.000362589	-1.20287	1.63011	Scamp2	0.00999625	0.396628	0.190153	Stk39	0.000776812	-0.580815	1.30148	Larp1	0.000317722	0.623802	1.68786	Gtf2f2	0.009593	-0.437891	0.207553	Tuba1c	0.00220428	-0.659587	0.846258	Pex5	0.0088186	-0.233644	0.24344	Znhit1	0.0163836	-0.522032	0	Nkx6-2	0.0117096	0.650604	0.164832	Cited2	0.00121015	-0.294152	1.10619	Nr2c2ap	0.00681197
Ercc8	0.0090434	0.578279	0.233404	Lbh	0.0157082	-1.15317	0	Casp8	0.000365678	-0.455164	1.62717	Atp6v0c	0.0100325	0.320747	0.190153	Prnp	0.000777447	-0.299692	1.30148	Dact1	0.000316733	-0.97076	1.68786	Phf20l1	0.00948662	0.133892	0.207553	Sec23a	0.0022177	0.293684	0.84437	Phrf1	0.00888194	0.390813	0.24344	Tars	0.016401	-0.349167	0	4930467E23Rik	0.0111775	-0.337461	0.164832	5830411N06Rik	0.00122327	1.3164	1.10275	Gramd1b	0.00674489
Xylb	0.00913732	-0.927073	0.23169	Ccbl1	0.0157564	0.418644	0	Papss2	0.00036844	0.456394	1.62465	Anpep	0.0100478	0.955624	0.190153	Orm1	0.000779422	1.3246	1.30148	Gypc	0.000318206	-1.11662	1.68786	Tob2	0.00967607	-0.516161	0.207553	Plaur	0.00222922	-1.28908	0.842866	Helb	0.00881066	0.44508	0.24344	Nat2	0.0164257	0.436398	0	Frg1	0.0112217	-0.23799	0.164832	Med25	0.00123523	-0.24099	1.10076	Grin2c	0.00672415
Cd164	0.0091372	-0.496023	0.23169	Fdxr	0.0158807	-0.396205	0	Micalcl	0.00037121	-2.01578	1.62327	Gfpt1	0.0100582	-0.192234	0.190153	Tyrobp	0.000776975	-1.23242	1.30148	Tmem2	0.000319634	2.11992	1.68786	Cyp2d22	0.00950536	0.552037	0.207553	Smg7	0.00223657	0.325466	0.842584	Pmel	0.00889342	1.28599	0.24344	Rela	0.0165342	-0.388763	0	Spcs3	0.0115337	-0.299278	0.164832	Kpna1	0.0012332	0.207105	1.10076	9030624G23Rik	0.00681301
Mark3	0.00911931	-0.261019	0.23169	Tpk1	0.0159049	-0.409224	0	Ccrl1	0.000371519	1.60618	1.62327	Tbxas1	0.0100708	1.08864	0.190153	Gm5424	0.000778897	-0.753782	1.30148	Btaf1	0.000316867	0.849636	1.68786	Pcdhga4	0.00957431	0.29945	0.207553	Tmem120b	0.002246	0.505968	0.842584	Fam18b	0.00880072	-0.417985	0.24344	Fam65c	0.0166308	1.24377	0	Nek1	0.0115873	-0.33007	0.164832	Mecp2	0.0012315	0.262628	1.10076	2310010M20Rik	0.00674779
Sh2d4a	0.00919231	-0.584796	0.229827	Rasgef1b	0.0159205	-0.817095	0	Dtx4	0.000370595	-0.898629	1.62327	Ap1m1	0.0100739	0.237227	0.190153	Fbxl6	0.000777798	0.911135	1.30148	Senp2	0.000321222	0.587372	1.68645	Pcdhgc3	0.00963589	0.360234	0.207553	Fzd3	0.00224242	-1.00685	0.842584	Pax1	0.0089594	0.672245	0.240973	D16Ertd472e	0.0166473	0.682647	0	Herpud1	0.0100064	-0.190248	0.164832	Tet2	0.00124064	0.265021	1.09961	Nudt3	0.00680325
Gramd4	0.00922211	-0.566344	0.229163	Rasa4	0.0159798	-0.652872	0	Wdr34	0.000374924	0.489339	1.623	Arhgap17	0.0100894	0.414585	0.190153	Olfm1	0.000784309	-0.739338	1.30089	Anapc2	0.000323441	-0.496197	1.68613	Ndufb5	0.00972114	-0.332513	0.207017	Kdm4b	0.00224461	0.222472	0.842584	Gorasp1	0.00897585	-0.345772	0.240918	Prkg2	0.0166739	1.85427	0	Aasdhppt	0.0108731	-0.228923	0.164832	Cnot8	0.00124543	-0.100553	1.09867	Grin1	0.0068627
Mfsd7a	0.00926421	-1.27886	0.228555	Pfdn1	0.0159883	0.220331	0	Snrnp40	0.00037258	0.373189	1.623	Usp19	0.0101061	-0.305828	0.190153	Tnfaip6	0.000786357	-3.63437	1.30089	Rbm5	0.000323652	-0.409842	1.68613	Kcnk5	0.00971915	-0.887093	0.207017	Hp1bp3	0.00225224	0.195807	0.842119	Arl5a	0.0090161	0.23693	0.24011	Naga	0.0166889	-0.332558	0	Taf1d	0.0116533	-0.500269	0.164832	Zfp758	0.00125574	0.386474	1.09584	Tlr4	0.00685542
Cbr3	0.00929682	0.444583	0.228555	Gal3st4	0.0159895	-0.684116	0	D130017N08Rik	0.000374596	0.382499	1.623	Ehd4	0.0101577	0.654957	0.188677	Wdr73	0.000782663	0.544934	1.30089	Fyco1	0.00032269	-0.607237	1.68613	Mecom	0.00975487	0.58201	0.20699	Dynll1	0.00226137	-0.635028	0.841103	C2cd2l	0.00903227	-0.407025	0.24011	Cep110	0.0167294	0.582653	0	Ubl5	0.0109853	-0.347653	0.164832	Apeh	0.00125845	-0.218638	1.09564	C1qtnf2	0.0068492
Ier3	0.00928447	1.25871	0.228555	Pard6a	0.0160162	-0.340868	0	Ccng1	0.000373748	-0.693411	1.623	Mtap1s	0.0102451	0.343977	0.185696	Rnf41	0.000786009	-0.517647	1.30089	Nudt4	0.000322466	0.500846	1.68613	Eci2	0.00974082	-0.455296	0.20699	Casp6	0.00227299	-0.766629	0.841087	Stk10	0.00903861	-0.580225	0.24011	4833422C13Rik	0.0167542	-0.932094	0	Ift46	0.0103163	0.129077	0.164832	Hectd3	0.00127312	-0.178039	1.09405	Hic1	0.00689491
Cdc23	0.00929807	-0.25027	0.228555	Cdk12	0.0160235	0.273382	0	Slc1a3	0.000373814	1.2294	1.623	Ankrd13a	0.0102814	0.236388	0.185197	Tef	0.000788484	0.510815	1.30089	Prrg4	0.000325768	1.26963	1.68521	Mapkapk3	0.00978838	0.262655	0.206661	Cdv3	0.00227249	0.267315	0.841087	Gigyf2	0.00910345	0.187754	0.239945	Kif1a	0.0167985	1.52405	0	Arpp19	0.0113496	-0.15916	0.164832	Tmem219	0.00126963	-0.378511	1.09405	Nedd9	0.00692902
Serping1	0.00935744	-0.709925	0.227362	Suv420h2	0.016051	-0.676049	0	Gm13375	0.000377553	0.771942	1.62186	Nod1	0.0102917	-0.341414	0.185197	Anxa1	0.000787152	-0.725279	1.30089	Nedd4	0.000325926	-0.369796	1.68521	Myl12a	0.0097954	-0.474098	0.206661	Vps8	0.00226901	0.328463	0.841087	Ppargc1a	0.00908927	-0.636869	0.239945	P2ry13	0.0168039	2.05302	0	Topbp1	0.00989946	0.375243	0.164832	Trappc9	0.00126965	-0.185054	1.09405	Gtf2e1	0.00692898
Dusp15	0.00948888	-1.89213	0.227362	Otud1	0.0160638	0.469202	0	Stxbp5	0.000377823	-0.555247	1.62186	Ear10	0.0103292	1.17001	0.184548	Gnai2	0.000798495	-0.334937	1.29615	Prrg1	0.000325991	-0.992494	1.68521	Gdf6	0.00981271	1.60507	0.206629	Upp1	0.00227855	-1.63302	0.84076	Rsph4a	0.00907409	-1.12789	0.239945	4931440F15Rik	0.0168917	0.805874	0	Itga9	0.0111422	0.385352	0.164832	Rogdi	0.0012738	-0.257395	1.09405	Dcbld2	0.00691365
Cetn4	0.00948153	0.725341	0.227362	Gyg	0.0161189	-0.282674	0	Bcl2l2	0.00037777	-0.408276	1.62186	Ctsa	0.010342	0.586919	0.184548	Vasp	0.000803471	-0.850674	1.29491	Ets1	0.000328936	1.5106	1.68277	Adsl	0.00983506	-0.16461	0.206374	Snora65	0.00229488	-1.08671	0.838392	Cdkn1a	0.00906756	-2.82991	0.239945	Fut11	0.0169193	1.04853	0	Rpl14	0.0115099	-0.249195	0.164832	Eme2	0.00127275	-0.308482	1.09405	Sar1a	0.00696425
Dph5	0.00950405	0.294711	0.227362	Rxrg	0.0161443	-0.651263	0	Wdsub1	0.000381265	0.708792	1.61866	Ckap4	0.0104036	0.49544	0.183886	Vps36	0.000803073	0.279762	1.29491	Popdc2	0.000328436	-0.655107	1.68277	1700019D03Rik	0.00991761	-1.04251	0.206308	Parg	0.00229981	0.282965	0.838191	Klhl5	0.00914154	-0.500458	0.238985	Pgm5	0.0169265	0.884521	0	Mthfd1l	0.0111638	0.331231	0.164832	Thoc2	0.00127712	0.257178	1.09365	Pno1	0.00695909
Zbtb8a	0.00958106	0.400904	0.227362	Ldb3	0.0161531	1.10832	0	Ces1b	0.000382537	1.31612	1.61794	Fez1	0.0104127	0.799426	0.183886	Alg3	0.000809717	0.348367	1.29301	Aaas	0.000331	-0.823824	1.68079	Tmem135	0.00990339	-0.237759	0.206308	Rnf6	0.00231157	0.222117	0.836782	BC068157	0.00915437	1.86221	0.238985	Axl	0.0169433	0.936255	0	Aig1	0.0101566	0.252133	0.164832	Fsd1l	0.0012874	0.598115	1.09145	Scmh1	0.00702238
Paqr7	0.00937281	-0.688227	0.227362	Dpyd	0.0161572	0.454373	0	Klf8	0.000384725	-1.31783	1.61619	Ints9	0.0104159	0.332984	0.183886	Ngfrap1	0.000809224	-1.07894	1.29301	Ncs1	0.000333234	2.19799	1.67859	Irs2	0.00993608	-1.31215	0.206308	Cfl2	0.00231505	0.204279	0.836782	Ap1s3	0.00925346	0.690817	0.235058	Gm14434	0.0170002	0.563562	0	Slc29a3	0.0102829	0.523262	0.164832	Ubr4	0.00128823	0.28798	1.09145	BC064078	0.0070409
Dcun1d4	0.00953348	-0.586805	0.227362	Mrpl51	0.0161902	0.201838	0	Fam53a	0.000386574	0.36424	1.61484	Naglu	0.0104438	0.322447	0.183886	Lbp	0.000818877	-0.886566	1.29112	Slc22a3	0.000334983	-0.920922	1.67705	Chkb	0.00992737	-0.275888	0.206308	Usp30	0.00232569	0.282575	0.83584	4930470H14Rik	0.00926857	0.628799	0.235058	Zscan2	0.0170003	-1.27325	0	Mum1	0.0100122	0.1934	0.164832	Dnajb13	0.00129159	-0.955275	1.09145	Txndc17	0.00704265
Oscar	0.00956564	-1.12602	0.227362	Glt8d2	0.0161946	0.785142	0	Ncam2	0.000387598	1.71553	1.61442	Gm6194	0.0104478	0.268648	0.183886	Ankrd17	0.000823628	-0.372363	1.29112	Heatr5b	0.000336149	-0.545268	1.67627	Pcdhgc5	0.00985658	0.271559	0.206308	Mbnl2	0.00232786	0.320476	0.83584	Fmo4	0.0095177	0.602865	0.233151	Thsd4	0.0170374	1.4411	0	Plekhj1	0.0112506	-0.139671	0.164832	Pias4	0.00129225	-0.247342	1.09145	Mmp28	0.00706703
Ppp5c	0.00959065	0.294622	0.227362	Tmco6	0.0162084	-0.520833	0	E230016M11Rik	0.000390569	-0.667693	1.61255	Adam8	0.0104625	1.2185	0.183886	Eif4h	0.00082417	-0.192564	1.29112	Slc44a3	0.000338796	-0.748889	1.67358	C330018D20Rik	0.00990325	-0.366765	0.206308	Tradd	0.00234286	-0.973551	0.835225	F11r	0.00951507	0.270987	0.233151	Ndst2	0.0170951	0.732391	0	Rmst	0.0104807	-0.884959	0.164832	Nfasc	0.00129615	0.17443	1.09087	Ccdc84	0.00710692
Oraov1	0.00956183	-0.420673	0.227362	Jub	0.0162098	0.605026	0	Vgll4	0.000390348	0.578338	1.61255	6430548M08Rik	0.010517	0.607835	0.183194	Arhgap25	0.000815356	-1.35481	1.29112	Nip7	0.000339903	0.648443	1.67298	Zfp36l2	0.00998002	0.563895	0.205116	Pnp	0.00234056	-0.747807	0.835225	Pdhx	0.00962121	0.19959	0.233151	Ceacam1	0.0171244	-0.472835	0	Ctdsp2	0.0114582	0.21359	0.164832	Impa1	0.0012993	0.175912	1.09084	Cntrob	0.00717335
Ranbp17	0.00949722	-1.20906	0.227362	Cyp2f2	0.0162627	-0.842904	0	1810011H11Rik	0.000391457	-0.709542	1.61229	Soat1	0.0105314	0.877379	0.183194	Col6a2	0.000817824	-0.454633	1.29112	Man2a1	0.000340964	0.613201	1.67298	Gm5796	0.0100005	-0.788623	0.204948	Cox8a	0.00234098	-0.493739	0.835225	Elp4	0.00935822	-0.472422	0.233151	Bax	0.0171338	-0.445637	0	Sarnp	0.0116663	-0.340498	0.164832	March2	0.00130056	0.12529	1.09084	Spag7	0.00716758
Lhfpl2	0.00933998	-1.2656	0.227362	Clec4e	0.0163147	-1.83292	0	Acbd5	0.000392337	0.239722	1.61203	Efr3b	0.0105317	1.09368	0.183194	Nfkbia	0.000820517	-0.855124	1.29112	Maged1	0.000340821	-0.482695	1.67298	A730056A06Rik	0.0100418	1.09154	0.204515	AU040320	0.00235912	0.191163	0.834819	Tdo2	0.0095791	-0.457748	0.233151	Grb14	0.0171665	-0.670087	0	Urgcp	0.0105847	0.219824	0.164832	Caly	0.0013086	-0.276262	1.08917	Snx22	0.0071936
AY358078	0.00949342	-1.20291	0.227362	Nup85	0.0163281	-0.172931	0	Smc4	0.000394024	-0.532456	1.61161	Fkbp1b	0.0105974	0.905787	0.182807	Slc6a8	0.000820062	-0.631607	1.29112	1700055N04Rik	0.000341883	-0.614671	1.67254	Atp6v0e	0.0100438	-0.288635	0.204515	Cltc	0.00236065	0.316528	0.834819	Ngf	0.00960675	0.925181	0.233151	Runx2	0.0171671	0.792313	0	Abca13	0.0108862	1.32509	0.164832	Arhgap32	0.00130991	0.236086	1.08917	Iars2	0.00722293
Mtmr6	0.00943695	-0.529361	0.227362	Tnf	0.0163293	-2.00901	0	St3gal4	0.000393503	0.920563	1.61161	Snx3	0.0105975	0.332318	0.182807	P2ry10	0.000822432	-2.04173	1.29112	Xylt2	0.000344328	-0.738842	1.67088	Smarcb1	0.0100788	-0.290061	0.203791	Hectd1	0.00235652	0.362475	0.834819	Zbtb5	0.0094849	0.489376	0.233151	Tada3	0.0171832	-0.527826	0	Prorsd1	0.0104863	-0.513362	0.164832	Bud13	0.00131869	-0.276914	1.08735	Usp14	0.00723324
Mta3	0.00940702	-0.306823	0.227362	Tbc1d23	0.0163785	0.213776	0	Bap1	0.000396398	0.173067	1.61044	Dnase2a	0.0106184	0.765774	0.182807	1110059M19Rik	0.000825844	-2.24099	1.29095	Nin	0.000344286	0.781349	1.67088	Xpo1	0.0100978	-0.289336	0.203791	Pde4d	0.00235276	0.557169	0.834819	Acot11	0.00955587	-0.971569	0.233151	Arhgef1	0.0171887	-0.275972	0	Pik3r5	0.011187	0.422696	0.164832	Cntn1	0.00131978	0.244592	1.08735	6330403K07Rik	0.00725996
A1cf	0.0095923	-0.812409	0.227362	Myo1d	0.0163834	0.450096	0	Hbegf	0.000396368	-1.19199	1.61044	Smap2	0.0106225	0.70327	0.182807	Pydc3	0.000833652	2.05885	1.29044	Daam2	0.000345245	-0.907532	1.67082	A230072E10Rik	0.0101106	1.45181	0.203791	Sema5a	0.00237215	-0.606808	0.834143	Pum1	0.00957221	0.202135	0.233151	Med10	0.0172163	-0.458022	0	Med31	0.0113297	-0.396339	0.164832	Ccdc136	0.0013258	-0.235143	1.08609	Nlrx1	0.00730926
Tab3	0.00953388	-0.491104	0.227362	Slc8a3	0.0163904	0.711062	0	Slc37a2	0.00039785	-2.52707	1.60957	Skiv2l2	0.0106286	-0.181015	0.182807	4632415L05Rik	0.000833504	0.52696	1.29044	Klraq1	0.000345512	-0.353895	1.67082	Pcolce2	0.0101302	0.723302	0.203668	Ddx3x	0.00236873	0.381116	0.834143	Afap1	0.00954087	1.04614	0.233151	Cd48	0.0172361	1.33682	0	Timm22	0.0114594	-0.1464	0.164832	Ergic1	0.00133346	-0.200589	1.08431	Rnf166	0.00734696
Asb1	0.00962666	-0.460721	0.226581	Dusp4	0.016396	-0.94734	0	Pex3	0.000400998	0.386712	1.60686	Fcer1g	0.0106979	0.705287	0.180699	Stard10	0.000830546	0.460215	1.29044	Map3k6	0.000347492	0.897727	1.66905	Rgs3	0.0101511	0.452247	0.203485	Rac1	0.00238045	0.251183	0.834055	Gm15645	0.00938522	-0.346783	0.233151	Slc35b1	0.0173081	-0.418261	0	Unc119	0.0114984	-0.184803	0.164832	Pbx4	0.00134137	-0.343799	1.08378	Rpl29	0.00733759
Fam19a1	0.00968873	-1.98311	0.226581	Aff1	0.0164535	0.705557	0	Tspan5	0.000403975	0.657604	1.60436	Cbr3	0.0107354	0.638694	0.179931	Syde1	0.000830587	-0.292899	1.29044	Arsj	0.000350022	2.64472	1.66694	Scara5	0.0101852	0.706586	0.202743	Psmd2	0.0023803	0.28986	0.834055	Tbpl1	0.00944975	0.361717	0.233151	Lhpp	0.0173749	-0.548926	0	Crlf3	0.0108215	-0.135449	0.164832	Rhbdd3	0.00134084	-0.287691	1.08378	Tpst2	0.00737395
1700030C10Rik	0.00968821	-0.876866	0.226581	P2ry4	0.0164879	0.870215	0	Fgfr2	0.000405635	0.897229	1.60329	Yipf5	0.0107521	-0.181907	0.179931	Sphk1	0.000833522	-1.92184	1.29044	Ppap2b	0.00035094	1.08124	1.66694	Rc3h1	0.0103532	0.426759	0.202519	Wapal	0.00240341	0.194336	0.830598	Stat6	0.00948048	0.365966	0.233151	Cc2d1a	0.0173753	-0.683247	0	Tbx2	0.0110083	0.693726	0.164832	Edil3	0.00134167	0.205779	1.08378	Iqub	0.00736907
Cma1	0.00965231	1.39417	0.226581	Slc25a30	0.0165151	0.795987	0	Rp9	0.000407882	0.407078	1.60231	Ikbke	0.0107786	0.713991	0.179913	B4galt2	0.000842186	-0.654745	1.28956	Dmtf1	0.000351486	0.548	1.66694	Schip1	0.0103534	-0.206563	0.202519	Anxa5	0.00241462	-0.619216	0.829999	Nefh	0.0096002	-0.667682	0.233151	Osbp	0.0174582	-0.227459	0	Mrps23	0.0115214	-0.107974	0.164832	Scrn3	0.00135299	0.317198	1.08226	AI507597	0.00752929
Wdr5b	0.00967743	0.6297	0.226581	Ces1d	0.016516	0.762138	0	Cstb	0.00040775	-0.845958	1.60231	Bbs9	0.0107878	0.429983	0.179913	C1s	0.000838933	-0.379104	1.28956	Rab10	0.000351008	0.342003	1.66694	Psmb2	0.0102365	-0.249678	0.202519	Ahnak	0.00241177	0.673691	0.829999	Snrnp25	0.00948872	-1.19446	0.233151	Ing3	0.0175986	0.490792	0	Cys1	0.010041	-0.308787	0.164832	Wasf3	0.00135113	0.213544	1.08226	Ptpn7	0.00757543
Rhob	0.00970499	-1.07691	0.226562	Bckdk	0.0165238	0.181859	0	Asns	0.000409678	0.916047	1.60138	Sv2b	0.0108187	1.37043	0.179503	Eps15l1	0.000839878	-0.527747	1.28956	Tgm2	0.000353323	0.800155	1.66589	Atp6v0e2	0.0103353	-0.122853	0.202519	Ddx17	0.00242851	-0.431259	0.828216	Prpsap2	0.00960447	-0.548643	0.233151	Nicn1	0.0176014	-0.447899	0	Prpf39	0.0112725	-0.446752	0.164832	Rnf103	0.0013518	0.125866	1.08226	Rexo2	0.0075679
C1ra	0.00981321	0.405545	0.22585	Amz1	0.0165387	-0.983749	0	Fam122b	0.000410094	-0.862511	1.60138	Mmp19	0.0108423	0.587753	0.179503	Rhoj	0.000841839	-0.553143	1.28956	Galnt2	0.00035406	0.745106	1.66589	Cdon	0.0103578	0.322256	0.202519	Thrap3	0.00243599	0.255609	0.82759	Ppp1r3g	0.00959974	-3.19383	0.233151	Bag1	0.017607	-0.365822	0	Fcf1	0.0112534	-0.324486	0.164832	Trappc2	0.00135682	0.153236	1.08174	Iqce	0.0075936
Rdh13	0.00976457	0.443435	0.22585	Acta1	0.0165917	2.2977	0	Trpc1	0.000410798	1.11776	1.60134	Gm8234	0.0108572	-0.343943	0.179503	Acot12	0.000838465	3.2608	1.28956	Ppp4r1	0.000353948	0.567095	1.66589	9930111J21Rik1	0.0103357	0.534554	0.202519	Lix1l	0.00244937	-0.564835	0.827488	1110020A21Rik	0.00947955	0.572918	0.233151	Armc1	0.0176507	0.458515	0	Zfp386	0.0103297	-0.378401	0.164832	Ndufs4	0.00135997	0.24036	1.08144	1700120K04Rik	0.00760591
Dnajb13	0.00980206	-1.01078	0.22585	Dgcr2	0.0166006	-0.146014	0	Ppp1ca	0.000415906	0.362856	1.59668	Zfp160	0.0108686	-0.344127	0.179503	Nucks1	0.000851848	0.45002	1.28952	Ddah2	0.000356768	-0.778984	1.66329	Nova1	0.0103255	0.68981	0.202519	Mamstr	0.00245369	-0.57561	0.827488	Ndufv1	0.00944309	-0.197712	0.233151	Col13a1	0.0176691	2.01281	0	Gkap1	0.0107509	-0.198738	0.164832	OTTMUSG00000016609	0.00136539	0.336142	1.08042	Tbx3	0.00764659
Kif13b	0.00978551	-0.796166	0.22585	Hsbp1	0.0166261	0.195323	0	Ptpre	0.000417588	-0.857051	1.59563	Gale	0.0109023	-0.812457	0.17898	AI607873	0.00085127	-0.911631	1.28952	Ttpal	0.000358812	1.20736	1.66151	Snx6	0.0103021	0.266065	0.202519	Hpgd	0.00247227	-1.01062	0.827488	Maoa	0.0093696	0.317113	0.233151	Psmc4	0.0176697	-0.329471	0	2810049E08Rik	0.0107652	-0.67168	0.164832	Cyb5r3	0.00137139	-0.294183	1.07922	Tomm22	0.00763499
Sult4a1	0.00981604	-3.20018	0.22585	Mterfd2	0.0166708	-0.326296	0	Ddah1	0.000421076	-1.92922	1.59272	Btg1	0.010917	-0.260101	0.17898	Nipal3	0.000847879	-0.490517	1.28952	Etf1	0.000360232	0.547995	1.6605	Bmpr1a	0.0103122	-0.175434	0.202519	Tmpo	0.00246431	0.562851	0.827488	Cd9	0.00965586	0.743452	0.232294	Jarid2	0.0176919	0.470694	0	Serinc5	0.0103233	0.572001	0.164832	Fbrsl1	0.00137403	-0.255819	1.07909	Pnpla3	0.00764092
Trp63	0.00976908	1.73562	0.22585	Btbd1	0.016679	0.272633	0	Strn3	0.000425209	-0.391075	1.58918	Ldlrap1	0.0109406	0.38813	0.178746	Zfp775	0.000849257	0.842053	1.28952	Map3k1	0.000361008	1.01931	1.6603	Polq	0.0102486	-0.640807	0.202519	Polr2a	0.0024659	0.486595	0.827488	Larp1	0.00975617	0.272163	0.228507	Uqcrb	0.0177131	-0.537906	0	3110070M22Rik	0.0116913	1.00044	0.164832	Ap3m2	0.00138544	-0.120508	1.07636	Pak2	0.00767502
Cc2d2a	0.00984159	-0.662249	0.225422	Adck4	0.0166876	0.421292	0	Zcchc8	0.000427451	0.282156	1.5876	Styxl1	0.0109866	-0.814321	0.17794	Zfp651	0.000847988	-0.953748	1.28952	Tjp2	0.000361563	1.04255	1.6603	Clk4	0.0103867	0.318107	0.202519	Npc2	0.00247204	-0.610506	0.827488	Snhg7	0.00979814	1.17646	0.227809	Leprel1	0.0177666	1.84878	0	D830030K20Rik	0.0115817	-0.383589	0.164832	Rdbp	0.00138822	-0.243841	1.07636	Nphs1	0.00769797
Ppfia3	0.00987699	-1.79119	0.224563	Tceb3	0.0167747	0.145219	0	Itfg3	0.000428328	-0.445154	1.58741	Armc2	0.011022	0.813733	0.17794	Trappc10	0.00085057	0.172385	1.28952	Ebna1bp2	0.000362198	0.455242	1.66024	Rbm20	0.0103913	0.307149	0.202519	Ehd3	0.00244919	-0.364464	0.827488	Ppan	0.00980344	0.666303	0.227809	Lgr5	0.017785	-0.96564	0	Mettl6	0.0114654	-0.280451	0.164832	Eif2s3x	0.00138939	0.176876	1.07636	4930550C14Rik	0.00772712
Sept2	0.0099132	-0.408139	0.22402	Psma8	0.0167806	-1.00729	0	Tshz1	0.000429726	0.402463	1.5867	Wdr44	0.0110255	0.191738	0.17794	Fermt2	0.000843934	-0.515644	1.28952	Abca8a	0.000362789	-0.763569	1.66023	Apeh	0.0104222	-0.209504	0.201927	Gm6548	0.00244171	-0.365955	0.827488	Secisbp2l	0.00988617	0.148969	0.227642	Dnajb1	0.0178308	-0.505916	0	Bmpr1a	0.0101363	-0.237103	0.164832	Asb4	0.00139284	-0.594825	1.07618	Pafah1b3	0.00776343
Dgkq	0.0099212	-0.292717	0.22402	Adck2	0.0168007	-0.399788	0	Myct1	0.000431528	1.17988	1.58557	Cited2	0.0110317	0.607017	0.17794	Trib1	0.000856668	-1.00331	1.28777	Rnpep	0.000367794	-0.44884	1.65498	Adamtsl1	0.0104848	0.733401	0.201335	Psat1	0.00246042	-1.04881	0.827488	Pisd-ps1	0.00988134	0.434588	0.227642	Tpi1	0.017838	-0.372348	0	Tep1	0.0106561	0.225154	0.164832	Lgals3bp	0.00139447	-0.441438	1.07618	Eif2b1	0.00783677
Gpr62	0.00993861	0.822843	0.223955	Rab7	0.0168086	0.201423	0	Cacna1a	0.000434142	-0.665723	1.58365	Mmp28	0.0110607	-0.520754	0.177582	Aldh7a1	0.000860335	-0.356468	1.28661	Cic	0.000370602	0.889381	1.65237	Sdhb	0.0104655	-0.339091	0.201335	Kctd10	0.0024907	-0.316558	0.827314	Rarg	0.00988583	1.01394	0.227642	Cbs	0.0179155	-0.721635	0	Gm628	0.00991664	-1.23052	0.164832	Zfp91	0.00139755	0.295821	1.07591	Gmfg	0.00782847
Tbcel	0.00996629	-0.49588	0.223443	Wdr96	0.0168173	0.467564	0	Foxc1	0.000435821	1.19443	1.58267	Rab5c	0.0110763	0.151742	0.177582	Dst	0.000871561	-0.382367	1.28168	Spin1	0.000372641	0.293085	1.65069	Apobec1	0.0104868	1.25768	0.201335	Oasl1	0.00248292	1.61869	0.827314	Atp6v0e	0.00985683	-0.301292	0.227642	Fam50a	0.0180568	-0.509579	0	Ly6a	0.0109863	0.5252	0.164832	Thnsl2	0.00141171	-0.362459	1.0729	Tmem184c	0.0078192
Copa	0.0101212	-0.273092	0.222954	Aldh8a1	0.016831	-0.657997	0	Mccc1	0.000440429	0.567903	1.58225	Ppm1d	0.0111653	0.343967	0.175091	Npr2	0.000874186	-0.946384	1.28107	Slc35e4	0.000373776	1.08941	1.65006	Polb	0.0105547	-0.176556	0.199226	Cav1	0.00248326	-0.567879	0.827314	Tead3	0.00985158	0.359194	0.227642	Mmp27	0.0180631	1.5819	0	Plec	0.0106267	0.196513	0.164832	Vat1	0.0014118	-0.33761	1.0729	Jub	0.00785008
Ube2l6	0.0100531	0.681992	0.222954	Zfp296	0.0168313	-2.54317	0	Usp1	0.000439423	0.241869	1.58225	BC024582	0.0111965	1.49906	0.175091	Usp40	0.000875635	0.268058	1.28104	Stox2	0.000375173	-0.598264	1.64913	Zfyve26	0.0105995	0.226573	0.19877	Vps13b	0.00248551	0.39029	0.827314	Pafah2	0.00993035	-0.294726	0.226608	Jun	0.0180844	-1.22015	0	Sox10	0.011753	1.03854	0.164832	Mfap1b	0.00142758	0.115119	1.07212	Tyms	0.0078637
Ghrh	0.0100956	-2.68446	0.222954	Hemk1	0.0168753	-0.319736	0	Nkain2	0.000439261	-1.70492	1.58225	Card9	0.0112105	0.947864	0.175091	Denr	0.000879607	0.233118	1.27984	Lrrfip1	0.000377453	1.3742	1.64727	Sgcg	0.010589	-0.27209	0.19877	Klhl4	0.00249311	-0.567407	0.827314	Adamts3	0.00994141	1.12466	0.226608	Psmc5	0.0181176	-0.346799	0	Phf21b	0.0110744	-0.349575	0.164832	Doc2a	0.00142788	-0.284074	1.07212	Sfr1	0.00788166
Man2b2	0.0100525	-0.629904	0.222954	Ccdc138	0.0169367	-0.972088	0	Tspan17	0.000438756	-0.689193	1.58225	Chuk	0.0112113	-0.299467	0.175091	Acsl5	0.000880862	1.65208	1.27984	Wdr3	0.000377989	0.691918	1.64727	Timm10	0.0107042	-0.281528	0.197183	Mpdz	0.00250349	0.275822	0.826201	Fbxo11	0.00998852	0.277866	0.225246	Mob3a	0.0181231	-0.570258	0	Nckap5l	0.010413	-0.179129	0.164832	Rad23a	0.00142609	-0.136461	1.07212	Pnrc2	0.00791719
1700102P08Rik	0.010118	1.44313	0.222954	Zmynd12	0.016997	1.73996	0	Pcgf5	0.000438282	-0.399827	1.58225	Msr1	0.011262	0.755352	0.173822	Mapre2	0.000882444	-0.506274	1.27975	B3gnt2	0.00038036	1.07314	1.64524	Rwdd3	0.0107262	-0.80855	0.197183	Kctd9	0.00250751	0.30697	0.826194	Slc15a4	0.0100674	-0.559576	0.222519	Bola3	0.0181568	-0.470119	0	C330013E15Rik	0.0113202	0.543799	0.164832	Dpp8	0.0014179	0.169474	1.07212	Fbxo27	0.00795204
Col1a1	0.0100729	-1.18366	0.222954	Dennd5a	0.0170295	0.204442	0	Morn4	0.000439766	1.65847	1.58225	Pcdhb18	0.0112933	-0.859318	0.173306	Pdzrn3	0.000886829	-0.912548	1.27829	Utp15	0.000382944	0.790213	1.64299	Gpr4	0.0106798	-0.374811	0.197183	St8sia4	0.00251557	-0.947274	0.825489	Vps18	0.0101182	-0.24279	0.221023	Mgat2	0.0181867	0.264067	0	Mpv17l	0.0107829	-0.24534	0.164832	Rasd1	0.00142258	-0.796561	1.07212	Fhod1	0.00797758
Tcam1	0.0100749	-1.7156	0.222954	Actr1b	0.0170474	0.184638	0	Gsn	0.000442956	0.860922	1.5818	Daxx	0.0113275	0.365882	0.172727	Mmd2	0.000891063	1.35324	1.2769	Anp32a	0.000385774	-0.827975	1.64048	Narg2	0.0107738	-0.295126	0.197183	A830018L16Rik	0.00252388	-0.713868	0.825432	Il12rb1	0.0101961	-1.40961	0.218702	B3gat3	0.0182132	-0.65906	0	Cebpd	0.00996758	-0.706395	0.164832	Taok1	0.00142354	0.193629	1.07212	Bbs4	0.00797193
Akr1c20	0.0100789	-0.868694	0.222954	Cyp4a32	0.0171451	1.55573	0	Pwwp2b	0.000447178	-0.757965	1.5818	Arpc3	0.0113598	0.28331	0.172727	Dhx34	0.00089375	1.27524	1.27628	Ucn2	0.000387174	2.3523	1.63959	Skp1a	0.0107332	-0.191296	0.197183	Rptor	0.00252366	0.220283	0.825432	Pias2	0.0102046	0.319229	0.218702	Dhrs3	0.0182249	-0.570507	0	Cldn5	0.0115868	0.80006	0.164832	Dnajb3	0.00144706	-0.578704	1.07071	Anks1b	0.00799092
St3gal6	0.0100851	1.08093	0.222954	Eri3	0.0171806	0.268961	0	Acaa1b	0.000446984	-0.741525	1.5818	Galntl1	0.0113621	0.567348	0.172727	Anxa4	0.000905807	-0.328927	1.27388	Ptgr1	0.000390612	-1.14081	1.63849	Lmf1	0.0106597	-0.294281	0.197183	Gm8898	0.00252923	0.150828	0.825197	Ldhd	0.010261	-0.272325	0.216997	Zfp788	0.0182532	1.11619	0	Heg1	0.0104519	0.749835	0.164832	Gm8898	0.001448	0.368395	1.07071	Tnk2	0.00792955
Blvra	0.0102218	-0.903932	0.220709	Gpr137c	0.0171888	1.10203	0	Sept9	0.000445606	-1.16345	1.5818	Zkscan14	0.0113834	0.374857	0.1726	Nkd1	0.000900375	-1.59433	1.27388	5730409E04Rik	0.000389209	-0.712267	1.63849	Hspa1l	0.0107693	-0.345588	0.197183	Afap1	0.00254175	-0.595019	0.823737	2810408I11Rik	0.0103473	1.69128	0.216622	Slc40a1	0.0182687	0.799527	0	Zfp52	0.0113663	-0.498043	0.164832	Pbxip1	0.00144554	-0.286378	1.07071	Adprh	0.00798046
Elavl2	0.0102165	1.42264	0.220709	Lax1	0.0172481	-2.83255	0	Pde4d	0.000445939	-0.910758	1.5818	Ccdc85c	0.0114245	-0.956678	0.172092	Hnrnph1	0.000905633	-0.483027	1.27388	Tardbp	0.000390094	0.570602	1.63849	Lcor	0.0107457	0.642836	0.197183	Heph	0.00256245	-1.38903	0.820898	Taf3	0.0103078	0.587118	0.216622	AI597468	0.0182977	-0.439105	0	Zfp947	0.0116582	-0.423338	0.164832	Gm15800	0.00145293	0.212518	1.07071	Apoo	0.00794338
Tmco6	0.0102208	0.565718	0.220709	Zfp275	0.0172647	-0.371451	0	Fut11	0.000444737	0.348149	1.5818	Htr2b	0.0114755	1.48883	0.172092	Ccdc47	0.000904261	0.313458	1.27388	Zbtb4	0.00039032	-0.41332	1.63849	Bptf	0.0108032	0.27656	0.196682	Otud7b	0.00258012	0.202715	0.820636	B4galt5	0.0103391	0.866592	0.216622	S100a10	0.018302	-0.853472	0	Flywch2	0.0103587	-0.353958	0.164832	Kptn	0.00145001	-0.393125	1.07071	Thoc3	0.00800434
Cd59a	0.0102481	-1.21485	0.220372	Ptpn11	0.0173713	0.384766	0	Slc48a1	0.00044232	-0.605325	1.5818	Fpgt	0.0114867	-0.195579	0.172092	Fam160b1	0.000904594	0.402456	1.27388	Riok3	0.000392612	0.379984	1.63695	Spred1	0.0108795	0.492897	0.194986	Zfhx3	0.00257324	0.548114	0.820636	Timm44	0.0103643	0.176452	0.216622	Celf1	0.0183257	0.219089	0	Arhgdig	0.0104608	-0.358363	0.164832	Mrpl23	0.00144204	-0.157954	1.07071	Dock9	0.00805457
Cd209a	0.0102618	0.972022	0.220372	Lonrf1	0.0173936	0.657673	0	Slc44a4	0.000446933	2.94749	1.5818	Cybb	0.0115251	0.781552	0.172092	Dync1i2	0.000907705	-0.312946	1.27373	Exoc3	0.000396016	-0.42969	1.63388	6430548M08Rik	0.0108674	0.532287	0.194986	Psmb8	0.00256807	-0.788882	0.820636	Ptrf	0.0103137	0.70506	0.216622	Gnas	0.0184047	-0.445848	0	Taf8	0.0107141	0.230923	0.164832	Ube4a	0.00144043	0.192127	1.07071	Utp11l	0.00810199
Med22	0.0102781	-0.231267	0.220363	AI427809	0.0174055	-0.864729	0	Ppic	0.000446386	-0.796424	1.5818	1110007C09Rik	0.0115297	0.594104	0.172092	C3ar1	0.000908964	-1.35268	1.27373	Ube4b	0.000398098	0.616675	1.63229	Ypel2	0.0109154	0.77177	0.194236	Prps2	0.00257808	-0.642527	0.820636	Gm6222	0.010367	-0.57912	0.216622	Sec16a	0.018412	0.374325	0	Fbxo11	0.0102835	-0.217656	0.164832	Hcfc1r1	0.0014513	-0.151902	1.07071	Psg28	0.00811293
Praf2	0.0103142	0.7701	0.21952	Cacna1b	0.017414	-1.94417	0	E2f1	0.000453567	-0.682908	1.58015	Plekhf1	0.0115376	0.512726	0.172092	Cbx4	0.000916768	0.965035	1.27069	Cmpk1	0.000400118	0.403817	1.63144	Ikzf2	0.0109936	-0.770017	0.191813	Nr6a1	0.00259373	0.50212	0.819504	Rnf187	0.0103875	-0.409599	0.216444	Cxcl1	0.0184499	1.8848	0	Ap3s1	0.0109386	-0.256239	0.164832	Foxp4	0.00144647	-0.334057	1.07071	Epb4.1l4a	0.00810894
Tfap4	0.0103588	1.21122	0.218322	Trim30b	0.0174662	-1.35178	0	Asb4	0.000453788	-1.63966	1.58015	Numbl	0.0115603	0.464922	0.172092	4933411K20Rik	0.000919931	0.547303	1.26988	Gm4951	0.000399516	1.64242	1.63144	Cyr61	0.011095	-0.987889	0.188505	Sugt1	0.00259494	0.188678	0.819504	Klf13	0.0104129	-0.513259	0.216057	Cxx1a	0.0185729	-0.565117	0	Pdgfrb	0.0107607	0.351002	0.164832	Edem2	0.00145961	-0.2342	1.07064	Ube2g2	0.00812561
Tln2	0.0104024	-1.27991	0.217172	Cd209c	0.0174734	0.452345	0	Tk1	0.000449616	-2.10911	1.58015	Chka	0.0115808	0.618053	0.172092	Cml1	0.000922201	1.26543	1.26967	Rnh1	0.000403902	0.561795	1.62871	Acadl	0.0111605	-0.46394	0.188113	Igf1r	0.00260324	0.428769	0.819057	2210015D19Rik	0.0104514	-0.61651	0.215133	Vps13a	0.0185945	0.761212	0	Ppargc1b	0.0114986	0.397827	0.164832	Braf	0.00145655	0.199875	1.07064	Icos	0.00815453
Spry4	0.0104205	-2.13636	0.217093	Kctd18	0.0174961	0.279271	0	Mta1	0.000450738	0.450106	1.58015	Glb1	0.0115879	0.380192	0.172092	B430212C06Rik	0.00092323	0.504968	1.26967	Taf1b	0.000403403	-0.578927	1.62871	Fam102a	0.0112292	0.704587	0.188113	Cplx2	0.00260571	-0.582458	0.819057	Itgb3bp	0.010468	-1.16539	0.215117	Anks4b	0.0186083	-0.380634	0	Flrt1	0.0107702	0.312392	0.164832	Cox7c	0.00145997	0.203623	1.07064	Dctn5	0.00815323
Fam164a	0.0104576	-1.04395	0.216895	Samd4	0.017502	0.536263	0	Rtn4r	0.000451257	-2.75868	1.58015	Vopp1	0.0115992	0.297998	0.172092	Mogat1	0.000925032	0.983081	1.26958	Tmem38b	0.000405261	0.417701	1.62792	Kcnj8	0.0112212	0.415134	0.188113	Gsg1l	0.00261846	-0.914065	0.817611	Rabep2	0.0104875	0.814469	0.214985	Hspa1b	0.018609	-0.586801	0	Gltscr1	0.011797	0.281755	0.164559	Lrp11	0.00146828	-0.176925	1.06885	Akirin2	0.00818888
Gpr137c	0.0104529	-1.33007	0.216895	Mtmr2	0.0175146	0.148889	0	Ahnak	0.000453031	-0.309572	1.58015	D19Ertd386e	0.0116358	0.154209	0.172092	Krba1	0.000926286	0.645036	1.26958	Dido1	0.000409817	0.691666	1.62575	Chd2	0.0112434	0.326172	0.188113	Emcn	0.00262888	-0.570772	0.816557	Tmcc3	0.010545	-0.739524	0.214623	Lyz2	0.0187309	1.15791	0	Snord65	0.0117934	-1.16773	0.164559	Fam189b	0.00147872	-0.294269	1.06644	Gpr125	0.0082195
Sft2d2	0.0105309	-0.316438	0.216544	P2ry2	0.0175262	0.594527	0	Lipf	0.000453021	-2.64709	1.58015	Zdhhc9	0.0116371	0.371572	0.172092	Uprt	0.000928694	0.442197	1.26913	Pgm1	0.000409759	1.7527	1.62575	Rsad1	0.0111747	0.36762	0.188113	Agtpbp1	0.00263455	0.17473	0.816295	Myh10	0.0105407	0.403288	0.214623	Tmem86b	0.0187697	-0.87551	0	Ly9	0.0119582	0.777332	0.163655	Gpr19	0.00148648	-0.212643	1.06484	1700112E06Rik	0.0082099
Chst13	0.0105045	-2.39027	0.216544	Marveld2	0.0175695	-1.57533	0	Sirpb1b	0.000458444	-2.04782	1.58012	Rbm4b	0.0116441	-0.258053	0.172092	Lipi	0.000936278	1.56062	1.26627	Atp11a	0.000408502	1.06924	1.62575	Pcdhb16	0.0111643	0.975719	0.188113	Ppp6r1	0.00264363	0.220239	0.81547	Fam84b	0.0105202	0.766923	0.214623	1110007C09Rik	0.0187827	-0.328367	0	Tmem53	0.0119754	0.355099	0.163655	Suclg1	0.00150196	0.10491	1.06168	Tfrc	0.00820089
Hydin	0.010526	-1.71632	0.216544	Zfp503	0.017587	0.650685	0	Snx33	0.00045773	0.66759	1.58012	Naaladl1	0.011672	0.776286	0.172092	2410066E13Rik	0.000939023	-0.7277	1.26566	B230219D22Rik	0.000409822	0.336247	1.62575	Syt12	0.0111776	0.543153	0.188113	Spc25	0.00265452	-1.91661	0.814989	Sgms1	0.0105666	-0.616551	0.214404	Endou	0.0188614	1.45681	0	Crybb3	0.0118821	-1.02365	0.163655	Lrp10	0.00149968	-0.284354	1.06168	Rpa2	0.00825491
Kidins220	0.0105045	-0.615326	0.216544	Ptcd2	0.0176802	-0.305964	0	Gm3219	0.000454553	0.484953	1.58012	Gnai2	0.0116883	0.200599	0.172092	Vamp1	0.000945907	1.0882	1.26316	Fam76a	0.000413551	0.378618	1.62311	Gpr137	0.0111936	-0.264129	0.188113	Tmem179b	0.00265473	-0.451655	0.814989	Chpt1	0.0105887	-0.389252	0.214165	Sspn	0.0188927	0.978567	0	Ergic2	0.0119215	-0.217398	0.163655	Slc9a2	0.00150776	-0.521014	1.06124	Dusp7	0.00826142
Atp6v0d2	0.0105636	-1.83211	0.216107	Kif5b	0.0177492	0.171165	0	Rnase4	0.000458725	0.598541	1.58012	Rasd1	0.0116987	-2.14615	0.172092	Sema4a	0.000949598	0.966124	1.26268	Ly6c1	0.000413588	0.697406	1.62311	Ndufb3	0.0113919	-0.319951	0.183617	Smox	0.00266912	0.83073	0.813976	Tmf1	0.0106061	0.202306	0.214121	Cd82	0.0189366	-0.324348	0	C230052I12Rik	0.0120253	0.364582	0.163655	Pi16	0.00150813	-0.623738	1.06124	Atg2a	0.00825711
Sod3	0.0105902	-1.37919	0.216107	1110020A21Rik	0.0177974	0.970687	0	Lipi	0.00045695	-1.43855	1.58012	BC051226	0.0117099	0.531823	0.172092	Dusp1	0.000949867	-1.36154	1.26268	Mbd2	0.000418681	0.501586	1.61846	Zfp955b	0.0113953	0.287605	0.183617	Nnat	0.00266828	-1.63175	0.813976	Ylpm1	0.0106299	0.414153	0.213815	E130311K13Rik	0.0190478	-0.712178	0	Slc25a36	0.0119561	-0.220915	0.163655	Pld3	0.00151554	-0.291171	1.05978	Mrpl11	0.00827774
Plod3	0.0105803	-0.768378	0.216107	Dnajb13	0.0178187	0.447857	0	Stk38	0.000458076	0.400378	1.58012	F10	0.0117291	0.89388	0.172092	Cyr61	0.000954735	-2.65662	1.26179	Morc2a	0.000420743	0.572839	1.61699	Tns1	0.0114906	0.302317	0.181935	Dicer1	0.00269175	0.303839	0.813583	Rnh1	0.0106488	-0.307431	0.213707	Fam105a	0.0190595	1.81084	0	Ptprk	0.0119072	0.392557	0.163655	Rab31	0.00152439	0.397029	1.05791	Dolpp1	0.0083062
Spnb2	0.010645	-1.18926	0.215854	Tle2	0.0178492	-0.893404	0	Mllt1	0.000456941	0.280606	1.58012	Pik3ip1	0.0117392	0.614958	0.172092	Mmp12	0.000954662	-3.3256	1.26179	Sema4b	0.00042302	0.561335	1.61598	Hdac4	0.0114705	0.540947	0.181935	Ero1l	0.00269373	-0.402488	0.813583	Casp8ap2	0.0107661	0.778278	0.210628	Trak2	0.0190672	0.452455	0	Ubb	0.0120118	0.256655	0.163655	Myeov2	0.00154068	0.255393	1.05462	1810022K09Rik	0.0083196
Gm1574	0.0106296	-1.0346	0.215854	Rab9b	0.0179131	1.46526	0	Klf15	0.000460393	0.623532	1.57921	Capsl	0.0117556	1.50654	0.172092	Ctage5	0.000957321	0.290054	1.26128	Cc2d1a	0.000422469	-0.548578	1.61598	1700088E04Rik	0.0114922	0.318268	0.181935	Naa30	0.00269434	0.138649	0.813583	Med17	0.0107577	0.376077	0.210628	Art2b	0.0190932	0.79081	0	Ly6c2	0.011867	0.50025	0.163655	Maoa	0.00153936	0.19308	1.05462	Sec61b	0.00834879
Fbxw17	0.0106395	-0.323673	0.215854	Katnal2	0.0180016	0.840024	0	Zfp395	0.00046137	0.666912	1.57895	Tmem140	0.0118007	0.361	0.171804	Eci3	0.000962132	0.636242	1.25977	Iars	0.000424768	0.663479	1.61485	Cd28	0.0115259	0.896881	0.181489	Dcaf11	0.00269039	0.213175	0.813583	Pnn	0.0107739	0.615161	0.210628	Zfml	0.0191287	-0.235781	0	Ncrna00085	0.0119354	-0.416853	0.163655	Kirrel2	0.00155011	1.03529	1.05353	Tmem199	0.00841791
Arrdc3	0.0106727	-1.66793	0.215387	Ttc19	0.0180235	0.305032	0	Mgat4a	0.000463332	-0.882566	1.57843	Efha2	0.0118105	-0.426363	0.171804	Sema4c	0.000975119	-1.36634	1.25915	Usp8	0.000427686	0.419222	1.61451	Pde1a	0.0115391	0.728566	0.181489	Yeats2	0.00269612	-0.673607	0.813583	Micall1	0.0108055	0.573781	0.210016	Tmem191c	0.0191648	-1.5879	0	Shroom4	0.0120411	0.726049	0.163655	BC017612	0.00155164	-0.426677	1.05353	Tmem55b	0.00842542
Ctcfl	0.0107136	-0.921598	0.215101	Vcan	0.0180509	1.30287	0	Il7r	0.000462963	-2.49117	1.57843	Atxn1	0.0118173	-0.447252	0.171804	Rusc2	0.000973839	-1.00474	1.25915	Wdr6	0.000427522	-1.01399	1.61451	Ubap1	0.0116543	0.160658	0.180811	2610029G23Rik	0.00268909	0.252878	0.813583	St3gal1	0.0108383	0.641743	0.209359	Serpina3a	0.0191752	1.43367	0	Syap1	0.0119891	-0.242156	0.163655	Ncald	0.0015496	0.231533	1.05353	Cts8	0.00844134
Gm129	0.0107285	1.16871	0.215101	Cidec	0.0180564	0.525739	0	Ctnnbip1	0.000464386	-0.375783	1.5781	Yeats4	0.0118839	0.224537	0.171576	Ythdc1	0.000975812	-0.704379	1.25915	Scfd1	0.000426312	-0.327484	1.61451	Dok7	0.0116979	0.515179	0.180811	Tln1	0.00271161	0.254311	0.811754	Exosc8	0.0109013	0.47011	0.208843	Tlr8	0.019345	2.65311	0	Rbm41	0.0120757	-0.379582	0.16307	Lrp6	0.00156298	0.184631	1.053	Tsg101	0.00856146
Zfp606	0.0107196	0.631003	0.215101	Gm4832	0.0180799	-1.0795	0	2010016I18Rik	0.000467296	3.03596	1.57736	Fgfr2	0.0119221	-0.55176	0.171576	Aldh2	0.000972071	0.205385	1.25915	Qtrtd1	0.000426749	0.774943	1.61451	Prss36	0.0116392	-0.331178	0.180811	Reps2	0.00271924	-0.978802	0.811193	Nrf1	0.0109494	0.537042	0.208843	Lbp	0.0193666	-0.447784	0	3110001D03Rik	0.012107	-0.121023	0.162603	Ckap4	0.00155848	-0.177623	1.053	Trnt1	0.00857527
Ctnnal1	0.0107817	-0.641564	0.213611	Prg4	0.0181001	1.42482	0	Syde2	0.000467178	0.636996	1.57736	Serping1	0.0119351	0.54113	0.171576	Zfp113	0.00097762	0.37048	1.25915	Nif3l1	0.000433346	-0.488322	1.61164	Cdc16	0.0116704	-0.227152	0.180811	Aatk	0.00272952	-0.962712	0.810211	Phldb3	0.0109502	0.665131	0.208843	Dusp7	0.019371	0.940953	0	Tcea1	0.0126388	-0.218405	0.162111	Qpct	0.00156092	-0.135611	1.053	Ccdc12	0.00860348
Zcchc2	0.0110142	0.472646	0.210881	Rilpl2	0.0181433	-0.557542	0	Irf8	0.000466098	-1.24561	1.57736	Cfl1	0.011969	0.33661	0.171576	Aqp1	0.000971383	-0.672686	1.25915	Igsf10	0.000433551	-1.03459	1.61164	Slc9a5	0.0115916	-0.70412	0.180811	Mrap	0.00275797	-2.15641	0.806365	Zbtb16	0.0109474	-0.775076	0.208843	Slc17a2	0.0193866	0.668654	0	Cxcr2	0.0125761	-0.474402	0.162111	Slc16a2	0.0015625	-0.623592	1.053	Hspd1	0.0087361
C130074G19Rik	0.0112683	-0.908139	0.210881	Tjap1	0.0181876	0.242065	0	Dalrd3	0.000472049	0.467291	1.57362	Ncoa7	0.0119741	0.365678	0.171576	Pdgfd	0.000973574	-0.875168	1.25915	4930515G01Rik	0.000431955	-1.35713	1.61164	Specc1l	0.0115972	0.228006	0.180811	Tusc5	0.00277966	-1.88954	0.805147	Ell2	0.010898	-0.456209	0.208843	Pfkfb2	0.019391	0.455453	0	Stx6	0.0125751	0.138961	0.162111	Ank2	0.00157034	0.252462	1.05162	Epb4.1l1	0.00871576
Itga6	0.0111967	-0.709768	0.210881	Synpo2	0.0182266	0.702217	0	Ntng2	0.000478558	-0.385344	1.56985	Pdcd6ip	0.0120361	0.161328	0.171576	Zfp167	0.000974811	1.07529	1.25915	Rarb	0.000433789	-0.446204	1.61164	Nos2	0.0116286	0.561116	0.180811	Tmem18	0.00278242	-0.44572	0.805147	Abat	0.0108765	-0.410595	0.208843	Rnf4	0.0193995	0.424121	0	Acbd7	0.0124175	-0.801545	0.162111	Trip6	0.00157375	-0.526534	1.05133	Slc25a33	0.0087199
Necab3	0.0110542	-1.34802	0.210881	Gm16998	0.018244	-1.22843	0	Adam22	0.000480971	-1.3056	1.56985	Prcp	0.0120537	0.534133	0.171576	Rad1	0.000978181	0.682419	1.25915	Pde9a	0.000432214	1.45684	1.61164	Klf9	0.0116971	0.156341	0.180811	Abt1	0.00278227	0.151672	0.805147	Ccrn4l	0.0110147	-0.826712	0.207208	BC094916	0.0194101	1.0787	0	Eng	0.0122995	0.624821	0.162111	Cry2	0.00158869	-0.220666	1.05086	Polr2j	0.00868166
Setd7	0.0109874	-0.887215	0.210881	Zfp870	0.0182974	-0.258852	0	2310008H09Rik	0.000479539	-0.440127	1.56985	Ccdc137	0.0120586	-0.307575	0.171576	Map3k8	0.000965023	-1.68264	1.25915	Snord47	0.00043616	1.76731	1.61056	Fmo2	0.0118216	0.523716	0.179394	Gm3435	0.00277729	-0.427397	0.805147	Sel1l3	0.0110246	0.728927	0.207208	Cmklr1	0.0194626	1.31095	0	Fam164a	0.0127894	-0.261477	0.162111	Camsap3	0.00159679	-0.216606	1.05086	Itpr1	0.00873783
Ccdc107	0.0112764	0.53569	0.210881	Asxl3	0.0183262	-1.7199	0	Ncoa1	0.000481199	0.480605	1.56985	A630033H20Rik	0.0120689	0.755562	0.171576	Zfp329	0.000983339	0.456877	1.25752	Pus7l	0.000436172	1.01989	1.61056	Dnajc2	0.011772	-0.208537	0.179394	Ttc33	0.00280574	0.200017	0.802825	Cldn14	0.0110416	0.725765	0.207188	Wnt5b	0.0194822	1.07628	0	Isg20l2	0.0126321	-0.229876	0.162111	2610019F03Rik	0.00158082	-0.314917	1.05086	Rps25	0.00871262
Col28a1	0.0110411	-1.30763	0.210881	Med17	0.0183338	-0.341823	0	2010111I01Rik	0.000477833	-0.855086	1.56985	Cyp4f39	0.0120716	1.34737	0.171576	Fastkd1	0.000987985	0.737556	1.25612	9430008C03Rik	0.000437681	0.949637	1.61014	Prkag2	0.0118596	0.325637	0.179394	Ppargc1b	0.00280478	-0.955866	0.802825	Pik3c2b	0.0112073	0.911362	0.203656	Ube2w	0.0194825	0.310665	0	Usp53	0.0123553	-0.341307	0.162111	Slc35e1	0.00159455	0.113683	1.05086	Efcab5	0.0087112
Copg	0.0112673	-0.436593	0.210881	Glipr2	0.0183865	-0.916985	0	Scara3	0.000480276	0.900133	1.56985	Ncf4	0.0120783	0.682607	0.171576	Spred2	0.000993976	0.407751	1.25479	Gm3604	0.000437903	-2.08965	1.61014	4732416N19Rik	0.0118527	-3.08355	0.179394	Gulp1	0.00281548	-0.796905	0.802448	Dolk	0.0113154	-0.62509	0.203656	Ksr1	0.0195063	1.85045	0	Sept15	0.0124683	-0.324869	0.162111	Junb	0.00158177	-1.53723	1.05086	Ranbp1	0.0086559
Zfp939	0.0109595	0.592443	0.210881	Fam46a	0.0184085	0.395627	0	Cask	0.00047959	0.402294	1.56985	Slc20a1	0.0120982	-0.404228	0.171576	Igfals	0.000993376	1.99998	1.25479	Fam115c	0.000439841	-0.324335	1.60888	Spon1	0.0118393	0.720526	0.179394	Ptplb	0.00281658	-0.991244	0.802448	Acad9	0.0111982	-0.42855	0.203656	Fam118b	0.0195298	0.705657	0	Frmd3	0.0123058	-0.221878	0.162111	Cenpt	0.00159576	-0.317393	1.05086	Neurl2	0.00876741
Fam155a	0.0111578	-1.40213	0.210881	Lrrc61	0.0185221	-0.356354	0	Drap1	0.000482853	0.771261	1.569	Gm14322	0.0121084	-0.382976	0.171576	Plxnc1	0.000999576	-1.8682	1.253	Dynlt1f	0.0004428	-0.698349	1.60661	Prdm10	0.0117967	0.587469	0.179394	Jmjd1c	0.0028285	0.592723	0.801263	Crtc2	0.0112673	0.245654	0.203656	Copb2	0.0195479	-0.175319	0	BC055111	0.0123986	1.4802	0.162111	Pcbp3	0.0015942	-0.270671	1.05086	Psma5	0.0088176
Ncan	0.0110392	-1.56282	0.210881	Ap2a2	0.0186048	0.320884	0	Rhebl1	0.000484563	1.02887	1.56812	Enpp6	0.0121369	0.837927	0.171576	Mon1b	0.00100303	0.255232	1.2528	Nmd3	0.000447636	0.547086	1.60397	Fos	0.0118276	-2.70696	0.179394	Manba	0.00285749	-0.559784	0.797481	Dnttip2	0.0112986	0.261939	0.203656	Fam64a	0.0196953	0.592279	0	9430015G10Rik	0.0123497	-0.257768	0.162111	Dnajb7	0.00159563	1.48435	1.05086	Pdia4	0.00882678
Gm1943	0.0111519	-0.434389	0.210881	Mt1	0.0186171	1.5856	0	Nr2f1	0.00048706	1.43	1.56653	Arl8a	0.0121431	0.214424	0.171576	Fam189a2	0.00100239	-1.1941	1.2528	Srm	0.000448152	0.683207	1.60397	Ncor2	0.0118822	0.469994	0.179215	Slc50a1	0.00290039	-0.403647	0.797424	D4Bwg0951e	0.011315	-0.310067	0.203656	Adam33	0.0197346	1.28872	0	Mrpl33	0.012628	-0.449937	0.162111	Umodl1	0.00159588	-1.39693	1.05086	Atxn1l	0.00881011
Cog2	0.0112036	-0.511953	0.210881	A830018L16Rik	0.0186225	-0.738788	0	Parm1	0.000491123	1.02416	1.56419	Slc9a3r1	0.0121536	0.633266	0.171576	Serinc3	0.00100759	-0.367569	1.25147	Tsen34	0.000447404	-0.406701	1.60397	Hsbp1l1	0.0119012	-0.846337	0.179164	Znrf2	0.00287082	0.231765	0.797424	Irf2bp2	0.0113137	-0.820158	0.203656	Sbf1	0.0198495	0.429237	0	Zfp605	0.0121468	-0.330554	0.162111	Trak2	0.00161641	0.333332	1.0462	Ube2e1	0.00879751
Rsph4a	0.0109603	-0.853849	0.210881	Zcchc14	0.0186228	0.451267	0	Chst13	0.000491572	-1.59322	1.56419	Cnpy3	0.0121727	0.257622	0.171576	Sgms1	0.00101378	-0.714868	1.24945	Chka	0.000448111	1.93175	1.60397	Il34	0.011929	0.86995	0.178796	Parva	0.00288761	-0.511303	0.797424	Egfr	0.0112194	1.15501	0.203656	C1qtnf7	0.0198632	1.67736	0	Olfr212	0.0124202	1.12664	0.162111	Rab6a	0.00162593	0.243793	1.04494	Zfp575	0.00884438
Usp34	0.0109021	-0.316217	0.210881	Tagap1	0.0186473	-0.42204	0	Eid2b	0.000491871	0.502437	1.56419	Myoc	0.0121727	2.02787	0.171576	Dusp2	0.00102578	-1.97248	1.24861	Mvk	0.000453881	-0.776315	1.60102	Tmem194b	0.0122513	1.82426	0.177391	Trpv1	0.00288613	-1.45586	0.797424	Lman2	0.0113013	-0.289635	0.203656	Rnf157	0.0199293	1.03905	0	Grlf1	0.0123054	0.249026	0.162111	Thop1	0.00162451	-0.283567	1.04494	Fcer1g	0.00908621
Phf23	0.0109311	0.458936	0.210881	Vps26a	0.0186555	0.281572	0	Osr1	0.000493829	1.23631	1.56311	Trp63	0.0121796	-1.05945	0.171576	Fam114a1	0.00102131	-0.625196	1.24861	Lrrfip2	0.000452559	0.579389	1.60102	Lrrc8a	0.0120747	-0.294451	0.177391	Usp36	0.00287244	0.36779	0.797424	Ints9	0.0112608	0.299916	0.203656	Ly9	0.0199567	2.19078	0	Cox6a2	0.012216	-1.21011	0.162111	Fam184a	0.00163704	0.224399	1.04263	Tmc2	0.00924777
Stat5a	0.0111926	0.383389	0.210881	Sncg	0.0186584	0.636336	0	Hddc3	0.000494916	0.86955	1.56279	Ucp2	0.0121829	0.778428	0.171576	Irf7	0.00102263	-0.861429	1.24861	Ern1	0.000453269	1.01223	1.60102	Sla2	0.0121019	-0.353401	0.177391	Rock2	0.00289799	0.292734	0.797424	Robo1	0.0112853	-0.982938	0.203656	Paqr9	0.0199858	-0.478263	0	Tial1	0.0127489	-0.313915	0.162111	H2-T23	0.00163945	-0.29902	1.04263	Hivep3	0.00919353
Gpr135	0.0112158	-1.08448	0.210881	Ntn4	0.0187497	0.750417	0	Ifrd2	0.000496012	0.671689	1.56247	Htra2	0.0122381	0.350597	0.170253	Tph2	0.00102013	-2.1375	1.24861	1110018G07Rik	0.000452734	0.769911	1.60102	Akirin2	0.0122194	-0.432036	0.177391	Arf4	0.00287661	-0.287914	0.797424	Dclre1b	0.0114234	-0.496961	0.200171	Acsm3	0.0200101	1.01614	0	Tll1	0.0127989	1.3754	0.162111	Gm7120	0.00164283	1.06303	1.04237	Spen	0.00930002
Hist1h2bm	0.0110054	-1.0012	0.210881	Ercc1	0.0188074	0.252262	0	Tnfrsf4	0.000501673	-2.23712	1.55882	Cog2	0.0122829	-0.239005	0.169305	Cnot6	0.00102628	-0.409425	1.24861	Scnn1g	0.000456696	2.11171	1.59898	Serpine1	0.0121946	-1.50713	0.177391	Phf11	0.00287444	-1.30391	0.797424	Gm14295	0.0115567	-0.566693	0.198319	Olfr1033	0.0200506	0.601374	0	Nup93	0.012556	0.215223	0.162111	Mfap2	0.001664	-0.751682	1.03745	Gpr153	0.00926317
Hist1h2bg	0.011139	-0.992632	0.210881	D430041D05Rik	0.0188209	1.2161	0	Fgfr1	0.000501645	0.424166	1.55882	Pfkfb3	0.0123133	-0.551196	0.16887	Flii	0.00102236	-0.287537	1.24861	Krba1	0.000458469	-0.702873	1.59793	Foxp1	0.0120268	0.376398	0.177391	Clic5	0.00288946	0.428972	0.797424	Htra3	0.011522	2.1566	0.198319	Tcf7l2	0.0200766	-0.356345	0	Clk3	0.0126568	0.102069	0.162111	Ltbp4	0.00167045	-0.252897	1.03641	Snx17	0.0093304
Mtss1	0.0108805	0.558112	0.210881	Ube2h	0.0188258	0.257725	0	Aqp7	0.000503552	-0.590972	1.5579	Ap2a2	0.0123415	0.21429	0.168578	Mmd	0.00102511	0.337563	1.24861	Sec16b	0.000462595	-1.1145	1.59768	Ocel1	0.012166	-0.485153	0.177391	Mtmr1	0.0028988	0.244357	0.797424	March8	0.0115552	-0.235999	0.198319	Zfa	0.0200769	1.00614	0	Gm16551	0.0122418	1.19579	0.162111	Mkln1	0.0016755	0.180208	1.03637	Wdfy3	0.00915174
Mapk1	0.0111089	0.104061	0.210881	Slc25a13	0.0189071	-1.26026	0	Fndc8	0.000504214	-1.76307	1.5579	Fkbp15	0.012358	0.403411	0.168578	Hspb8	0.00102909	-0.697092	1.24806	Dtd1	0.000460917	-0.559781	1.59768	Pcsk7	0.0120405	0.221902	0.177391	Prkab2	0.00291118	0.538981	0.796449	Zfhx2	0.0115447	0.603143	0.198319	Zfp931	0.0201719	0.650952	0	Dock3	0.0127762	0.322011	0.162111	Hist1h1e	0.00167546	-0.226152	1.03637	Cd27	0.00932837
Gm3435	0.0109619	-0.587056	0.210881	Ugt1a6a	0.0189142	0.563182	0	Six1	0.000505135	1.08269	1.55775	Glt25d1	0.0123851	0.412854	0.168578	Lrrc8a	0.00103216	-0.988281	1.2474	Ctns	0.000462777	-0.766253	1.59768	Etfa	0.0119932	-0.400702	0.177391	Fhod3	0.0029345	0.522667	0.793619	Cab39l	0.0115437	-0.212654	0.198319	Gm11710	0.020208	1.13933	0	Plxnb1	0.0128105	0.230541	0.162111	Capns1	0.00168537	-0.199874	1.03509	Fam57b	0.0090615
Hn1l	0.0112474	-1.12217	0.210881	Rap2a	0.0189429	-0.475246	0	Rap1gap2	0.00050628	-0.647991	1.5574	Mus81	0.0124086	-0.319642	0.168578	Fem1a	0.00103671	0.239174	1.24613	Papd7	0.000459925	1.07968	1.59768	Nktr	0.0121674	0.171648	0.177391	Prkaa2	0.00295539	0.285866	0.79307	Wnk4	0.0116143	1.68757	0.196795	Rbx1	0.0202559	-0.520526	0	Lrrc2	0.0126413	-0.265489	0.162111	Gm3435	0.00168474	-0.479368	1.03509	Frg1	0.00902597
Rsph9	0.0112384	0.874768	0.210881	Unc5c	0.0189487	-2.32301	0	Atp4b	0.000508352	2.46636	1.55627	Lrrfip2	0.0124229	0.392196	0.168578	Cd34	0.00104426	-0.496012	1.24361	Nudt16l1	0.000461185	-0.981392	1.59768	Stx7	0.0121367	-0.197372	0.177391	Wdr8	0.00294827	-0.337862	0.79307	Dsc2	0.0116343	0.37615	0.196681	Asxl1	0.0204166	0.476441	0	Tgm4	0.0124076	0.378333	0.162111	P4ha3	0.00168876	-0.529655	1.03486	Clk3	0.00913849
1700086O06Rik	0.0111928	-0.779982	0.210881	Tpm1	0.0189711	0.474325	0	Ccdc68	0.000509076	-1.45888	1.55627	Adam10	0.0124301	0.234548	0.168578	Actn4	0.0010546	-0.500421	1.23997	4930414N06Rik	0.000462046	1.37965	1.59768	4930563E22Rik	0.0122118	1.1703	0.177391	Lfng	0.00295079	-0.553911	0.79307	Dhps	0.0116787	-0.419771	0.196603	Zfp946	0.0204829	0.226177	0	F420014N23Rik	0.0128723	-0.764267	0.162111	Tm9sf1	0.0016912	-0.164898	1.03486	Adamts7	0.00921087
Ubd	0.0112939	-1.77998	0.210842	Slc27a2	0.0189737	-2.10245	0	Trim68	0.000510639	-0.533286	1.55569	Usp16	0.0124622	-0.251134	0.168445	Clk1	0.00107203	-1.00328	1.23856	Zfp593	0.000463772	1.15621	1.59738	4931414P19Rik	0.012038	-0.538614	0.177391	Wnt11	0.00295483	-0.386343	0.79307	Neo1	0.0116786	0.299166	0.196603	Elp2	0.0204904	-0.411323	0	1700020L24Rik	0.0125792	0.904077	0.162111	Ncl	0.00169808	0.197299	1.03463	Cdv3	0.00904728
Ficd	0.0113394	-0.439353	0.210566	Mylk3	0.0189742	-0.617151	0	Ppp1r3f	0.00051124	-0.760724	1.55569	Dpysl2	0.0124857	0.696143	0.168445	4930528A17Rik	0.00107143	1.41771	1.23856	Ptx3	0.000467031	5.45614	1.5956	Srrm2	0.0121537	0.361862	0.177391	Sik3	0.00296026	0.364828	0.792985	Ripk4	0.0116872	-0.662753	0.196603	Siah1b	0.0205692	-0.913955	0	Lin52	0.0127806	-0.274728	0.162111	Crb1	0.00170635	1.55377	1.03463	Vta1	0.00924331
Col8a1	0.0113494	-1.43118	0.210566	Cyp2j9	0.0190071	0.547413	0	B230120H23Rik	0.000516386	-0.445322	1.55304	Zc3h10	0.0124882	0.403467	0.168445	Sepsecs	0.00106549	0.523414	1.23856	Tex10	0.00046637	0.538587	1.5956	Arhgdig	0.0121296	-0.657474	0.177391	Cox6a1	0.00297098	-0.779385	0.792675	Srgap3	0.0117326	0.907253	0.196179	Rnaseh1	0.0206164	0.888279	0	Zfp935	0.0126855	-0.526058	0.162111	Ccdc107	0.00170341	-0.160109	1.03463	Ddo	0.00921534
Gnal	0.0113503	0.862523	0.210566	Wwox	0.0190246	0.369791	0	Lsm10	0.000516611	0.410257	1.55304	Dtx2	0.0125223	-0.524367	0.168434	Stbd1	0.00106609	-1.04015	1.23856	Fbxl3	0.000468418	0.337737	1.59557	Syap1	0.0122492	-0.263061	0.177391	Pgm2l1	0.00296688	0.362476	0.792675	Fbxw4	0.011723	-0.461626	0.196179	Cyp4a14	0.020676	-0.495518	0	Gmfb	0.0126185	-0.175581	0.162111	Snca	0.0017164	0.266932	1.03463	Sec61g	0.00919349
Ephx1	0.0114678	-0.708374	0.210398	Saal1	0.0190535	-0.271575	0	A2ld1	0.000515822	0.618954	1.55304	Tgfb3	0.0125518	0.421104	0.168434	Kctd10	0.00107318	-0.403522	1.23856	Spire1	0.000468264	0.870521	1.59557	Ncoa6	0.0123185	0.369682	0.176898	Pde4dip	0.00298124	0.386104	0.792432	2010003O02Rik	0.0117592	-0.802291	0.19586	BC018507	0.0206787	0.683496	0	Nedd8	0.0125869	-0.328887	0.162111	Unc45a	0.00170946	-0.308697	1.03463	Cacnb1	0.00894909
Slc30a1	0.0113781	0.34196	0.210398	Cadm2	0.0190614	0.87293	0	Mtmr6	0.000518227	-0.280835	1.55231	Zfp108	0.0125563	0.630821	0.168434	Rnf111	0.00106014	-0.520424	1.23856	Actn1	0.000469156	1.38752	1.59551	Rhot1	0.0122918	-0.164038	0.176898	Fam171a2	0.00298082	-0.7536	0.792432	Clcn2	0.0117752	-0.39451	0.19586	Zfp445	0.0207131	0.890514	0	Abcc4	0.0127518	0.354025	0.162111	Rab5b	0.00170144	0.0709012	1.03463	Scin	0.00923119
Htra1	0.0114393	-0.829452	0.210398	Cad	0.0190845	-0.411461	0	Reps2	0.000519713	-1.17086	1.55169	Atpif1	0.0125609	0.419551	0.168434	Hexim2	0.0010681	1.72423	1.23856	Frat1	0.000471682	1.26076	1.59381	Slfn10-ps	0.0123037	1.16326	0.176898	Htra3	0.00298807	-0.701138	0.792065	Tnrc6a	0.0118271	0.388426	0.195202	Psme1	0.020716	-0.489091	0	Mrpl13	0.0125637	-0.260881	0.162111	Chd3	0.00171673	0.171647	1.03463	Scfd1	0.0090356
Esam	0.0114529	-0.664347	0.210398	Xpa	0.0191077	0.314253	0	Myo18a	0.000522232	-0.650363	1.55022	Aprt	0.012598	0.590733	0.167778	Sept9	0.00107289	0.654261	1.23856	Gm13298	0.000473417	1.48574	1.59284	Tmem30a	0.0123557	-0.109744	0.176212	Tacc2	0.00299636	0.731538	0.791487	4931414P19Rik	0.0118258	1.38518	0.195202	Trim26	0.020717	-0.431058	0	9330020H09Rik	0.0123649	-0.547914	0.162111	Crk	0.00170722	0.12793	1.03463	Map3k1	0.00930595
Tekt1	0.011458	-2.64519	0.210398	Cdc42bpa	0.0191269	0.415218	0	Prdm8	0.000529828	1.61123	1.54924	Sap30	0.0126809	0.636433	0.167066	Rcan1	0.00107388	-1.0382	1.23856	Tnfrsf12a	0.000477933	1.87695	1.58934	Rbm25	0.0123975	0.206254	0.175371	Ces1f	0.00301086	-2.43691	0.790015	Rorc	0.0120153	0.428682	0.193346	Fam110a	0.020751	-1.12495	0	Fam100a	0.0128647	0.309993	0.162111	Mrpl10	0.00171194	-0.142501	1.03463	Nol12	0.00915504
Axin2	0.0114697	0.972079	0.210398	Dclk1	0.0191412	-0.99675	0	Olfr558	0.000530183	-1.80283	1.54924	Rxra	0.0126819	-0.168653	0.167066	Rnls	0.00107497	1.22861	1.23856	Alad	0.000481026	-0.656656	1.58752	Stab2	0.0124351	0.38598	0.175303	Nrip1	0.00301961	1.0103	0.789379	Extl1	0.0120032	-0.777502	0.193346	Myoz3	0.0208405	-1.66861	0	ORF63	0.0125806	-0.585683	0.162111	Aff2	0.00171322	0.440511	1.03463	Gm4262	0.00890098
Hprt	0.0114454	-0.537453	0.210398	Tesk1	0.0191957	-0.192948	0	Cyb5r2	0.000529737	-1.77565	1.54924	Ear1	0.012708	0.771769	0.167066	Arhgef6	0.00106657	-0.788446	1.23856	Trim56	0.000482016	1.31084	1.58752	Slc39a2	0.0124198	1.42092	0.175303	Sirpa	0.00303789	-0.496471	0.787913	M6pr	0.0120487	-0.249981	0.193346	Rhoa	0.0208944	-0.328906	0	Zfp942	0.012831	-0.348642	0.162111	Ubap2l	0.00172248	-0.165215	1.03442	Smpd4	0.00897131
H2-Ke6	0.0115321	0.590804	0.208666	Krt78	0.0192171	-1.29875	0	Ric3	0.000527096	-0.590095	1.54924	Cdk18	0.0127278	0.811733	0.167066	Pde1a	0.00109104	0.519908	1.23829	D6Wsu163e	0.000482694	-0.459195	1.58752	Fam185a	0.0124587	-0.204655	0.175101	Phka2	0.0030385	-0.358758	0.787913	Gdf15	0.0119755	-2.16002	0.193346	Ccdc123	0.0209058	-0.39474	0	Fate1	0.0121649	-1.02577	0.162111	Cox7a2	0.00172059	0.204196	1.03442	Scaf4	0.00920894
Dsg1a	0.0115791	-2.13669	0.207518	Rab6a	0.0192203	0.177677	0	Traf3	0.00052866	-0.452188	1.54924	Cirh1a	0.012728	-0.328916	0.167066	Ehd4	0.0010898	-0.658974	1.23829	Arrb1	0.000482553	-0.752977	1.58752	Smad6	0.0124902	-0.600755	0.174625	Prpf18	0.00304676	0.158645	0.787355	Thap2	0.0119369	0.53398	0.193346	Zfp61	0.0209145	1.30709	0	Tex11	0.0128737	2.01226	0.162111	Thsd7a	0.00173092	0.309478	1.03356	Srrm2	0.0089911
Crim1	0.0116139	-1.05742	0.206837	Slamf1	0.0192362	-2.41367	0	Prr3	0.000526787	0.667306	1.54924	Slc29a1	0.0127522	0.717272	0.167066	F3	0.00108951	-0.747801	1.23829	Palmd	0.000484803	-0.358963	1.58712	Map3k1	0.012561	0.333936	0.17279	Gm128	0.00305617	-0.93012	0.786637	Agap2	0.0119261	1.55815	0.193346	E130308A19Rik	0.0209446	1.07132	0	Tlr7	0.0123619	-0.385161	0.162111	Fam131a	0.00173229	-0.261344	1.03356	Pacsin1	0.00932252
Lgals3bp	0.0117143	-0.352629	0.203761	9930021J03Rik	0.0192414	-0.188305	0	Rps6kb2	0.000527508	0.410037	1.54924	Pim3	0.012754	-0.517335	0.167066	Sertad1	0.00108447	-1.63593	1.23829	Rfc3	0.000485217	-1.20745	1.58712	Ino80d	0.0126467	0.31514	0.172307	Il1rap	0.00306151	-0.582858	0.786498	Ndufa4l2	0.0120029	1.36638	0.193346	Zfand3	0.0209608	-0.305711	0	Romo1	0.0128997	-0.377018	0.161854	Gal	0.00173331	-0.542272	1.03356	Runx2	0.00922391
Exoc5	0.0117352	-0.302405	0.203761	Mfsd11	0.0192648	-0.265361	0	Nfkb2	0.000527576	-0.621858	1.54924	E130308A19Rik	0.0127902	-0.483274	0.167066	Kcnq1ot1	0.00108496	0.466723	1.23829	Esyt2	0.000484379	0.496166	1.58712	Nox4	0.0126184	1.00224	0.172307	Ppp1r12b	0.00308583	0.382221	0.78368	Pcgf2	0.012015	0.963175	0.193346	Map3k14	0.0210279	1.01677	0	Cops8	0.0130856	-0.128655	0.161168	Neto2	0.00173797	0.356359	1.03338	Ppp4r1	0.00892533
Reps2	0.0117465	-0.926974	0.203761	Mup19	0.0193136	-1.47139	0	Syp	0.000527299	-1.18959	1.54924	Cyba	0.0127923	0.738596	0.167066	Dhcr7	0.00108152	0.623199	1.23829	Ifrd2	0.000489492	0.501114	1.58392	Zfp781	0.0126298	0.516899	0.172307	Ankrd16	0.00309481	0.37262	0.783651	Apol7a	0.01204	-0.426169	0.193346	Olfr920	0.021033	0.55668	0	Crb1	0.0130315	1.46614	0.161168	Thy1	0.00173897	0.22045	1.03338	Pcdhga7	0.00928892
Snhg10	0.0117636	0.801809	0.203744	Adora2b	0.0193198	1.3342	0	Mcm5	0.000531743	-0.99955	1.5492	Tlr13	0.0128101	0.991215	0.167066	Rmi1	0.00107771	0.491592	1.23829	Irgm1	0.000492112	2.15195	1.58222	Il17rd	0.0126206	0.521369	0.172307	Slc7a10	0.00309084	-1.79528	0.783651	Tlr7	0.0120362	-2.25799	0.193346	Sigirr	0.0210435	-0.664175	0	Nup214	0.0131294	0.134635	0.161168	Fgfr3	0.00174699	0.331651	1.03199	Onecut2	0.00901071
Tnfrsf11a	0.0117898	1.01942	0.203395	9430076C15Rik	0.0193397	1.44957	0	Lpin1	0.0005317	0.661227	1.5492	Necap2	0.0128267	0.210688	0.167066	Thrb	0.00107913	0.467273	1.23829	Tgoln1	0.000494933	0.690634	1.58035	Cyp2j9	0.0127303	0.763478	0.171032	Ptma	0.00310347	-0.347461	0.783054	Sptlc3	0.0121558	-2.23506	0.193169	Mcart1	0.0210774	0.8297	0	Magoh	0.0130542	-0.425775	0.161168	Sccpdh	0.00175506	0.189968	1.03122	Atp9b	0.0091658
Ulk2	0.0118651	-0.576106	0.202103	Hcfc1r1	0.0193438	0.418777	0	Tlr3	0.000535199	-0.391446	1.547	Rnf217	0.0128402	-0.159958	0.167066	Tox4	0.00108856	-0.466946	1.23829	Tmem45b	0.000496953	-0.887352	1.5792	Dgat2	0.0127379	-0.475071	0.171032	Doc2a	0.00312491	-0.617777	0.780679	Mccc1	0.0121718	-0.268526	0.193169	Heca	0.0211826	0.583678	0	Polr1a	0.0129574	0.379245	0.161168	Fxyd7	0.00175346	-0.333388	1.03122	Rps6kb2	0.00911981
1700003F17Rik	0.0118777	-1.66407	0.202103	Csl	0.0194161	-0.413243	0	Paqr4	0.000536084	0.408389	1.5469	Bend7	0.0128587	-0.791299	0.167066	Elf4	0.00108208	-1.14454	1.23829	Klhl29	0.000497697	1.24567	1.57916	Fxn	0.0127185	-0.257059	0.171032	Tlcd1	0.00313245	-1.08555	0.780245	Npnt	0.0122261	-1.25142	0.193169	1700034H15Rik	0.0211955	1.00047	0	Uros	0.0131236	-0.150175	0.161168	Wipf2	0.00176833	0.174033	1.02913	Zfyve27	0.00899797
6030440G07Rik	0.0118919	1.01956	0.202103	Ces1f	0.0194227	0.880981	0	Wisp1	0.000538914	-2.79296	1.54553	Mtfmt	0.0128729	-0.354954	0.167066	Loxl2	0.00109262	-0.308761	1.23827	Wdr75	0.000501521	0.46818	1.57896	Nav1	0.0128891	0.530504	0.168336	1700020I14Rik	0.00314508	0.305105	0.779387	Acer2	0.0122417	-0.890985	0.193169	Sh3yl1	0.0212652	-0.302911	0	D8Ertd82e	0.0130887	0.509132	0.161168	Il1rap	0.00176853	0.360391	1.02913	Adra2a	0.00926908
Snhg4	0.0118711	0.720521	0.202103	S100a10	0.0194402	0.629297	0	BC023829	0.000539289	0.319577	1.54553	Dtwd1	0.0128922	-0.191329	0.167028	Sox12	0.00109576	1.03196	1.23821	Mars2	0.000502152	0.755541	1.57896	Dok5	0.0129092	-0.351388	0.168336	Smoc1	0.00314751	-1.42434	0.779387	Serbp1	0.0122299	0.216548	0.193169	Napepld	0.0213754	-1.07361	0	Tmem30a	0.0131673	-0.194064	0.161168	Spata1	0.00178002	-0.284424	1.02802	Eng	0.0093641
Tmem110	0.011936	-0.179012	0.201107	Gm3414	0.019445	-0.598417	0	2300009A05Rik	0.000545173	0.714948	1.54204	Nmnat3	0.0129428	0.396545	0.166779	Trip6	0.00109587	-0.618804	1.23821	Agpat2	0.000500856	-0.929948	1.57896	Trpc4	0.0129361	1.5755	0.168336	Fabp5	0.00315249	-1.06069	0.779313	Trappc6a	0.0122193	-0.639082	0.193169	Camk2b	0.0215043	-0.858627	0	Trib2	0.0131734	0.227809	0.161168	Phc2	0.00177954	-0.218555	1.02802	Gm16119	0.00937727
Esrrg	0.0120276	-1.48702	0.200674	Ilk	0.0194544	0.240148	0	Hey2	0.000545145	0.98543	1.54204	Sgpl1	0.012944	0.422625	0.166779	Mocs1	0.0010992	0.531836	1.2375	Adar	0.000500073	1.21395	1.57896	Hbxip	0.0129443	-0.220422	0.168336	Sfxn1	0.00317503	-0.67582	0.776829	Hddc3	0.0122	-1.56091	0.193169	Nr0b2	0.0215105	-1.47801	0	Rab15	0.0131543	-0.0976433	0.161168	Herc6	0.00178055	0.323997	1.02802	Ptpn21	0.00937161
A430105I19Rik	0.0120319	-1.26707	0.200674	Gfra3	0.0194677	1.22014	0	Lctl	0.000547369	-2.07064	1.54137	Fam53b	0.0129939	-0.354197	0.166779	Bst2	0.00110191	-0.453703	1.23704	AI464131	0.000498918	-0.7304	1.57896	Wasf2	0.012962	0.357198	0.168336	Ubxn4	0.00319721	0.271044	0.775023	Vdac3	0.0121598	-0.162323	0.193169	Cks1b	0.0215157	-1.1078	0	Parp8	0.0131777	-0.298062	0.161168	Mrpl35	0.00178333	0.217075	1.02795	Zfp808	0.00943911
Stim2	0.0120053	-0.541301	0.200674	Tmbim1	0.0195151	0.391815	0	Mst1r	0.000547545	0.720229	1.54137	C030034I22Rik	0.0129963	-0.830191	0.166779	Capn9	0.00111091	1.61935	1.23412	Sntb2	0.000501841	1.37947	1.57896	Gmnn	0.0129537	-0.299802	0.168336	Ano1	0.00319687	-0.915218	0.775023	Slc16a11	0.0121908	-0.442646	0.193169	Klhl15	0.0215862	2.13068	0	Kcnq3	0.0130214	0.409546	0.161168	Zfp362	0.0017891	-0.218432	1.02753	Gtf3a	0.00947917
Heatr5b	0.0119734	-0.482837	0.200674	Gp1bb	0.0195245	0.78729	0	Pnrc2	0.000551103	0.194821	1.54117	Gfi1b	0.013	1.33917	0.166779	Kif3a	0.00111397	-0.486909	1.23353	Sf3b4	0.000503769	0.472897	1.57817	Synj2	0.0128967	0.352626	0.168336	Nfatc2	0.00320772	-0.562361	0.774206	Fgd2	0.012132	-1.91039	0.193169	Ms4a7	0.0215976	1.56634	0	Oplah	0.0131054	0.297282	0.161168	Tmem205	0.00179007	-0.133288	1.02753	Acat3	0.00947164
Wnt8b	0.0120129	-2.05591	0.200674	Blvrb	0.0195906	0.23582	0	Limk1	0.000551188	0.468504	1.54117	Tusc1	0.0130165	0.519508	0.166779	Sox9	0.00111584	-2.58227	1.23341	Snx11	0.000504798	0.843241	1.57789	Scml2	0.0128392	-0.714606	0.168336	8430408G22Rik	0.00322244	-0.966915	0.772825	Cep120	0.0121104	-0.445019	0.193169	Serpini1	0.0216404	-1.23129	0	Cybb	0.0129981	1.41293	0.161168	Tmem68	0.00180178	0.254495	1.02572	Ptcra	0.00945703
Mmp12	0.0121352	-2.40565	0.197568	LOC106740	0.0196166	0.465488	0	Plekha2	0.000551183	-0.626874	1.54117	Zfp931	0.0130378	-0.378692	0.166779	Ephb1	0.00112237	-1.89918	1.23148	Smarca5-ps	0.000508457	0.331307	1.57717	Nkx2-2as	0.0133027	-1.45242	0.166707	Rell1	0.00322695	0.493102	0.772823	Fh1	0.0123274	0.29001	0.193161	Traf3ip3	0.0216894	-0.773855	0	Dtymk	0.0139869	-0.195532	0.16109	Mboat7	0.00180512	-0.230397	1.02572	Cep250	0.00950799
Irf2	0.0122283	0.768289	0.196659	Creld2	0.0196446	-0.60771	0	B230217O12Rik	0.000551636	0.784304	1.54117	Radil	0.0130502	0.495732	0.166779	Sema4b	0.00112674	0.662996	1.23054	Man2c1	0.000507319	-0.403334	1.57717	Pdgfc	0.0132782	-0.722337	0.166707	Tmem204	0.00323957	-0.575322	0.771734	Alkbh2	0.0122855	0.937452	0.193161	AI314976	0.0216988	-0.513363	0	Lamc1	0.0136887	0.344106	0.16109	Rad54l2	0.00180491	0.243802	1.02572	Spib	0.00954049
Nrn1	0.0121882	1.67589	0.196659	Rab10	0.0196543	0.164421	0	Capn6	0.00054934	1.28062	1.54117	A530064D06Rik	0.0130631	0.96996	0.166779	Nae1	0.00112794	0.315883	1.23054	Dot1l	0.000508415	1.24688	1.57717	Pla2g2d	0.0133049	1.09071	0.166707	Zfp787	0.00325729	0.354474	0.769969	Gpr146	0.0122718	0.401667	0.193161	Slc30a9	0.0217693	0.306432	0	Dnm3os	0.0138098	-0.817347	0.16109	Adk	0.00181256	0.26835	1.02453	Hhex	0.00953499
Gm16617	0.0122285	-1.06223	0.196659	Htra1	0.0196619	0.521317	0	Atoh8	0.000558493	0.746395	1.53641	Eif2c3	0.0130838	-0.560028	0.166695	Hip1r	0.00113103	0.853533	1.22996	Bysl	0.000508381	0.460888	1.57717	Setd5	0.0132401	0.165838	0.166707	Dlgap4	0.00327257	0.477168	0.769093	Poc5	0.0123143	0.541989	0.193161	Parg	0.0217708	0.242429	0	Pycr2	0.0137584	0.237945	0.16109	Gnas	0.00182789	-0.104808	1.02148	Eps8	0.00957084
Angptl4	0.0122248	-1.376	0.196659	Ugt1a6b	0.0196732	0.64092	0	Pxk	0.000561937	0.318003	1.53434	Csl	0.0131153	-0.418831	0.166573	Timm17b	0.00113377	0.243423	1.22951	AW555464	0.000510821	0.9531	1.57576	Emg1	0.0131757	-0.209127	0.166707	Deptor	0.00327295	0.430091	0.769093	Tob2	0.0122978	-0.814861	0.193161	Aimp2	0.0218308	-0.606279	0	Fbxw2	0.0141304	-0.199468	0.16109	3110047P20Rik	0.00183219	0.458224	1.02106	Gtf3c2	0.00967284
Inpp1	0.0127053	0.435137	0.195872	Fez1	0.0196866	1.15082	0	Ctdsp1	0.000566407	0.331812	1.53208	Cntn6	0.0131782	-1.51685	0.166573	Tbc1d9b	0.0011363	-0.209729	1.2294	Tpra1	0.0005126	-0.492715	1.57485	Nfatc2ip	0.0131661	-0.435462	0.166707	Sbk2	0.00329085	0.949311	0.76888	Slc5a1	0.012345	2.00133	0.193143	6330549D23Rik	0.0219126	1.42384	0	Prex1	0.0134378	0.311981	0.16109	Cse1l	0.00184493	0.284035	1.0203	Snap47	0.00968953
Prnd	0.0123836	-1.19937	0.195872	Cnot10	0.0198082	-0.202314	0	Tnfaip3	0.00056644	-0.976105	1.53208	Rin3	0.013224	0.610704	0.166573	Thra	0.00113718	-0.552392	1.2294	Polr1b	0.000519243	0.983797	1.5709	Cish	0.0132466	1.76053	0.166707	Wtip	0.00328305	-0.758274	0.76888	Rad51l1	0.0123994	-1.86419	0.191832	Tmem43	0.0219782	-0.864067	0	Anp32e	0.0138748	-0.0840408	0.16109	Nf2	0.00184557	0.209214	1.0203	Rpl10	0.00969658
Scand1	0.0126724	0.484593	0.195872	Uevld	0.0198266	0.256524	0	Vasp	0.000568783	-0.545838	1.53089	Slc7a14	0.0132316	-0.380546	0.166573	Mob3c	0.00113998	-0.85841	1.22894	Zcchc3	0.000518298	1.28584	1.5709	Cxcr6	0.0130891	-1.29335	0.166707	Ghitm	0.00328553	0.194854	0.76888	Dock8	0.0124431	-0.425345	0.190907	Ywhaz	0.0222021	-0.386784	0	Bcas2	0.0134443	-0.247311	0.16109	Alkbh5	0.00184475	-0.1189	1.0203	Zxda	0.00965922
Etohi1	0.0126357	-0.380605	0.195872	9530068E07Rik	0.0198934	0.317425	0	Dusp15	0.000572236	-2.73848	1.52886	Brpf3	0.0132327	-0.360038	0.166573	Rhoc	0.00115121	-0.516757	1.22588	S100a10	0.000519623	0.743914	1.5709	9330159F19Rik	0.0131763	-0.323065	0.166707	Wdr7	0.00329271	0.416606	0.76888	Kdm5c	0.0124805	0.282749	0.190202	Ccdc102a	0.0222024	1.78389	0	Rab2a	0.0134306	-0.175848	0.16109	1700112E06Rik	0.00183945	1.73616	1.0203	Arhgef26	0.00971034
Sucnr1	0.0126191	-0.971459	0.195872	Fstl3	0.0199014	1.13024	0	Pla2g15	0.000574065	-0.737816	1.52807	Clasrp	0.0132331	-0.434029	0.166573	Tmem110	0.00115039	0.274338	1.22588	Ehmt2	0.000520159	-0.332297	1.5709	4632428N05Rik	0.0132076	0.806021	0.166707	Prpf4	0.00331041	0.196247	0.768244	Cd1d2	0.0125559	-0.631173	0.189975	Htra1	0.0222874	1.05785	0	2010003O02Rik	0.0140968	-0.647029	0.16109	Gabrg2	0.00185005	0.233472	1.01985	Cdc42	0.00977576
Cyr61	0.0123268	-2.5273	0.195872	Zcrb1	0.019917	0.28849	0	Usp32	0.000575668	-0.322586	1.52806	Lrdd	0.0132433	-0.479719	0.166573	Tpm4	0.00115765	-0.566209	1.22405	Urod	0.000521387	-0.474292	1.57047	Ilvbl	0.0132882	-0.382465	0.166707	Tbx3	0.00331235	-0.68376	0.768244	Gm129	0.0125415	-0.94558	0.189975	Taf12	0.0222875	-0.452549	0	Atp6v1g1	0.0134362	-0.201607	0.16109	Nab1	0.00185876	0.308559	1.01899	Lin37	0.00974869
Dock7	0.0126362	-0.888632	0.195872	Serping1	0.020026	0.517118	0	Ier3	0.000575024	1.01239	1.52806	Clic1	0.013245	0.607274	0.166573	Pim1	0.00116185	0.931848	1.22308	Ly6a	0.000522888	1.13061	1.56982	Polr2a	0.013081	0.392342	0.166707	Pdcd2l	0.00332386	-0.288396	0.768244	Pole4	0.0125377	-0.430855	0.189975	Slc9a3r2	0.0222885	0.394618	0	Pgm2	0.013718	0.195259	0.16109	Dock10	0.00185903	0.244514	1.01899	Zkscan2	0.00978793
Mob3c	0.0125648	0.647444	0.195872	Cxx1c	0.0200508	0.342571	0	Ugt8a	0.00057733	-3.82662	1.52787	Lipa	0.0132696	0.754365	0.166573	Cplx2	0.00116502	-0.701686	1.22287	Xaf1	0.000523713	1.09305	1.56973	Tnfrsf19	0.0132661	-0.840748	0.166707	Palm	0.00332017	-0.550908	0.768244	Pex7	0.0125175	-0.261193	0.189975	Zfp689	0.0222981	-0.49743	0	Bst1	0.0140853	-0.824312	0.16109	Unc13c	0.00186137	0.920625	1.01899	Fbxo43	0.00977954
Tprgl	0.0124655	-0.390936	0.195872	Prmt3	0.0200617	-0.465662	0	Mc2r	0.000577491	-0.652205	1.52787	Kcnk13	0.0132884	0.892646	0.166573	Tenc1	0.00116561	-0.769182	1.22287	Senp8	0.000527489	-0.821122	1.56822	Psmb1	0.0133197	-0.221657	0.166707	Mpp3	0.00331884	0.420956	0.768244	Hnrpdl	0.012642	0.72037	0.189386	Csf1	0.0223117	0.812162	0	Eif4h	0.0135526	0.18484	0.16109	D2hgdh	0.00186849	-0.413597	1.01852	Rhot2	0.00979787
Sez6l	0.0123061	-3.05781	0.195872	Slc10a3	0.0200724	-0.200744	0	Lass2	0.000580484	0.282673	1.52622	Nfam1	0.0133032	0.775856	0.166573	Nudt5	0.00117093	0.495523	1.22209	Aloxe3	0.000526827	2.0301	1.56822	Flywch2	0.0132304	0.699493	0.166707	Abcc4	0.00333994	0.335786	0.768244	Fzd6	0.0126206	1.23579	0.189386	Gm10768	0.0223592	-0.550602	0	Capza2	0.0138251	-0.271299	0.16109	Anxa7	0.00186781	-0.21591	1.01852	Pmpcb	0.00982202
Iqcd	0.0124094	-1.55849	0.195872	Trappc10	0.0201084	0.105788	0	Dbf4	0.000581693	-1.14224	1.52591	Slc25a12	0.0133056	0.421772	0.166573	Ces1f	0.00117126	0.487407	1.22209	Gpc4	0.000527695	-0.663673	1.56822	Ticam2	0.013248	1.59534	0.166707	Cbx5	0.00332936	0.187856	0.768244	Dynlt1a	0.0126344	-0.678316	0.189386	Snx6	0.0223931	0.388884	0	Snca	0.0134826	-0.301272	0.16109	Ptdss2	0.00187816	-0.128124	1.01688	Osbpl7	0.00982741
Klf14	0.0125765	-1.50275	0.195872	Zfp316	0.0201168	0.39067	0	Sgcd	0.000584117	-0.499359	1.5247	9130019O22Rik	0.0133828	0.635717	0.165875	Adamts5	0.00117249	0.59039	1.22209	Oma1	0.000529492	-0.603723	1.56812	Slitrk2	0.0130411	1.05287	0.166707	Dusp1	0.00334303	-1.04204	0.768244	Gm7102	0.0126076	0.521612	0.189386	Plcg2	0.0224149	0.756152	0	C3ar1	0.0133062	0.41031	0.16109	Kcnh7	0.00188731	0.512667	1.01595	Tmem119	0.00988103
Cecr5	0.0124895	0.583672	0.195872	Aprt	0.0201329	-0.431989	0	Fgf10	0.00058511	1.10879	1.52455	Nt5dc2	0.0133863	0.50294	0.165875	Cd2	0.00117751	-2.0176	1.22183	Dync1li1	0.000529878	0.352348	1.56812	Sel1l2	0.0133743	-1.14629	0.166703	Cyb5	0.00333721	-0.508117	0.768244	Lpin3	0.0126626	-0.734814	0.18927	Cdk7	0.022433	0.264077	0	2700089E24Rik	0.0139094	-0.223154	0.16109	Anxa6	0.0018865	-0.233884	1.01595	1700026D08Rik	0.00987813
Nipa1	0.0124889	-0.624792	0.195872	Dusp16	0.0201479	0.37991	0	Erc2	0.000586837	-2.43326	1.52387	Gm4890	0.0133939	-0.760241	0.165875	Irf1	0.00117594	-1.86588	1.22183	Isoc1	0.000529986	-0.354582	1.56812	Zfp277	0.0133575	-0.173634	0.166703	Scd3	0.00333006	-1.54665	0.768244	Hlf	0.0127042	-0.258515	0.188435	Pcsk7	0.0224569	0.355517	0	Tm7sf3	0.0133374	0.184416	0.16109	Tmem66	0.00189458	-0.18012	1.01487	Rnaseh2a	0.00987945
9330159F19Rik	0.0126703	-1.33973	0.195872	Thap3	0.0201746	-0.431051	0	Lrrc20	0.000590385	-0.440273	1.52184	Adamts9	0.0134021	-0.519914	0.165875	Wdfy4	0.00117801	-1.26712	1.22183	Tbk1	0.000531597	0.586288	1.56798	Taf4b	0.0133433	0.570551	0.166703	Selm	0.00335034	-0.546894	0.767885	Dis3l2	0.0127515	-0.379469	0.188083	Shmt2	0.0224621	-0.319595	0	A730056A06Rik	0.0135054	-0.59686	0.16109	Snapc1	0.00190708	0.213145	1.0126	Glb1l	0.00993945
Dip2a	0.0124095	-0.509195	0.195872	Mgp	0.0202075	1.07119	0	Ces1d	0.0005915	1.26878	1.52161	Ahr	0.0134346	-0.539701	0.165875	Adpgk	0.00117969	0.379379	1.22179	Thoc1	0.000531063	0.520657	1.56798	Klf2	0.0134712	-0.718469	0.164158	Jak1	0.00336127	0.480661	0.767135	Hscb	0.0127536	-0.655214	0.188083	Ints1	0.0225114	-0.421208	0	Wwc2	0.0133536	0.185023	0.16109	Tap1	0.001911	-0.587897	1.0123	Plk1	0.00995182
Irgm2	0.0124736	0.635867	0.195872	Mcm2	0.0202212	-1.0193	0	Mest	0.000599395	-1.99129	1.51703	Gabrd	0.0134362	1.74471	0.165875	Sox17	0.00118346	-1.29086	1.22174	Trak1	0.000532907	0.265443	1.56762	Rab3il1	0.0135274	0.783453	0.162937	Gm9159	0.00336525	-0.54456	0.767135	Gm19897	0.0127664	0.351964	0.188083	4930523C07Rik	0.0225976	0.582182	0	March1	0.0140378	-0.37831	0.16109	Pik3ca	0.0019143	0.184053	1.01214	Phyhipl	0.00995002
Xaf1	0.0126852	0.955917	0.195872	Rusc2	0.0202274	0.853223	0	Malt1	0.000599309	-0.853924	1.51703	2310022A10Rik	0.0135061	0.596342	0.165454	Ttc30b	0.0011854	1.03246	1.22174	Bcor	0.000533489	1.45428	1.56762	Gcm1	0.0135577	-0.983705	0.162554	Dusp27	0.00339339	0.374326	0.765045	BC028528	0.0129175	-1.28137	0.187072	Gins2	0.0226079	-1.31229	0	Siah1a	0.0134152	-0.107916	0.16109	Bcs1l	0.00192442	-0.249648	1.01044	Oxct1	0.00996928
Unc119	0.0123934	-0.707665	0.195872	Gm8615	0.0202326	-0.494683	0	Agpat6	0.000600538	0.729513	1.51679	Gjb3	0.0135277	1.91232	0.165454	Itpripl1	0.00118687	-0.950551	1.22174	Etl4	0.000535661	-0.581858	1.56644	P2ry13	0.0136576	1.82655	0.159955	1300015D01Rik	0.00339117	-1.95322	0.765045	Steap2	0.0129174	0.718968	0.187072	Tspan14	0.0226346	-0.297866	0	Wwp2	0.0132844	0.319155	0.16109	Prcc	0.00194118	-0.173927	1.00761	Serpine1	0.0099838
Ppp2r3c	0.0127094	-0.424292	0.195872	Hsd17b4	0.0202364	0.337557	0	Podn	0.000604269	1.39325	1.51644	Clec4e	0.0135309	-1.03998	0.165454	St3gal2	0.00118752	-0.730521	1.22174	Max	0.000537911	0.266741	1.5652	Sdhc	0.013686	-0.235038	0.159639	Tmem9b	0.00339523	0.141514	0.765045	Dera	0.0128361	-0.365535	0.187072	Trappc2l	0.0227086	-0.640165	0	Necab2	0.0137387	-0.286756	0.16109	Trhr	0.00194224	0.387851	1.00761	Wwc2	0.0100087
Aspn	0.0126803	-0.76384	0.195872	Gng3	0.020374	1.10685	0	Tprkb	0.000602297	0.258507	1.51644	Tnfsf12	0.013536	0.860661	0.165454	Nnt	0.00118785	-1.86701	1.22174	Sdcbp	0.000541844	0.642829	1.56321	Has3	0.0137517	1.73674	0.158145	Gna13	0.00339987	0.247342	0.765037	Spg7	0.0128415	-0.285581	0.187072	Lhx5	0.0227533	-0.601932	0	Disc1	0.0133474	0.554089	0.16109	Iws1	0.00195194	0.279108	1.00603	Smap1	0.01011
Itih4	0.0123724	1.49106	0.195872	2700046G09Rik	0.0204246	0.449879	0	Ank	0.000603187	-0.205421	1.51644	Ankrd12	0.0135404	0.400706	0.165454	Tlr2	0.00119115	-1.68632	1.2217	Olfr56	0.000541739	2.87295	1.56321	Tal1	0.013793	0.771165	0.157679	Aamp	0.00342109	0.146463	0.763958	Ormdl2	0.0128893	-0.332405	0.187072	Tns1	0.0228762	0.573679	0	Nlrx1	0.013689	0.350726	0.16109	Pcdhb19	0.0019551	0.44002	1.00592	Tmem82	0.0100878
Itgb5	0.0124971	-0.93136	0.195872	Gm17821	0.0204399	-0.52142	0	Ehd3	0.000603941	-0.829771	1.51644	Kcnc1	0.0135647	-0.568536	0.165257	Reps1	0.0011903	-0.478845	1.2217	Cep250	0.00054454	-0.627533	1.56164	Brix1	0.0138221	-0.201272	0.157679	AI314180	0.00342211	0.34748	0.763958	Cdk20	0.0128807	0.811492	0.187072	Hey1	0.0228853	1.64065	0	Rps25	0.0140648	-0.373073	0.16109	Vps13c	0.00195962	0.227423	1.0055	Arpc4	0.0101045
Gm17801	0.0125292	-1.07153	0.195872	Asf1b	0.0204458	-1.31026	0	Tfap4	0.000606451	0.939208	1.51546	Ap2m1	0.0136641	0.276562	0.163096	Pxmp2	0.00119452	0.912216	1.22106	Nsun2	0.000549924	0.409363	1.55795	Kctd12b	0.01382	0.680951	0.157679	Ak2	0.00341304	-0.483215	0.763958	Slc6a8	0.0129036	0.922342	0.187072	Mtf2	0.0229343	0.522069	0	Pes1	0.0137082	0.127792	0.16109	Cnot3	0.00196331	-0.200389	1.00526	Mis12	0.0100845
Tpsb2	0.0125501	1.52102	0.195872	Phf6	0.0205472	-0.646688	0	Kdsr	0.000608177	0.541624	1.5148	Slc35f5	0.0136736	0.20154	0.163096	2410018M08Rik	0.00120241	0.230721	1.21898	Zfc3h1	0.000552618	1.16794	1.55641	Sned1	0.0139507	0.860882	0.154822	Ephx4	0.00342699	-0.992294	0.763922	Cr1l	0.0129775	-0.181479	0.186805	Eaf2	0.0229639	-0.786663	0	Mmp28	0.0139433	0.44432	0.16109	Tmem221	0.00196828	-1.20099	1.00475	Creld2	0.0101463
Cxxc1	0.0125026	0.430299	0.195872	Neat1	0.0206662	0.514663	0	Tpd52	0.000613424	-1.36139	1.51359	Cecr5	0.0136874	-0.406808	0.163096	Foxq1	0.00120429	1.74881	1.21898	Fgfr3	0.00055506	-0.791113	1.55508	Pdgfra	0.0139501	0.82486	0.154822	Ctdspl2	0.00345221	-0.42665	0.76306	Dgkz	0.0129591	0.588662	0.186805	Lsm2	0.0230146	-0.522809	0	Dhx8	0.0137409	0.234579	0.16109	Lrrc19	0.00198859	1.38648	1.00435	Nfic	0.0101645
1110059M19Rik	0.0123166	-1.46471	0.195872	Fam133b	0.0207011	0.365755	0	Creb3	0.000614322	-0.461867	1.51359	Laptm5	0.0137922	0.843962	0.160364	Bicd2	0.00120598	-0.521029	1.21898	Akap11	0.00056189	0.585527	1.55035	Fbxw7	0.01398	-0.29282	0.154491	Baz1b	0.00345143	0.22114	0.76306	Fbxl14	0.0129654	0.295913	0.186805	Faah	0.0230156	-0.466214	0	Med6	0.0139993	-0.233012	0.16109	Cyth2	0.00197865	-0.165948	1.00435	Ppip5k2	0.0104355
Mpdz	0.0127862	-1.11762	0.194133	S100a11	0.0207538	0.441167	0	Slc6a9	0.000612981	1.32404	1.51359	Uap1l1	0.0138269	0.604737	0.160219	Sufu	0.00120669	0.277356	1.21898	Phlda3	0.000565614	-1.06629	1.54806	Arhgap9	0.0140074	1.38205	0.15422	Pik3r4	0.00345193	0.26041	0.76306	Tigd2	0.0130038	0.433096	0.186643	Rph3al	0.0230158	0.740402	0	Atxn3	0.014127	-0.25313	0.16109	Coro1a	0.00198429	-0.205344	1.00435	Lad1	0.0105008
Nefl	0.0127945	-2.16991	0.194133	Slc25a21	0.0207687	1.39946	0	Pias4	0.000614791	0.513799	1.51359	Tagln2	0.0138337	0.668278	0.160219	Banp	0.00121062	-1.01896	1.21815	Naa15	0.000569814	0.362892	1.54542	Arap1	0.0140285	-0.287142	0.154145	Rrp12	0.00344516	0.417374	0.76306	Bcmo1	0.0130171	0.620544	0.186643	Dst	0.0230613	0.471916	0	Clmn	0.0137153	0.155624	0.16109	Slc22a18	0.00199063	-1.40711	1.00435	Exo1	0.0102629
Dnahc7b	0.0128605	-1.7023	0.193457	Preb	0.0207988	-0.107955	0	Tst	0.000611381	1.61046	1.51359	Itgam	0.0138641	0.992725	0.159846	Slc48a1	0.00122087	-0.230263	1.21507	Rsl24d1	0.000570733	0.393173	1.5453	Zdhhc5	0.014067	0.157697	0.153535	Cacna2d1	0.00346942	0.373259	0.762422	Mpzl2	0.0131118	-0.60771	0.184073	Ddx3y	0.0230952	0.43765	0	Nrsn1	0.0139835	-0.359807	0.16109	BC056474	0.00197777	-0.19258	1.00435	Rapgef1	0.0104468
Tmem37	0.0134956	-1.39287	0.193457	Gkap1	0.0207996	0.357099	0	Hoxc4	0.000612998	0.879708	1.51359	Gm10485	0.0138978	0.943209	0.159368	Mrc2	0.00122622	-0.720715	1.21432	Srsf6	0.00057189	0.470128	1.5453	Mvp	0.0141561	-0.185438	0.151692	Arhgef12	0.00347112	0.199919	0.762422	Usp39	0.0131457	0.198662	0.183768	Nipa2	0.0231035	0.3993	0	Skiv2l2	0.0141373	0.173713	0.16109	Mcam	0.00199383	-0.509715	1.00435	Kbtbd10	0.0105714
Ddb2	0.0130969	0.922054	0.193457	Hexb	0.0208347	-0.338373	0	Nov	0.000616488	1.39534	1.51297	Wtip	0.0139267	0.266091	0.159053	Gm1995	0.00122608	0.892378	1.21432	Rbm42	0.000572261	-0.201424	1.5453	Slc22a18	0.0141715	-1.04161	0.151692	Mapt	0.00346292	0.28965	0.762422	Rab6a	0.0131731	0.198394	0.183768	Rnf220	0.0231161	-0.52962	0	Gm1821	0.0133713	0.248781	0.16109	Actr2	0.00198626	0.234173	1.00435	Zfyve19	0.0106952
Ppp4r1l-ps	0.0135492	-0.507366	0.193457	Batf2	0.0208555	-1.01157	0	Dnm1	0.000621513	0.953885	1.51093	Zfp738	0.0139585	-0.311555	0.159053	Itk	0.00122977	-2.35827	1.21364	Sipa1l2	0.000574504	1.23085	1.54417	Ell	0.0141832	-0.354565	0.151692	Iffo2	0.0034824	-0.768999	0.761861	Pex6	0.0131735	-0.338405	0.183768	6330416G13Rik	0.0231344	0.971694	0	Spata13	0.0140191	0.400659	0.16109	L3mbtl2	0.00199285	-0.125177	1.00435	Eif2s2	0.0104452
2010016I18Rik	0.0133047	1.26513	0.193457	Tef	0.0208838	0.617652	0	Megf9	0.00062122	-0.583662	1.51093	Rhog	0.0139778	0.561692	0.159053	Setd8	0.00123642	0.507447	1.21271	Tef	0.000578523	0.573686	1.54172	Grem2	0.0143265	1.0598	0.151279	Tef	0.00348483	0.357884	0.761861	Metap1	0.0132294	0.162761	0.182504	Adap2	0.0231377	1.02333	0	Rad1	0.0139249	0.185497	0.16109	Pdk3	0.00197852	0.276257	1.00435	Lenep	0.0106338
Zfp189	0.0135074	0.505437	0.193457	Spa17	0.0208848	0.682119	0	Gtf2ird1	0.00062267	-0.521424	1.51093	Galc	0.014019	0.508369	0.159053	9630033F20Rik	0.00123762	0.690543	1.21271	Ahctf1	0.000582893	0.697307	1.54018	Ccndbp1	0.0142617	-0.25813	0.151279	R3hdm1	0.00349426	0.32581	0.761542	Camsap3	0.0132571	0.470517	0.182169	Pdgfb	0.0232469	1.71505	0	Cdc42ep1	0.0137368	0.886338	0.16109	Mcm6	0.00200341	-0.325548	1.00285	Sec22b	0.0104685
Rere	0.0133863	0.368469	0.193457	Kntc1	0.0209258	-1.45244	0	Gde1	0.0006231	0.591159	1.51093	Dnaic1	0.0140303	1.3702	0.159053	Mlx	0.00123557	0.680857	1.21271	Stambp	0.000582759	-0.567066	1.54018	AI427809	0.0142773	1.24689	0.151279	1810026J23Rik	0.00349745	0.198144	0.761542	4921531C22Rik	0.0133297	-1.16905	0.182095	Mpzl3	0.0232537	0.903336	0	Dnase1	0.0135755	0.20791	0.16109	Hdx	0.0020076	0.529824	1.00252	Fam92a	0.0102871
Slc5a6	0.0133813	1.21223	0.193457	Srsf12	0.0209265	-1.45929	0	Lrrc27	0.000623505	-0.557582	1.51093	Dcun1d4	0.0140327	-0.313515	0.159053	Irx2	0.00124189	2.0299	1.21271	Pbx2	0.000581788	-0.512155	1.54018	4930444A02Rik	0.0143326	0.364336	0.151279	Slc25a1	0.00350125	-1.5476	0.761542	Mtap	0.0136816	-0.313858	0.182095	Parvg	0.0233331	0.922619	0	Zfp654	0.0132405	-0.309531	0.16109	Kif9	0.00201345	-0.558467	1.00182	Rars2	0.0105384
A430033K04Rik	0.0129513	0.497211	0.193457	Morn4	0.0209721	1.50186	0	Dtl	0.000626659	-1.11104	1.50999	Uba3	0.0140454	-0.272491	0.159053	Plcl2	0.00124223	-1.0752	1.21271	Gpc1	0.000585413	-0.468126	1.53888	Six1	0.0142236	-0.170018	0.151279	Mertk	0.00351532	-0.721684	0.760373	Exosc10	0.0136423	0.262138	0.182095	Ihh	0.0233503	-1.66912	0	1110004E09Rik	0.0135076	-0.229103	0.16109	Nol3	0.00202039	-0.222848	1.00127	Gm12657	0.0106524
Zfand2a	0.0131125	-0.596571	0.193457	Fignl1	0.0209943	-1.36789	0	Fblim1	0.000627821	-1.58983	1.50999	Trim67	0.0140558	-0.954548	0.159053	Hps6	0.00123933	1.02825	1.21271	Loh12cr1	0.000588611	-0.536725	1.53708	Eif2c2	0.0143383	0.271717	0.151279	March4	0.00355328	-1.27411	0.759162	Ociad2	0.0136979	-0.23911	0.182095	Tollip	0.0233528	0.31374	0	Donson	0.013895	-0.220825	0.16109	Slc29a3	0.00202132	0.391016	1.00127	Zfp362	0.0106933
Magi1	0.0134976	-1.13613	0.193457	Sav1	0.0210119	0.78859	0	Gadd45a	0.00062814	-0.867011	1.50999	Mrgpre	0.0141474	0.747939	0.157176	Dnajb2	0.00125037	-0.515803	1.21214	Errfi1	0.000589962	2.30199	1.53666	Dazap2	0.0142361	-0.254576	0.151279	Rps6kc1	0.00353535	0.312898	0.759162	Fgf5	0.0136147	-0.938102	0.182095	Zkscan1	0.023371	0.425411	0	Emr1	0.0135439	0.295048	0.16109	Top1mt	0.002031	-0.334953	0.999771	Gm10565	0.0104408
D6Wsu163e	0.0132347	-0.267355	0.193457	BC052040	0.0210128	-0.64171	0	H2-Ke6	0.000627647	0.710805	1.50999	Tram1	0.0141539	0.32741	0.157176	Serpinh1	0.00124605	-0.723724	1.21214	Nop56	0.000591162	0.933561	1.5366	Cd200r4	0.0143474	-0.56906	0.151279	Klf16	0.00353531	-0.86875	0.759162	Chchd2	0.0136887	-0.501145	0.182095	Ccna2	0.0234376	-0.663737	0	Wdr43	0.0136963	-0.1323	0.16109	Zfp644	0.00203789	0.244509	0.99887	Tctn2	0.0103666
Atp5sl	0.0135003	0.558555	0.193457	Abl1	0.0210174	0.252186	0	Actn3	0.000633558	2.22408	1.50683	Ffar2	0.0142301	-0.668817	0.155412	Kbtbd11	0.00125042	1.76719	1.21214	Fam57b	0.000592257	-0.928863	1.5366	Sema3e	0.0144295	0.735109	0.14983	Myh8	0.00354076	0.585104	0.759162	Anxa4	0.0134191	-0.218086	0.182095	Slc26a10	0.0234781	1.42855	0	Alk	0.0136034	0.392342	0.16109	Stx2	0.00204151	-0.361007	0.998669	Srrm3	0.0104979
Izumo1	0.0134606	-1.84297	0.193457	Stim2	0.0210268	0.459616	0	Lmf1	0.000635928	0.412895	1.50578	Tnfrsf11a	0.0143713	0.817735	0.151718	Mrpl36	0.00124749	0.537625	1.21214	2700049A03Rik	0.000593145	-0.601537	1.5366	9830147E19Rik	0.0144331	0.431105	0.14983	Cxcl16	0.00355764	-0.687413	0.759162	Tmc7	0.0136325	-0.79084	0.182095	Ipmk	0.0235107	0.557589	0	Zmat2	0.0141266	-0.268412	0.16109	Serinc3	0.0020498	0.163284	0.998114	Ttyh3	0.0106426
Lmo1	0.0131507	-1.23962	0.193457	Pdzd11	0.0210837	0.257469	0	Cyp4a10	0.000637261	-2.28519	1.50544	A530016L24Rik	0.0143893	-0.77205	0.151718	Gfra3	0.00125254	-1.21095	1.21197	Kdm5c	0.000593059	0.476209	1.5366	Calhm2	0.0144533	0.84777	0.14979	Atl2	0.00355744	0.430674	0.759162	Terf2	0.0133454	0.359752	0.182095	Myof	0.0235371	1.38838	0	Tmx3	0.0136819	-0.285058	0.16109	Dbndd2	0.00205484	0.500471	0.998114	Cbx3	0.0103916
Acsm3	0.0133205	2.01806	0.193457	Dync1li2	0.0210873	0.271674	0	Pi4kb	0.000638419	0.314752	1.50522	Mettl15	0.0144318	-0.421846	0.151004	Adamts4	0.00126174	-2.31379	1.20992	Rsc1a1	0.000596508	0.766853	1.53626	Kif26a	0.0145102	0.477789	0.148653	Dlg3	0.00355235	-0.825693	0.759162	Galns	0.0136611	0.597055	0.182095	Entpd1	0.0235467	1.64469	0	Hnrnpul2	0.0137964	0.2028	0.16109	Rbfox2	0.00204806	0.125463	0.998114	Snx10	0.010285
Eri2	0.0129904	0.687586	0.193457	Bcat1	0.0211672	0.855924	0	8430408G22Rik	0.000640087	-1.52597	1.50522	Ttc14	0.0144599	-0.457179	0.150725	Tmem147	0.00126074	0.530396	1.20992	Ushbp1	0.000594708	-0.412951	1.53626	Spata1	0.0145499	-0.546655	0.148031	Med13l	0.00356384	0.241183	0.758974	Hmg20a	0.0136519	0.367793	0.182095	Ankrd32	0.0235473	1.36221	0	Zic3	0.0134713	1.11236	0.16109	Rnf5	0.00205462	-0.154666	0.998114	Gm19757	0.0106809
Dhx32	0.0132599	-0.757538	0.193457	Fbln2	0.0211877	0.502354	0	Moap1	0.000639958	-0.410132	1.50522	Evl	0.0144922	1.00614	0.150545	Ankrd44	0.00127886	-0.980876	1.20913	Emid1	0.000596706	-2.1041	1.53626	Ttyh2	0.0145748	-0.440184	0.147856	Prrc2c	0.00357966	0.417299	0.758181	Thsd4	0.0134256	1.76332	0.182095	Phf23	0.0236282	-0.328555	0	F9	0.0139108	-1.26378	0.16109	Zbtb7b	0.00206383	0.369322	0.998034	Zfp865	0.0102511
Ier2	0.0134331	0.837125	0.193457	Tmem132e	0.0212356	-1.54743	0	Asphd1	0.000641832	1.55504	1.5046	Zbtb7b	0.0145036	-0.285345	0.150545	Rgs7	0.00127208	0.350649	1.20913	Aldh18a1	0.000596235	1.16686	1.53626	Samd9l	0.0146311	0.689073	0.146746	Vps13d	0.00357575	0.550446	0.758181	Usp3	0.0134343	0.26835	0.182095	Dub1	0.0236547	-1.11421	0	Tpmt	0.0142136	-0.262689	0.160363	Hyi	0.00206345	-0.373633	0.998034	Mrpl17	0.0105732
Lctl	0.0135414	-1.21243	0.193457	Tspyl5	0.0212551	0.973483	0	Cacna1e	0.000643368	-1.96869	1.5046	Aph1c	0.0145461	0.643897	0.14984	Scn7a	0.00127164	-0.399531	1.20913	Hps4	0.000599044	-0.55296	1.53569	Btbd9	0.0146521	0.241964	0.146687	Slc46a1	0.00359775	-1.48415	0.757683	Tmem5	0.0133016	0.354104	0.182095	Pole	0.0237147	-1.52308	0	Gpbp1	0.0141815	-0.212812	0.160363	Grrp1	0.00206593	0.662723	0.998034	Nckipsd	0.0106057
Dis3l	0.0133232	0.46815	0.193457	Ift52	0.0212683	0.234857	0	Actn1	0.000643506	-0.919134	1.5046	Fam120c	0.0145682	-0.249105	0.149744	Ctnnd1	0.00127759	-0.462902	1.20913	Rnf217	0.000598475	0.477774	1.53569	Gm216	0.0147289	1.00055	0.145265	Kif5b	0.0035914	0.250203	0.757683	C1d	0.0135259	-0.366198	0.182095	Igsf11	0.0237176	-0.846298	0	Itfg3	0.0142348	0.460021	0.160363	G3bp2	0.00205809	0.216005	0.998034	Lum	0.0106201
Celf5	0.0135405	-1.24193	0.193457	Slc35b1	0.0213114	-0.138686	0	Gdi1	0.000647062	0.336017	1.50277	Lrig1	0.0146327	-0.443239	0.148849	Abcd3	0.00127641	0.493309	1.20913	Gls	0.000601628	0.756797	1.53439	Abhd12	0.0147562	-0.164181	0.145265	Foxo4	0.00359615	0.22566	0.757683	Aldoc	0.0135821	0.533324	0.182095	Folr2	0.0237383	1.10894	0	Arap3	0.0142303	0.53696	0.160363	Ube2f	0.00207973	0.255576	0.99667	Rps26	0.0103774
Zbtb39	0.0130186	0.423016	0.193457	Nckap5l	0.0213911	-0.370242	0	Tshz2	0.000653172	0.633234	1.49925	3110062M04Rik	0.0146361	0.33037	0.148849	Usp47	0.0012709	-0.296777	1.20913	Gstm2	0.000604388	-0.559453	1.53301	Mrp63	0.0148147	-0.266948	0.145265	Tmeff2	0.00361182	-0.72797	0.757655	Gkap1	0.0135314	0.277191	0.182095	Ptgis	0.0237643	1.33782	0	Fam45a	0.0143083	-0.343503	0.158687	Bicd1	0.00209185	0.265846	0.99667	Sfi1	0.0104602
Pno1	0.0130495	-0.346043	0.193457	Slc25a25	0.0214891	-0.568624	0	Gm5150	0.000657782	-3.12281	1.49881	Galns	0.0146718	0.47983	0.148353	Zfp759	0.00127281	1.4549	1.20913	Ogdhl	0.000605099	-1.09079	1.53301	Klhl6	0.0148086	1.01923	0.145265	Vezf1	0.00361152	0.343749	0.757655	Tnfrsf10b	0.0134583	0.660816	0.182095	Zyg11a	0.0238982	0.641266	0	Aspdh	0.0143544	-0.451328	0.158118	Slc25a4	0.00208653	0.129584	0.99667	Slc22a4	0.0105221
Aipl1	0.0134882	-1.42127	0.193457	Rgs1	0.0215403	-1.17699	0	Nat8l	0.000658053	0.78355	1.49881	Tmem202	0.0148599	0.479749	0.144255	Dnajc22	0.00127514	1.62028	1.20913	Rab5a	0.000609143	0.384939	1.53068	Jmjd8	0.0148019	-0.784036	0.145265	Calcoco1	0.00361196	0.244496	0.757655	Lmo7	0.0134462	0.423531	0.182095	Slc41a1	0.0239084	0.889609	0	Gpr183	0.0143641	0.670936	0.158118	Clcn3	0.00209394	0.117555	0.99667	Mrpl45	0.010367
Ywhaq	0.0134475	-0.448852	0.193457	Spata6	0.0215692	0.324143	0	Mfsd7a	0.0006563	-0.728637	1.49881	Abhd1	0.0148627	-0.365669	0.144255	Slc16a12	0.00127509	1.24778	1.20913	Txn1	0.000610515	0.464904	1.53035	Tbc1d5	0.0147934	0.241275	0.145265	Hyls1	0.00362006	-0.681037	0.757242	Gm8221	0.0134722	-1.1987	0.182095	Slc43a3	0.0239697	0.691094	0	Mettl7a3	0.0143873	0.388996	0.157979	Fnip1	0.00209316	0.286776	0.99667	Gm20187	0.0102896
Nek9	0.0135046	-0.45388	0.193457	2022-09-11	0.0215871	-0.272507	0	Gltp	0.000657916	-0.604681	1.49881	Clstn3	0.0148904	-1.37717	0.144255	2610305D13Rik	0.00128742	-0.577173	1.2068	Rrn3	0.000611178	0.365338	1.53035	Paip2	0.0148383	-0.144056	0.145133	Timp4	0.0036444	-0.435053	0.754891	Angptl4	0.0135814	-0.817048	0.182095	Pgrmc2	0.0239959	-0.537971	0	2610017I09Rik	0.0144811	-0.511871	0.157471	Pde4d	0.00208666	0.315722	0.99667	Fam181a	0.010326
Diras2	0.013153	-1.19726	0.193457	Spon2	0.0215952	-1.27393	0	H2-M2	0.000656137	-3.08205	1.49881	Pdpn	0.0148919	0.709538	0.144255	Enpp3	0.00128982	-1.25676	1.20655	Eif4a1	0.000612443	0.357703	1.53001	Lamc1	0.0149251	0.406875	0.144582	Actr3	0.00365963	-0.206696	0.754197	Ctsw	0.0134655	1.23437	0.182095	Lmna	0.0239974	-0.574766	0	BC029722	0.0145524	-0.264455	0.157471	Clic1	0.00208786	-0.53421	0.99667	Degs2	0.0103918
Zfp273	0.0131718	0.629	0.193457	Procr	0.021632	0.831761	0	Rhbdd2	0.000660479	0.394791	1.49777	Dld	0.0149066	-0.3532	0.144255	Smo	0.00129437	-0.704903	1.20586	Naa25	0.000614566	0.617479	1.52962	Tmem149	0.0149298	1.279	0.144582	Hcfc1	0.00365888	0.36099	0.754197	Klf9	0.0133712	-0.449366	0.182095	Prex1	0.0240089	0.830994	0	Serinc3	0.0145748	0.188413	0.157471	Gla	0.00207664	0.296961	0.99667	Tdp2	0.0105504
Fndc3a	0.0130137	0.49727	0.193457	Enkur	0.021756	1.54149	0	Slc25a32	0.000662803	-0.452435	1.49736	4632428N05Rik	0.0149532	0.375373	0.143952	Bcl2a1b	0.00129813	-2.03631	1.20586	Tgif1	0.000614569	1.71959	1.52962	Hspb2	0.0149336	-0.311402	0.144582	Rasd1	0.00366467	-1.08852	0.754155	Ppp1r2-ps3	0.0136733	0.566417	0.182095	Plod3	0.0240226	-0.251829	0	Fam189a1	0.0144805	0.178772	0.157471	Tex2	0.00210081	0.143577	0.995803	Chchd1	0.0107049
Rb1	0.0129353	-0.381819	0.193457	Nme6	0.0217919	-0.458834	0	Kif21a	0.000662752	-0.485272	1.49736	Hmga1	0.0149675	0.712028	0.143952	Amacr	0.00129851	0.685767	1.20586	Eea1	0.000616358	0.436049	1.52891	Figf	0.0149094	0.674222	0.144582	Stmn1	0.00367053	-1.04924	0.754019	Ids	0.0133343	-0.351881	0.182095	Ddi2	0.024103	0.71019	0	Dscaml1	0.0146269	0.497134	0.157471	Apbb2	0.00210694	0.237377	0.995651	Dbx2	0.0106296
Gpc5	0.0133434	-1.11799	0.193457	Rabgef1	0.0218021	0.344616	0	Hadhb	0.000665682	-0.670879	1.49604	Padi2	0.0149791	0.587576	0.143952	Clpp	0.00129766	0.291153	1.20586	Tmed5	0.000619758	0.517088	1.52804	Pfkfb4	0.0149932	0.541964	0.143408	Dcaf8	0.00368185	0.269707	0.753792	Casp12	0.0137374	0.866717	0.1814	Hadha	0.0241679	-0.301991	0	Acad11	0.0145904	0.282923	0.157471	Cacna1i	0.00210436	0.281785	0.995651	Mll2	0.0105842
Parp10	0.0132674	0.485918	0.193457	Hrsp12	0.0218297	0.311051	0	Pla2g5	0.000668298	-3.02194	1.49489	Fcgr3	0.0150071	0.820142	0.143952	Ppp1r1a	0.00130681	0.527654	1.20365	Mdm1	0.000620757	-0.468484	1.52804	Msc	0.0150706	1.10435	0.142489	Dennd1a	0.00367915	0.237159	0.753792	Sulf2	0.0137629	-1.00546	0.181148	Sub1	0.0241752	-0.363665	0	Sp2	0.0145984	0.238681	0.157471	Tmem167	0.00210991	0.179382	0.995595	Golgb1	0.0103992
Tst	0.0131783	1.81747	0.193457	Ugdh	0.0218698	1.0035	0	Echdc2	0.000673551	0.707895	1.49204	Rasd2	0.0150128	0.527619	0.143952	Kdm5b	0.00131878	-0.463945	1.20182	Dnajc3	0.000620219	0.300501	1.52804	Lamc3	0.0150881	1.94463	0.142489	Eif4ebp2	0.00369039	0.362469	0.75334	Ly86	0.0139012	-1.26367	0.177913	Pitpnb	0.024193	-0.350213	0	Eif2s1	0.014619	-0.20085	0.157471	Ccdc132	0.0021154	0.253939	0.995019	Cep97	0.0102578
Nptxr	0.01344	0.698651	0.193457	Ficd	0.0218869	0.346709	0	Casp1	0.000675746	-1.24194	1.49118	Cdc5l	0.0150872	0.252343	0.142644	Ppid	0.00131997	-0.406692	1.20182	Mospd1	0.000620754	0.453549	1.52804	Rcbtb1	0.0150712	-0.317988	0.142489	Csgalnact2	0.00372904	0.196333	0.749368	Scara3	0.0138936	1.27297	0.177913	Rnf126	0.0242035	-0.546903	0	Ccdc66	0.0145714	-0.239903	0.157471	Calm1	0.00212338	0.12921	0.993937	Igsf5	0.010663
Slc48a1	0.0132706	-0.885344	0.193457	Sf3a1	0.0219804	-0.33838	0	Gpc1	0.000676886	-0.814012	1.491	Rnft2	0.0150964	-0.712443	0.142644	Kctd15	0.00131512	0.482351	1.20182	Odf3l1	0.000621951	-1.42579	1.52799	Nov	0.0151018	0.791413	0.142489	Ctdspl	0.00375185	-0.445338	0.747273	Gpi1	0.0139382	0.580171	0.177313	Epsti1	0.024246	1.2242	0	Atp6v1e2	0.0144751	-0.749863	0.157471	Stat5a	0.00212685	-0.238948	0.993782	Huwe1	0.0105307
1700030F18Rik	0.0133304	-1.1549	0.193457	Smug1	0.0220431	-0.249493	0	Alad	0.000682572	0.851963	1.48792	Gsdmd	0.0151992	0.486302	0.141003	Zfp958	0.0013181	0.499604	1.20182	Arih2	0.00062304	0.404595	1.52799	Fn1	0.0154925	0.882652	0.142241	Epb4.1l1	0.00378275	-0.628301	0.747201	Rqcd1	0.0139622	0.298741	0.177285	Copa	0.0243105	-0.243524	0	Apcdd1	0.0145505	0.350557	0.157471	Tmem198	0.00214087	-0.347346	0.992692	Vdac1	0.0107266
Myh11	0.013493	-0.383138	0.193457	Cd9	0.0220692	0.343314	0	Itih4	0.000685217	1.89943	1.48679	BC024978	0.0152403	-0.261697	0.141003	Chmp6	0.00132236	0.260646	1.20182	Pknox1	0.00062321	0.582236	1.52799	Cdc42bpa	0.0153794	0.322739	0.142241	Wdfy3	0.00376887	0.483384	0.747201	Hnrnpd	0.0139923	0.427462	0.177285	Arl1	0.0243372	0.494472	0	Lrp5	0.0144336	0.508694	0.157471	Adrm1	0.00215154	-0.223049	0.992692	Serinc4	0.0107903
Adamts10	0.0135061	-0.82996	0.193457	Nfe2l1	0.0220693	0.378728	0	Col16a1	0.000686924	-1.95058	1.48626	Dolk	0.0152547	-0.275145	0.141003	Six1	0.00132102	0.784684	1.20182	Fam129b	0.000627284	1.39198	1.52571	Apbb1ip	0.0154785	0.904454	0.142241	Lrrc8d	0.00378176	-0.467089	0.747201	Zfp946	0.0139827	0.326344	0.177285	St14	0.0243662	1.53522	0	Uck1	0.0147957	-0.194107	0.157136	Dctn1	0.00214657	-0.152944	0.992692	Nup210	0.0108038
Impact	0.0134947	-0.668965	0.193457	Golga4	0.0221311	0.296503	0	Gsta3	0.000690068	1.58361	1.48538	Fam20a	0.0152644	0.443726	0.141003	Fabp5	0.00133529	0.718214	1.19851	Nhp2	0.000630039	0.499424	1.52436	Smtnl1	0.0155913	-0.448709	0.142241	Chid1	0.00378758	-0.133341	0.747201	Cish	0.014074	1.43412	0.175801	B430010I23Rik	0.0243747	0.976523	0	C2cd4d	0.0147379	0.572704	0.157136	Clvs2	0.00215791	0.339247	0.992692	Fam65a	0.010806
Trappc8	0.0132254	-0.210965	0.193457	Zfp655	0.0221632	0.290183	0	Gpnmb	0.000689407	-3.21466	1.48538	Frk	0.015269	0.618374	0.141003	1110057K04Rik	0.00133585	0.26195	1.19851	Ogfr	0.000632115	0.900059	1.52348	Mettl15	0.0156446	-0.402389	0.142241	Amfr	0.00379066	0.275784	0.747201	Pde12	0.0140758	0.400015	0.175801	Tug1	0.0243762	0.419175	0	F3	0.0148792	-0.409985	0.157136	Ube2n	0.00215056	0.1686	0.992692	Gadl1	0.0107595
Zbtb7c	0.0133861	-0.731313	0.193457	Chrnb4	0.0221816	-1.43643	0	Nr2f2	0.000692424	0.833372	1.48445	Gdpd1	0.0152772	0.818878	0.141003	Cxcl1	0.00134266	-2.49915	1.19686	Pxdn	0.000638938	-0.780263	1.51936	Idh3b	0.0155627	-0.202348	0.142241	Psmd11	0.00376373	0.206391	0.747201	Alg2	0.0141434	-0.520012	0.17545	Hspa13	0.0243784	-0.419405	0	Impdh1	0.0147013	-0.17937	0.157136	3830406C13Rik	0.00215682	0.224961	0.992692	Nfya	0.0107793
Crtac1	0.0130393	-1.3787	0.193457	Tollip	0.0222503	0.136967	0	Trim67	0.000698431	-1.21613	1.48216	Eml3	0.015295	0.0983944	0.141003	Slc5a7	0.00134918	-2.68509	1.1953	Pydc3	0.000643395	2.85709	1.519	Mrpl9	0.015345	-0.242305	0.142241	Gstz1	0.00375792	-0.49246	0.747201	Prdm16	0.0141049	1.22966	0.17545	AI837181	0.0243999	-0.505464	0	Svopl	0.0147385	0.542984	0.157136	1110004E09Rik	0.00214215	-0.224887	0.992692	Dnajc24	0.0109508
1300015D01Rik	0.0135996	-1.45311	0.192389	Prom1	0.0222572	0.581072	0	Rpp25	0.000698055	1.15388	1.48216	Crybg3	0.0153289	0.162084	0.141003	Selp	0.00135402	-1.68139	1.19471	Scaper	0.000643504	-0.880334	1.519	Yipf7	0.0155252	-0.264274	0.142241	Scaf8	0.0037795	0.240625	0.747201	Cdk7	0.0141584	0.233986	0.17545	Hdgf	0.0244083	-0.245463	0	Aplf	0.0148536	0.232621	0.157136	Tigd3	0.00214972	-0.335747	0.992692	Pdia3	0.0109351
1700019D03Rik	0.013962	-0.907546	0.190357	Uhrf1	0.0222918	-1.28809	0	Cpeb4	0.000698726	-0.588612	1.48216	Rbm15b	0.0153501	-0.225251	0.141003	Lrp10	0.00135441	0.271012	1.19471	Amd1	0.000642643	0.658903	1.519	Setd1b	0.015294	0.519322	0.142241	Tbl1xr1	0.00380505	0.394708	0.746102	Bgn	0.0141502	0.471305	0.17545	Ppil1	0.0244299	-0.668785	0	Arid3b	0.0148325	-0.378779	0.157136	Il33	0.00215932	0.491124	0.992692	Rybp	0.0108846
Pydc3	0.0137467	3.2882	0.190357	Adam22	0.0222988	0.723297	0	Rgp1	0.000701354	-0.267408	1.48107	Akap2	0.0153542	0.450185	0.141003	Rnf130	0.00135631	-0.248605	1.19465	Angpt1	0.000640579	-1.24798	1.519	Vps33a	0.0154803	0.200763	0.142241	Dnajb6	0.00381519	0.22669	0.745986	Cdkl3	0.0142029	-0.867682	0.174633	Agtrap	0.0244808	0.808325	0	Izumo4	0.0148208	-0.371518	0.157136	Htr2c	0.00215022	0.504968	0.992692	Tmem100	0.0109322
6530402F18Rik	0.0140691	-0.472844	0.190357	Homer2	0.0223116	-0.474208	0	2010107G23Rik	0.000702996	-1.2895	1.4806	Arhgap10	0.0153657	0.566329	0.141003	Park2	0.00135802	-0.908422	1.19465	Cetn2	0.000641816	-0.477176	1.519	Rasa4	0.0151332	-0.315339	0.142241	Pfkm	0.00381565	0.342012	0.745986	Hoxa5	0.0142426	-1.36842	0.173964	H2-Aa	0.0245117	0.97582	0	Mir677	0.014845	-0.815814	0.157136	Selk	0.00216314	0.115044	0.99247	Uqcrb	0.0109381
Tfpi	0.0139244	0.557863	0.190357	AV051173	0.0223177	1.39153	0	Ikbkg	0.000707449	-0.288598	1.4784	Slc25a13	0.0153978	0.887424	0.140881	Nans	0.00136278	-0.565601	1.1942	Tgfbr1	0.000647299	0.822085	1.51754	Zfp324	0.0156487	0.532975	0.142241	Sar1a	0.00382292	0.176515	0.745704	Gm9766	0.014366	-0.836277	0.170764	Fbxo18	0.0246171	0.43278	0	Gm11974	0.0148797	-0.350034	0.157136	Nnat	0.00218525	-0.425341	0.992311	Sncaip	0.0109497
Hist2h2be	0.0141635	0.811681	0.190357	Mup2	0.0223179	-1.45099	0	Mill2	0.000708473	0.673198	1.47832	Hn1	0.0154085	0.413597	0.140881	Zfp703	0.00136294	0.847497	1.1942	Prdm4	0.000646579	0.940794	1.51754	Siglece	0.0152411	0.879029	0.142241	Gpr137b	0.003832	-0.445499	0.745217	Rbm47	0.014385	0.430392	0.170733	Brd9	0.0246929	-0.51443	0	Pik3r6	0.0148367	0.646852	0.157136	Crmp1	0.00218565	-0.244291	0.992311	Btrc	0.0109675
Napepld	0.0138201	-0.808498	0.190357	Fam47e	0.0223583	1.59715	0	Tmem100	0.000710058	1.56406	1.47789	Ube3c	0.0154713	-0.16075	0.140728	Nid2	0.00136456	-0.968906	1.1942	Slc41a1	0.000650607	0.563646	1.51587	Clpb	0.0156104	-0.199466	0.142241	Arhgef17	0.00384524	0.546208	0.745102	Hnrnpa0	0.0144315	-0.381736	0.169876	Grhl1	0.0248574	1.13677	0	Gdf10	0.0148567	0.622126	0.157136	Ttc19	0.00218367	0.162971	0.992311	Sort1	0.0110776
Polr2j	0.0143636	0.408262	0.190357	Rock2	0.0223654	0.813812	0	Uap1	0.000715281	1.0356	1.47776	Zfp661	0.0155129	-0.372434	0.140728	2700062C07Rik	0.00136861	0.425135	1.19345	Hdac4	0.000654798	1.14805	1.51362	Ctf1	0.0152003	-0.448585	0.142241	Vcan	0.00384232	0.846365	0.745102	Uqcrfs1	0.0144605	-0.287636	0.169546	Tram1	0.0249034	-0.39065	0	Tfap4	0.0147538	0.187504	0.157136	Slc25a39	0.00217431	-0.183424	0.992311	Fbrs	0.0110886
Nod1	0.014078	0.298861	0.190357	Gm3833	0.0224006	-0.616019	0	Dhrs9	0.000717943	-2.19448	1.47776	Scara3	0.0155348	0.628551	0.140728	Cdk2ap1	0.00137114	0.380202	1.19319	Hccs	0.000655638	0.490009	1.51361	Hmgb1-rs17	0.0153324	-0.160354	0.142241	Clic1	0.00384741	-0.494769	0.745102	Tgfbrap1	0.0145975	0.194594	0.169326	Nudc	0.024908	-0.373393	0	Ncapg	0.0149198	-0.785197	0.156509	Oxr1	0.00218564	0.35755	0.992311	Prdx2	0.0110513
Irf2bp1	0.0142771	0.427751	0.190357	Prpf31	0.0224112	-0.160068	0	1700024P16Rik	0.000718664	2.66088	1.47776	Nckap1l	0.0155374	0.868165	0.140728	Zfp606	0.0013797	0.732088	1.19111	Zc4h2	0.000658795	-1.63321	1.51206	Gse1	0.0154831	0.416572	0.142241	Slc5a3	0.00386288	-1.1331	0.743901	Gle1	0.0146123	-0.298402	0.169326	Anks6	0.0249176	-1.60175	0	Sqrdl	0.0150581	0.146047	0.154431	Lnpep	0.0021708	0.27804	0.992311	Celsr3	0.0110028
Qpctl	0.0138616	-0.439966	0.190357	Pola1	0.0224602	-0.38963	0	D230025D16Rik	0.000719529	0.485923	1.47776	Gm885	0.0155844	0.914082	0.140728	Magt1	0.00138117	0.327158	1.19111	Mki67ip	0.000659685	0.705632	1.51202	9530091C08Rik	0.0154869	0.277753	0.142241	Csnk2a1	0.00387946	0.237706	0.742581	Vtcn1	0.0145251	1.21323	0.169326	Ect2	0.0249973	1.25528	0	Sntb2	0.0150664	0.368122	0.154431	Mcc	0.00218028	0.282882	0.992311	Zfyve26	0.0110358
Pik3c2a	0.0139985	-0.48383	0.190357	Pycr1	0.0224883	-0.401668	0	Csk	0.000719085	-0.400392	1.47776	Atmin	0.0155983	0.289346	0.140728	Ablim1	0.00138408	0.369147	1.19073	Elf2	0.00066521	0.533934	1.51001	2610035D17Rik	0.0155958	-0.676586	0.142241	Acp5	0.0039056	-2.00381	0.740204	Pptc7	0.0145112	-0.811925	0.169326	Gm14393	0.025021	0.80419	0	Cpsf6	0.0150835	-0.321004	0.154431	Fam89b	0.00217804	-0.337249	0.992311	3110070M22Rik	0.0110905
St3gal2	0.0137796	-0.714599	0.190357	Dio2	0.0224956	-1.83521	0	Dazap1	0.000715812	0.380597	1.47776	Smug1	0.0156129	-0.26734	0.140728	Zfp783	0.00138913	0.858421	1.19007	Copb2	0.000663691	-0.245534	1.51001	Lpin1	0.0156459	0.44822	0.142241	Polr1b	0.00392865	0.333761	0.739286	Neu3	0.0145928	0.900441	0.169326	Vsig10	0.0250423	1.62092	0	2310008H04Rik	0.015073	0.203059	0.154431	Mpp4	0.00218887	0.472521	0.992211	Dnase1	0.0110927
Nrp1	0.0138456	-0.424309	0.190357	Rbl1	0.0225139	-0.416651	0	2810433D01Rik	0.000717825	-3.62417	1.47776	Plekhn1	0.0156367	1.08324	0.140728	Lect1	0.00138963	-2.46076	1.19007	Rock1	0.000664696	0.589248	1.51001	Mylk4	0.0155722	0.403735	0.142241	Irak2	0.0039296	-0.495201	0.739286	Mgat2	0.014533	-0.306965	0.169326	Lypd6	0.0250544	0.9411	0	Rab18	0.0150848	-0.228223	0.154431	Adck4	0.00219181	-0.337078	0.992166	Kremen2	0.0110795
Bco2	0.0143275	0.506673	0.190357	Slc25a45	0.0226403	-0.818857	0	Rps6ka2	0.000715488	-0.564652	1.47776	Cyfip1	0.0156556	0.361614	0.140728	Tfam	0.00139235	0.413258	1.18976	1810055G02Rik	0.000669365	0.805678	1.50784	Prpf4b	0.015384	0.229799	0.142241	Pwp1	0.00393331	0.190127	0.739286	Glo1	0.0145721	-0.339718	0.169326	Zfp790	0.0250619	0.550153	0	Aldh1l2	0.0151113	0.337928	0.154206	Zdhhc18	0.00219633	-0.276351	0.991916	Hspa1l	0.0110693
Mto1	0.0142275	0.320347	0.190357	Hipk3	0.0226806	0.589795	0	Fahd1	0.000720042	0.880386	1.47776	Mtx3	0.0156685	-0.348273	0.140728	Fcrls	0.00140668	-1.52747	1.18928	Pmf1	0.000670549	-0.523646	1.50761	Vcan	0.015465	0.855545	0.142241	9030025P20Rik	0.00392299	-0.341641	0.739286	Bin1	0.0145681	0.301119	0.169326	Tcea1	0.0250994	0.224091	0	Atf6	0.0151468	0.242256	0.153724	Erbb2ip	0.00220123	0.291037	0.991916	Rab1	0.0111077
Lrrc3	0.0137526	-0.963859	0.190357	Ciao1	0.0227361	0.170055	0	Mocs1	0.000714206	0.596714	1.47776	Myo1e	0.0156801	0.89887	0.140728	Etv3	0.0014134	-0.737816	1.18928	Cirh1a	0.000673631	0.442244	1.50754	Rps23	0.0151698	-0.20684	0.142241	Gm10416	0.00394467	-0.970407	0.73857	Clk1	0.0148278	0.545292	0.168569	Trim8	0.0251388	-0.330831	0	Snhg5	0.0151656	-0.366691	0.153723	Birc6	0.00220016	0.300937	0.991916	Slc12a5	0.0111528
AU041133	0.014319	-0.420159	0.190357	Aacs	0.0227678	0.669912	0	Kif20a	0.000714782	-0.795328	1.47776	Egln3	0.0156801	-1.18616	0.140728	Pigk	0.00140155	0.317465	1.18928	Fam83g	0.000673974	1.9392	1.50754	Ndufs4	0.0155739	-0.251526	0.142241	Cpeb2	0.00395582	-0.480058	0.738237	Acmsd	0.0147091	1.46996	0.168569	Gpr65	0.025147	1.67496	0	Fam96a	0.0152138	-0.206009	0.153194	Idh3b	0.00221805	0.125329	0.990626	Vps35	0.0111403
Sycp3	0.0141928	-1.02322	0.190357	Ncstn	0.0227849	0.188011	0	Rpap2	0.000723532	0.216347	1.47619	Eif5b	0.015687	0.241542	0.140728	Pnrc1	0.00140953	-0.978412	1.18928	Aatk	0.000672095	-1.22843	1.50754	Gm2897	0.01526	-0.72902	0.142241	Aars	0.00395745	0.210479	0.738237	Rnd3	0.0147929	0.438628	0.168569	Zfp113	0.0251508	0.533777	0	Crkl	0.0152215	0.225404	0.153194	Rnf6	0.00222141	0.25589	0.990626	Tbc1d19	0.0111833
Ikbip	0.0137481	-0.323619	0.190357	Wdr75	0.0229224	-0.353284	0	Mtap7	0.000727537	-0.77243	1.47433	Cbx5	0.015693	-0.335515	0.140728	Zfp46	0.00140465	-0.630226	1.18928	Ift27	0.000672832	-0.631636	1.50754	Nxt2	0.0155156	-0.300398	0.142241	Tmem205	0.00396501	-0.517686	0.737943	Hax1	0.0147746	0.347202	0.168569	Grin3b	0.0251592	0.818119	0	Arhgap30	0.0152844	0.448882	0.151938	Cpne2	0.00221114	-0.276946	0.990626	Itfg2	0.0112245
Erbb3	0.014274	1.35152	0.190357	Slamf6	0.0229556	-3.26588	0	Cetn4	0.000731838	0.88613	1.47231	Dusp7	0.0157034	0.606656	0.140728	Spon2	0.00140904	-1.52184	1.18928	Adck4	0.000687025	0.734173	1.50028	Fam120c	0.0154674	-0.236056	0.142241	Kcnab1	0.00397215	1.07384	0.737695	Psma5	0.0148368	-0.294604	0.168569	Prkcsh	0.0251737	-0.47568	0	Mettl10	0.0153064	-0.457234	0.151849	Pcbd1	0.00222019	-0.259589	0.990626	Gm5088	0.0112171
Tbc1d9b	0.0143543	-0.448908	0.190357	Esyt2	0.0230103	0.229367	0	Sp3	0.000734777	0.257102	1.4711	Arhgap6	0.0157922	0.443524	0.140049	Lpcat2	0.0014025	-1.3157	1.18928	Tnk2	0.000686621	-0.430224	1.50028	Mrps9	0.0158216	-0.232375	0.142046	Snx7	0.00398695	-0.674417	0.737413	Nkain1	0.0148082	-1.75857	0.168569	Urgcp	0.0251803	0.519712	0	Vps16	0.0154059	0.202802	0.150185	Prelid1	0.00221539	-0.145229	0.990626	Tmem210	0.011316
Zkscan17	0.0142978	0.815353	0.190357	Zfp235	0.0230459	-0.683719	0	Csad	0.00073873	0.449074	1.4693	Qpct	0.0158389	0.721417	0.140049	Echdc1	0.00139794	1.37656	1.18928	Tyw1	0.000692845	-0.54917	1.49958	Hadha	0.0156865	-0.421867	0.142046	Bcl7a	0.00401426	-0.358913	0.737413	Osbpl3	0.0147408	-1.30564	0.168569	Pgap2	0.0252527	0.587336	0	Pnrc2	0.0154611	-0.462926	0.150185	Klhl26	0.00223047	-0.20003	0.989389	Erf	0.0112932
Myo15	0.0143546	-1.00893	0.190357	Arhgap42	0.023065	0.577551	0	Igsf21	0.000742615	-3.28712	1.46755	Dlg3	0.0158465	0.706508	0.140049	G6pc3	0.00141457	-0.16704	1.18928	Adam9	0.000689939	0.582228	1.49958	2310022B05Rik	0.0158078	-0.296866	0.142046	BC017158	0.00402571	-0.657296	0.737413	Gm5887	0.0148065	-1.52179	0.168569	BC030336	0.0252994	0.365542	0	Btbd1	0.0154784	-0.234561	0.150185	Pole3	0.00223783	-0.284996	0.988492	Gprc5b	0.0113092
Vps53	0.0138518	-0.257958	0.190357	Fam171a1	0.0230996	0.421422	0	Zfp317	0.000743667	0.418458	1.46747	Alkbh5	0.0158813	-0.139158	0.140049	Dennd3	0.00140462	-0.893709	1.18928	E2f4	0.000691611	0.284272	1.49958	Ddx6	0.0158164	0.183005	0.142046	Rab8a	0.00402059	-0.4107	0.737413	Rbbp6	0.014699	0.446216	0.168569	Klc2	0.0253005	-0.420522	0	Tmem219	0.0153935	-0.207791	0.150185	Ccdc108	0.00225625	-0.539755	0.98722	Mrpl3	0.0112879
Nf1	0.0143862	-0.278173	0.190357	Sepw1	0.0231056	0.321167	0	Vps37a	0.000745957	-0.243532	1.46667	Gdf3	0.0158934	1.22698	0.140049	Dgcr2	0.00141362	0.38127	1.18928	Os9	0.000693197	-0.367638	1.49958	Mob3a	0.0157981	-0.65941	0.142046	Ube2q2	0.00400609	0.241488	0.737413	Ocel1	0.0147433	-0.63798	0.168569	Whamm	0.0253209	-0.375274	0	Pbx4	0.0154424	-0.625959	0.150185	Qsox1	0.00225666	-0.200946	0.98722	Slc12a8	0.0112985
Gm11747	0.0137053	-1.08411	0.190357	Tmbim6	0.0231439	0.136932	0	Man1a2	0.000750244	-0.386437	1.46493	Tgif1	0.0158955	0.692694	0.140049	Nkap	0.00141028	0.277045	1.18928	Grb2	0.000690997	0.734343	1.49958	Ptger4	0.0157497	1.15195	0.142046	Ube2g2	0.00400164	0.315249	0.737413	Spata13	0.0147962	0.683471	0.168569	Zc3h8	0.0253478	0.728012	0	C1qtnf9	0.0154675	1.23412	0.150185	Psmf1	0.00226087	-0.249924	0.98722	Vbp1	0.0112953
Ccdc57	0.0139431	0.871225	0.190357	Coq10b	0.0231447	0.421872	0	Tle1	0.000753657	0.516955	1.46493	Acp2	0.0158962	0.266066	0.140049	Spna2	0.00142081	-0.457365	1.1879	Urb1	0.000689385	0.57523	1.49958	Mb	0.0158434	-0.397784	0.142046	Akap6	0.00402792	0.602223	0.737413	Chic2	0.0149202	-0.545094	0.166663	Lpxn	0.0254081	1.19315	0	Zfp541	0.0155424	-0.590379	0.14892	Lrpap1	0.00225928	-0.208569	0.98722	Mt2	0.0113997
Hspa2	0.0138075	-0.805199	0.190357	Zfp619	0.0231641	-0.357886	0	Gusb	0.000751134	-0.735193	1.46493	Kcnk6	0.0159008	0.777212	0.140049	Tpcn1	0.00143993	0.423936	1.18315	Emp1	0.000694382	2.26307	1.49937	Zfp955a	0.0158481	0.27121	0.142046	Pygl	0.00399172	-1.28071	0.737413	Pde4d	0.0150316	-0.793006	0.164491	Lilrb3	0.0254188	1.08094	0	Stk16	0.0157169	-0.136436	0.148547	Rsrc2	0.00224846	0.235241	0.98722	Gon4l	0.0114299
Tmed10	0.0139992	-0.268138	0.190357	4933406I18Rik	0.0231707	0.889954	0	Ccdc6	0.000754436	-0.408434	1.46493	Cadm1	0.0159307	0.780553	0.140049	Rbl2	0.00143823	0.412645	1.18315	Tmem87b	0.000700488	0.800017	1.49635	Rnf138	0.0157515	-0.381964	0.142046	Atp6v1d	0.00403096	0.186367	0.737413	Rrn3	0.0150309	0.410776	0.164491	Ttpal	0.0254287	0.506329	0	Amy2b	0.0157098	-0.692231	0.148547	Ppp1r9b	0.00226022	0.213032	0.98722	Suv420h2	0.0114434
Zfp184	0.0140512	1.26943	0.190357	Robo2	0.0231804	-2.16365	0	Slc16a7	0.000754158	0.901982	1.46493	Fn1	0.0159337	0.993579	0.140049	Fgfbp3	0.00144537	2.02067	1.18204	Trim8	0.000700925	0.66115	1.49635	Dmrt2	0.0157894	0.484274	0.142046	Ttc7b	0.00402856	0.276958	0.737413	Tnfaip2	0.0150572	0.869412	0.164279	Syne1	0.0254954	-0.649065	0	C230091D08Rik	0.0156426	-0.346547	0.148547	Zfp719	0.00226479	0.357397	0.986996	Sertad4	0.011544
Dbn1	0.0143754	-0.717819	0.190357	Nefh	0.0231965	-2.42563	0	5730507C01Rik	0.00075379	-0.737483	1.46493	Bgn	0.0159405	0.61763	0.140049	Gpr4	0.00144933	-0.894481	1.18138	Ell	0.000702542	1.07376	1.49588	Uros	0.0158771	-0.257936	0.14178	Wrb	0.00400882	0.169097	0.737413	Ncl	0.0152178	0.238648	0.163624	Kifc3	0.0254955	0.709241	0	Tpp1	0.0157105	0.175502	0.148547	Tmem176a	0.00227734	-0.393337	0.985123	Crh	0.0115764
Klf10	0.0142114	0.812049	0.190357	Ism1	0.023261	0.761641	0	Usp9x	0.000757297	-0.222435	1.46381	Sirt4	0.0159655	-0.37243	0.139894	St6galnac5	0.00146506	1.29781	1.17735	Gng12	0.000704763	0.405813	1.49503	Camk1g	0.0160175	-1.39102	0.141103	Alpk2	0.00403333	0.542071	0.737413	Sox13	0.015221	0.691853	0.163624	Mllt11	0.0256312	-1.3093	0	Pml	0.0157263	0.348338	0.148547	Scn1a	0.00229598	0.52076	0.983683	1110059G10Rik	0.0115849
Mrps6	0.0139693	-1.12703	0.190357	Plekhj1	0.0232749	-0.157926	0	Ppp1cb	0.000761741	-0.49487	1.46179	C1qc	0.0160147	0.816751	0.139779	3830417A13Rik	0.00146639	-1.63353	1.17735	Llph	0.000706005	0.312232	1.49479	Ppargc1a	0.0159422	0.623945	0.141103	Cep68	0.00404935	0.220493	0.736216	Itgb6	0.0153727	1.23873	0.163624	4732471J01Rik	0.025672	1.24039	0	Snord104	0.0155891	-0.663815	0.148547	Gm3696	0.00229405	0.348221	0.983683	Tuba1a	0.011565
Flywch2	0.0141622	0.796057	0.190357	Mt2	0.0233149	1.5679	0	Aqr	0.000765076	0.216269	1.46116	4930471M23Rik	0.0160354	0.363704	0.139779	Mapk6	0.00147532	-0.541923	1.17572	D10Wsu102e	0.000709101	0.808223	1.49342	Irf2bp2	0.0159835	-0.574525	0.141103	Hk2	0.00405742	0.706499	0.735877	Tnik	0.015271	0.848856	0.163624	Ficd	0.0256733	-0.511051	0	Trib1	0.0156589	-0.484299	0.148547	Gna14	0.00229443	-1.16663	0.983683	Dimt1	0.011635
D330041H03Rik	0.014062	-0.616952	0.190357	Stx3	0.0233183	0.299016	0	Atp5sl	0.000765487	0.365997	1.46116	Ksr2	0.0160542	1.35973	0.139779	Napg	0.00147548	0.16979	1.17572	Eif3b	0.000710839	0.256123	1.4934	Snx33	0.0159918	0.615229	0.141103	Galntl4	0.00407553	-0.487982	0.73499	Marcksl1	0.0153185	-0.52817	0.163624	Meis1	0.0256837	-0.873307	0	Gtf2h5	0.0156622	-0.160296	0.148547	C330007P06Rik	0.00229564	0.130015	0.983683	Ciita	0.011638
B430212C06Rik	0.0141241	-1.34569	0.190357	Pdlim7	0.0233284	0.781663	0	H2-DMb1	0.000766238	-1.21163	1.46116	Opa1	0.0160973	-0.185887	0.139779	Bsdc1	0.00148303	-0.334261	1.17447	1110012L19Rik	0.000710298	-0.319949	1.4934	Tbx18	0.0159835	0.680793	0.141103	Trap1	0.00407395	0.196636	0.73499	Add1	0.0153347	-0.301396	0.163624	Zfp93	0.0256852	0.808619	0	Reep5	0.0156993	-0.148939	0.148547	Papln	0.00229985	-0.524032	0.983475	Pcdhgb1	0.0116818
Cep76	0.0142817	-0.499142	0.190357	Gm14391	0.0233758	-0.20811	0	Mid2	0.00076654	-0.395884	1.46116	Clip4	0.0161007	1.19067	0.139779	Sipa1l1	0.00148331	-0.313426	1.17447	Rap2b	0.00071444	1.60566	1.49173	Slc7a8	0.0160091	0.559329	0.141103	Egfl7	0.00408366	-0.523736	0.734648	Stx1a	0.0152781	0.677089	0.163624	Zfp672	0.025802	0.690235	0	Atxn7	0.0158036	-0.216556	0.147464	Bok	0.00231417	0.347762	0.983261	Ube2c	0.0117031
Ppp1r3f	0.0139948	-0.599287	0.190357	Dusp9	0.0234201	0.673263	0	Prkcq	0.000769003	-2.37372	1.46029	Zbtb4	0.0161241	-0.291067	0.139779	Esyt1	0.00149803	-0.470863	1.1707	B3galnt2	0.000717767	0.429778	1.49076	Lyrm2	0.0160628	-0.220894	0.140398	Pfkfb4	0.00409127	0.904788	0.734362	Clcn4-2	0.0151946	0.240504	0.163624	Dctn5	0.0258042	-0.476588	0	Ptk7	0.0158027	0.313486	0.147464	Ptpn4	0.00230765	0.388039	0.983261	Fam89a	0.0117527
Cxx1a	0.0141437	-0.707539	0.190357	Zfp692	0.0234234	-0.428572	0	Cd81	0.000772245	-0.433996	1.45899	Nif3l1	0.0161697	-0.258714	0.139779	Traf4	0.00150243	0.815095	1.16995	Eml4	0.000717699	0.699091	1.49076	Lama5	0.0160897	0.297284	0.140194	Isy1	0.00409778	0.328748	0.734192	Fkrp	0.0153658	-0.301296	0.163624	Fgf21	0.0258045	-1.54877	0	Ccdc43	0.0158425	-0.295116	0.146918	Jun	0.00231484	-0.419011	0.983261	Notch1	0.011797
Plxna3	0.0139397	-0.922085	0.190357	Cnpy4	0.0234568	0.150072	0	Got2	0.00077422	0.309673	1.4584	Cd63	0.0161761	0.43	0.139779	Atp8b2	0.00151201	-0.787845	1.16894	Gm16516	0.000722315	1.40373	1.48854	Rdh10	0.0162163	0.603825	0.139906	Dgkz	0.00411102	-0.358297	0.733833	Klf2	0.0152421	-0.933382	0.163624	Sass6	0.0258916	0.797972	0	Ccdc85a	0.0158632	-0.310426	0.146871	Ror2	0.00231047	-0.539859	0.983261	Tmsb15b1	0.0118136
Shroom2	0.0142993	-1.58796	0.190357	Hes6	0.0234949	-0.490159	0	Ltbp1	0.00077847	0.517196	1.45654	Rnf24	0.016193	-0.765877	0.139779	Ntrk3	0.00151315	-0.810892	1.16894	Vangl1	0.000723353	-0.716614	1.48843	Tmem70	0.0161398	-0.241276	0.139906	6720401G13Rik	0.00410851	-0.836592	0.733833	Engase	0.0153408	-0.690097	0.163624	Zfp414	0.0259344	-0.990645	0	9430008C03Rik	0.0159895	-0.344561	0.146799	Zhx1	0.00230476	0.167522	0.983261	1700110I01Rik	0.0118337
Ace2	0.0136964	1.40242	0.190357	Pigv	0.0235187	-0.420333	0	Tmem88b	0.000780962	1.72967	1.45631	Dmtf1	0.0161941	-0.220105	0.139779	Tnfaip3	0.00151139	-1.4749	1.16894	Vrk2	0.000724671	-0.695417	1.48816	Saa3	0.0162136	-2.19822	0.139906	Nfic	0.00412862	0.268045	0.733017	Ckb	0.0151994	-1.45504	0.163624	Zfp94	0.0259824	1.51217	0	Ift74	0.0159891	-0.22838	0.146799	Adamts19	0.00232271	1.47717	0.982307	Zfc3h1	0.0118569
Kirrel	0.0145108	-1.2812	0.187935	Tpm4	0.0235569	0.25193	0	Tmem176a	0.000782465	-1.33395	1.45631	Dusp10	0.016205	-0.668752	0.139779	Klhl13	0.00151236	-1.41597	1.16894	Wdr24	0.000728598	-0.591223	1.48673	Myst3	0.0161728	0.227994	0.139906	Rufy1	0.0041276	0.228698	0.733017	Zfp273	0.0153295	0.973123	0.163624	Kcnt2	0.025987	1.59968	0	A930003O13Rik	0.0158936	0.390882	0.146799	Ly6e	0.00232749	-0.310849	0.981933	Epx	0.0118768
Elavl4	0.0145989	1.30433	0.187935	Ccl8	0.0235879	-1.18773	0	Serpina3h	0.000783319	-0.907991	1.45631	Sgtb	0.0162302	0.470163	0.139779	Abhd16b	0.00152034	2.32668	1.16864	Pard6g	0.00072925	-1.16774	1.48673	Dapk2	0.0162119	0.34867	0.139906	Ppfia1	0.00413813	0.241389	0.732536	Ankrd46	0.0151456	-0.317185	0.163624	Card6	0.026039	0.452757	0	Fbxl5	0.0160089	-0.133804	0.146799	Usp34	0.00233666	0.217384	0.980745	Amd1	0.0119312
Parm1	0.0145134	1.59473	0.187935	1600002K03Rik	0.0236336	0.212969	0	Slmap	0.00078355	0.265359	1.45631	Ckb	0.0162709	0.584265	0.139779	Sigmar1	0.00152144	0.3786	1.16864	Poll	0.000729678	-0.571627	1.48673	Ubxn7	0.0161931	0.223233	0.139906	Snx14	0.00414521	-0.267044	0.732311	Ppm1b	0.0152024	-0.296778	0.163624	Snip1	0.0261418	0.448342	0	Kcnn4	0.0159928	-0.620531	0.146799	Azi2	0.00234991	0.181946	0.979017	Armc1	0.0119842
Hip1	0.0146362	-1.02932	0.187935	Rnf144a	0.0236709	-0.353307	0	Kifc1	0.000779924	-1.42709	1.45631	4932438H23Rik	0.0162711	1.29183	0.139779	Cd300lh	0.00151808	-1.38715	1.16864	Plac8	0.000733457	2.72019	1.48611	Cd320	0.0162461	-0.289047	0.139625	Igf2r	0.00416067	0.375906	0.731212	Frmd8	0.0151781	-0.797703	0.163624	1190002N15Rik	0.0261527	0.489716	0	Nae1	0.0159131	-0.219915	0.146799	Stac2	0.00235157	0.750502	0.979017	Nphp4	0.0121609
Fbxo27	0.0145643	-0.913616	0.187935	Fam65a	0.0237571	0.15397	0	Wnt10b	0.000785962	1.21871	1.45549	Aspa	0.016272	-0.549559	0.139779	Rogdi	0.00152083	-0.419607	1.16864	Csnk1g1	0.000733434	0.491537	1.48611	Vgll2	0.0162833	-0.464132	0.139149	Ppib	0.00416856	-0.457586	0.730906	Actr3b	0.0154728	1.49338	0.162869	Mgp	0.0261914	1.29587	0	Tomm6	0.015988	-0.288952	0.146799	Ppfia3	0.00235957	-0.15599	0.97806	1700023E05Rik	0.0120948
Zfp566	0.0146397	0.846989	0.187935	Tube1	0.0237665	-1.39133	0	Agps	0.000790225	-0.357932	1.45469	Pcmtd1	0.016279	-0.306539	0.139779	BC002230	0.00152337	0.625105	1.1686	Sptlc2	0.000734196	1.09069	1.48611	Rnf2	0.0163645	-0.210464	0.137505	Ddx19b	0.0041896	0.177223	0.729751	Lrp2bp	0.015434	1.12702	0.162869	Hnrnpl	0.026275	-0.374869	0	Lonrf3	0.016018	-0.392965	0.146799	Nr4a3	0.00236955	-0.969806	0.977956	Lrrc8d	0.0120931
Gm8989	0.0145429	1.23256	0.187935	Rbbp6	0.02378	-0.232787	0	Ccrn4l	0.000789881	-1.10401	1.45469	BC030476	0.0163672	-0.31096	0.139549	Kctd18	0.00152894	0.478247	1.16753	Ipo4	0.00073303	0.399418	1.48611	Agap1	0.0165014	0.307474	0.137411	Tbcd	0.00418808	0.177517	0.729751	Loxl1	0.0154692	1.9524	0.162869	Tax1bp3	0.0262784	-0.545214	0	AI182371	0.0160953	1.28523	0.146421	Eps15	0.00237136	0.204967	0.977956	2410137F16Rik	0.0119671
Tnks	0.0146183	-0.571458	0.187935	Ino80d	0.0237884	-0.217493	0	Vps41	0.00078854	-0.303531	1.45469	4930470H14Rik	0.0163706	-0.874926	0.139549	Osbpl9	0.00153427	0.315008	1.16748	Tbc1d15	0.000735821	0.52889	1.48567	Nmd3	0.0164197	-0.168878	0.137411	Gcap14	0.00419587	0.172889	0.729617	Pccb	0.0154447	-0.224931	0.162869	Ttll4	0.0263	1.05055	0	Ptprj	0.0160791	0.256979	0.146421	Naaa	0.00236943	-0.314569	0.977956	Prkrip1	0.0121061
Itgb1	0.014603	-0.577506	0.187935	Cplx2	0.023835	-0.476526	0	Papss1	0.00079314	0.445372	1.4536	Clcn7	0.0163742	0.390152	0.139549	Elovl5	0.00153458	0.960456	1.16748	Mpzl1	0.000736922	-0.644035	1.48553	Kti12	0.0165041	-0.242874	0.137411	Pdpk1	0.00421186	0.228822	0.728479	Bmp7	0.0155209	-0.779811	0.162035	Zfp780b	0.0263124	0.713734	0	Snrpb	0.0161198	0.165804	0.146421	Nav3	0.00236295	0.288393	0.977956	Lrrc23	0.0121359
Gclc	0.0146336	0.317236	0.187935	Gt(ROSA)26Sor	0.0238458	-0.382506	0	Clec3b	0.000796065	0.657023	1.45252	Nr3c2	0.0163799	-0.814798	0.139549	Rcbtb1	0.00153372	0.343773	1.16748	Solh	0.000743093	0.588448	1.48242	Tnfaip3	0.0164839	0.509814	0.137411	Lao1	0.00424578	1.61425	0.726022	Fbxl21	0.0155653	-0.663065	0.16131	Prkra	0.0263289	-0.39868	0	Itpa	0.0161462	-0.173893	0.146421	Rbm43	0.00237729	-0.205904	0.977478	Grin2b	0.0120877
Clock	0.0146903	-0.662822	0.187436	Slc17a8	0.0238779	0.7755	0	Rgs1	0.000797184	-4.64662	1.45242	Csf1r	0.0164048	0.732951	0.139549	Kcnk2	0.00153938	1.08631	1.16663	Hectd1	0.000744356	0.657117	1.4822	Pip5k1c	0.0164478	0.435486	0.137411	U05342	0.00424451	-1.15677	0.726022	Crot	0.015603	-0.696851	0.161283	Tpd52l1	0.0263369	0.871038	0	C2cd4a	0.0160862	0.90561	0.146421	Abhd16a	0.0023824	-0.234799	0.977478	Jph3	0.011984
Tmem47	0.0146912	-0.657391	0.187436	Apol6	0.023916	0.476181	0	Sertad4	0.000799225	0.975311	1.45182	Sfxn5	0.016423	-0.632835	0.139549	Zbtb2	0.00154241	-0.659442	1.16629	Zfp597	0.000745881	0.391046	1.48182	Agtr1a	0.0164402	0.488779	0.137411	Uros	0.00426951	0.242446	0.724626	Hand2	0.0155974	0.755034	0.161283	Pik3cb	0.0263527	0.398534	0	Hspa1l	0.0161366	0.35591	0.146421	Hdgfrp2	0.00238228	-0.155724	0.977478	Marcks	0.0120161
Gpr107	0.0147911	-0.239818	0.18718	Rsc1a1	0.0239485	0.318147	0	P2ry10	0.0008004	-1.17108	1.4517	Tnfsf13	0.0164231	0.721049	0.139549	Sh2d2a	0.00154828	-1.34766	1.16618	Hivep3	0.000747395	1.95145	1.48145	Gda	0.0163899	0.430166	0.137411	Fam32a	0.00426506	-0.413688	0.724626	Mug1	0.0156604	-0.370795	0.160711	D19Ertd386e	0.0263596	0.232821	0	Plk1s1	0.0163424	-0.16793	0.14563	Gm14420	0.00239251	0.273381	0.976225	BC025920	0.0121245
Slc43a1	0.0147955	1.08421	0.18718	Nfkb2	0.0239709	-0.765043	0	Tgoln1	0.000804264	-0.257464	1.45165	Dap3	0.0164489	-0.332844	0.139543	Prkaa2	0.00154661	0.501432	1.16618	Gnptab	0.000752407	-0.444546	1.47906	Lfng	0.016559	-0.437461	0.13648	Rab11fip4	0.00430474	-1.38018	0.721788	Itm2b	0.0156458	-0.209611	0.160711	U2af2	0.026373	-0.200168	0	Hrct1	0.016482	0.913055	0.14563	Lrrc8d	0.00239491	-0.278505	0.976225	Dctn2	0.012041
Kif3b	0.0148735	-0.436459	0.18718	Ftcd	0.0239955	-1.09774	0	Saa3	0.00080319	-2.54097	1.45165	Tubb6	0.016462	0.409885	0.139543	Peli1	0.00154502	-0.536474	1.16618	Otud3	0.000756782	0.407041	1.47757	Bcs1l	0.016623	-0.257899	0.136267	Sept6	0.00430762	-0.851421	0.721788	Orc2	0.0156941	0.487764	0.160398	Mmgt1	0.0264908	0.421744	0	Hip1	0.0162661	0.449692	0.14563	Agbl5	0.00239893	-0.284928	0.976203	Pomt2	0.0121749
Hectd3	0.0147541	-0.373593	0.18718	Scly	0.0240095	-0.575711	0	Ascc3	0.000803929	-0.295721	1.45165	Loxl3	0.0165275	0.412296	0.138923	Btg2	0.00155812	-2.21561	1.16605	Asah2	0.00075675	-0.454671	1.47757	Thsd7b	0.016609	-1.43576	0.136267	Syde1	0.00431407	-0.580419	0.721649	Vgll4	0.0157125	-0.432895	0.160398	Ergic3	0.0264931	-0.493905	0	Cecr5	0.0163293	-0.295475	0.14563	Rgs22	0.00240067	-0.894532	0.976203	BC022687	0.0120065
Ept1	0.0149252	-0.495944	0.18718	Anxa7	0.0240103	0.227397	0	Map2k4	0.00080302	-0.190493	1.45165	Prr5	0.0166016	-0.318736	0.138923	Pkia	0.00156555	-1.78497	1.16605	P2ry2	0.000761049	1.25301	1.47563	Trappc1	0.0166256	-0.166037	0.136267	Trp53	0.004332	-0.447868	0.720357	Ngly1	0.0157271	-0.166911	0.160398	Ticam2	0.026514	1.23473	0	Abhd2	0.0164999	0.366201	0.14563	Rabl5	0.00241065	-0.21068	0.974912	Gxylt1	0.0121165
Cbx2	0.014882	1.29056	0.18718	Thrb	0.0240255	0.443998	0	Col4a2	0.000807876	-1.0313	1.45021	Zfp952	0.0166104	-0.273726	0.138923	Itgb3bp	0.00156728	-0.591252	1.16605	Slc9a3r1	0.000763386	1.66071	1.47481	Ikzf1	0.0166595	0.858955	0.135891	Tmeff1	0.00437631	-1.1466	0.716893	Vapb	0.0157791	-0.160054	0.159981	Alg9	0.0265148	-0.339338	0	Hdgfrp3	0.0164661	-0.28204	0.14563	Eri3	0.00242463	-0.198399	0.974189	Thbs2	0.0120838
Osgep	0.0148767	0.430491	0.18718	Tatdn2	0.0240307	0.298483	0	Eif2ak4	0.000812864	-0.358218	1.44893	Dact1	0.0166151	0.825891	0.138923	Laptm5	0.00156619	-1.12796	1.16605	Cul1	0.000767417	0.257419	1.47379	Chchd2	0.0167554	-0.297208	0.134692	Mras	0.00437693	0.450262	0.716893	Net1	0.0157686	0.391417	0.159981	Mrpl34	0.0265232	-0.560223	0	Rpl27a	0.0164042	-0.38738	0.14563	Khk	0.00242177	-0.347914	0.974189	Akap8l	0.0121775
Thap7	0.0149124	0.234882	0.18718	Tubgcp5	0.0240872	-0.395649	0	Duoxa1	0.000813079	-1.26057	1.44893	Syngr1	0.0166162	0.556468	0.138923	Gltp	0.00155449	-0.376687	1.16605	Prmt3	0.000766714	0.595655	1.47379	Hk2	0.0167384	0.303433	0.134692	Fam125b	0.00440458	0.365669	0.716684	Tpk1	0.0158384	-0.478801	0.159367	Ppp1r3a	0.0265325	1.24196	0	Il21r	0.0162741	0.500364	0.14563	Asb5	0.00242637	0.834165	0.974189	Arid1a	0.012245
9030025P20Rik	0.014892	-0.490992	0.18718	Sdpr	0.0241339	0.462199	0	Eci3	0.000813112	0.854121	1.44893	Galnt6	0.0166891	0.786803	0.138923	Rarres2	0.00155534	-0.734934	1.16605	Plcd1	0.000767868	0.482441	1.47379	Chmp1a	0.0167643	-0.225928	0.134692	Fam129c	0.00439892	1.21913	0.716684	Gpt	0.0158239	-0.370637	0.159367	Extl1	0.0265345	-0.958315	0	Cog2	0.0163542	0.208156	0.14563	Rev3l	0.0024288	0.17263	0.974189	Calu	0.0122227
Cep78	0.014843	-0.325127	0.18718	Clic5	0.0241981	0.500775	0	Adam9	0.000814385	-0.211916	1.44875	1600029D21Rik	0.016701	1.39486	0.138923	Gdf15	0.00155972	-3.01549	1.16605	Gpd1l	0.000775376	-0.608046	1.47155	Neu2	0.0167855	-0.596147	0.13465	Eya4	0.00440558	0.67901	0.716684	Myef2	0.0158823	0.544222	0.158924	Rnf11	0.0265572	0.224018	0	0610010F05Rik	0.0164552	-0.166408	0.14563	Tulp4	0.00243165	0.151095	0.974189	Tmem150b	0.0122527
Anxa1	0.0148636	-0.935838	0.18718	Umps	0.0242089	-0.234182	0	Epm2a	0.000815406	0.362236	1.44872	Spink2	0.0167035	1.99901	0.138923	1810026J23Rik	0.00155547	0.239714	1.16605	Srsf2	0.000773211	0.419422	1.47155	Ndnl2	0.0168551	-0.319436	0.133357	Dnase1l3	0.00439512	-1.43454	0.716684	Snrnp40	0.0159035	0.228496	0.158924	Slc7a4	0.0267769	-1.06928	0	Zfp62	0.0164426	-0.302392	0.14563	Strn	0.00242965	0.301691	0.974189	Phf12	0.0122342
Tmem180	0.0148938	-0.905246	0.18718	Ugt1a9	0.0242149	0.563543	0	Hapln3	0.000818735	-1.14191	1.44745	Arhgef2	0.0167127	0.376001	0.138923	Ppm1h	0.00156486	-1.2051	1.16605	Mettl6	0.000775438	0.398935	1.47155	Rer1	0.0169055	-0.180229	0.133105	Tnfrsf19	0.00439787	-0.846585	0.716684	Ppm1g	0.015947	0.314048	0.158924	Zfp867	0.0268116	0.753587	0	Aqp6	0.0163467	1.55248	0.14563	Morn1	0.00244026	-0.416207	0.973663	Atp5f1	0.0122826
Usp9x	0.0148258	-0.36964	0.18718	Hist1h4k	0.024373	0.424664	0	Dennd2a	0.000821289	0.775914	1.44711	Lilrb3	0.0167369	0.747649	0.138923	Cpsf4l	0.00156666	-1.07234	1.16605	Ly6c2	0.000774186	0.80358	1.47155	Wnk1	0.0168981	0.271505	0.133105	Slk	0.00440976	0.198412	0.716684	Hilpda	0.0159384	-1.1854	0.158924	Gje1	0.0268612	1.19915	0	Ccdc116	0.0163356	-0.601628	0.14563	Tmub1	0.00243756	-0.268926	0.973663	Gm2002	0.0123858
Fbxo17	0.0149541	0.621896	0.186843	Ppcdc	0.0243945	-0.306338	0	Cyp2c70	0.000820576	-3.2525	1.44711	Hexa	0.0167664	0.509247	0.138923	D17Wsu92e	0.00156875	0.256799	1.16605	Coq10b	0.000779348	0.943188	1.47051	Plscr4	0.0169238	0.397734	0.133105	Cyfip1	0.00441808	0.180265	0.716369	Csnk2a2	0.0159114	0.360171	0.158924	Gm8898	0.0269223	0.695194	0	Tctex1d2	0.0163842	-0.459251	0.14563	Pck2	0.00244557	-0.220678	0.973223	Pef1	0.0124227
Cstf2	0.0149726	0.460652	0.18681	Eif2ak4	0.0244215	-0.196125	0	Iqgap2	0.000822547	-0.786031	1.44695	Lysmd1	0.016813	-0.234391	0.138923	Crispld2	0.00157983	-0.824144	1.1635	Ikzf5	0.000781815	0.387858	1.47051	Stk32a	0.0169585	1.21219	0.132721	Lars	0.00442702	0.277165	0.715996	Ski	0.0159907	0.34384	0.15824	Cops2	0.0269377	0.238762	0	Smarca2	0.0163377	0.194098	0.14563	Snx17	0.00245154	-0.25251	0.972669	Braf	0.0123625
Dst	0.0151465	-1.33433	0.186156	Rdh9	0.0244926	1.26545	0	Mtpn	0.000825489	-0.379307	1.4459	Pstpip2	0.0168266	-0.344014	0.138923	Lyrm4	0.00158227	0.400357	1.16333	Prosc	0.00077883	0.276276	1.47051	Sirt4	0.0170413	-0.5323	0.131822	Hbs1l	0.00444285	0.232861	0.714948	P4ha1	0.0160423	-0.678147	0.157343	Wtip	0.0271029	0.785578	0	Vwa2	0.0164801	-1.3396	0.14563	Mga	0.00246986	0.156441	0.971379	1810043G02Rik	0.0124144
Nbea	0.015307	-0.629098	0.186156	2310067B10Rik	0.0245203	-0.181741	0	Steap2	0.000826772	1.4272	1.44573	Ints2	0.0168299	-0.404946	0.138923	Palm2	0.00159317	-0.554596	1.16243	Timeless	0.000781122	1.92956	1.47051	Atxn1l	0.0170527	0.248366	0.131822	Rab5b	0.00446064	0.171985	0.713715	2610204G22Rik	0.0161369	-1.35401	0.157295	Ipo4	0.0272377	-0.270682	0	Slc35a2	0.0162988	0.244195	0.14563	Fbn1	0.00246753	0.616899	0.971379	Map3k3	0.0124019
Sec24d	0.0152159	-0.684778	0.186156	Ccl24	0.0245229	1.03516	0	Foxp3	0.000827885	-0.581325	1.44564	Kctd12	0.0168338	0.379424	0.138923	Clpb	0.00159244	-0.232459	1.16243	Snrpd1	0.000781066	0.574147	1.47051	Ooep	0.0170275	0.793309	0.131822	Ehd2	0.00447838	-0.442621	0.713495	Cpsf4	0.016073	0.234205	0.157295	Ostc	0.0272524	-0.393815	0	Card6	0.016537	0.271626	0.145301	Lrrc43	0.00247492	-0.790362	0.971379	Mirlet7f-1	0.0123969
Gipc2	0.0152164	-1.33645	0.186156	Zbtb40	0.0245357	-0.422701	0	Slc15a3	0.000831429	-2.45079	1.44429	Tmem104	0.0168446	0.545654	0.138923	Abhd13	0.00159474	0.386979	1.16243	Insm1	0.000782842	0.75533	1.47044	Degs1	0.0170941	-0.16566	0.131771	Map4k3	0.00447149	-0.403572	0.713495	Exoc7	0.0161079	-0.42941	0.157295	Fbxo22	0.0272828	-0.260718	0	Comt	0.0165506	-0.359293	0.145301	Trim24	0.00247159	0.108166	0.971379	Hipk2	0.0124472
Ankib1	0.0151706	-0.392213	0.186156	Synj2	0.0245625	0.401815	0	Runx1t1	0.000833167	1.18998	1.44388	Sertad2	0.0168477	0.3953	0.138923	Rspo3	0.00159401	1.9872	1.16243	Capn5	0.000784369	-1.29969	1.4701	Smg1	0.0170836	0.335796	0.131771	Ppp6r3	0.00447809	0.267059	0.713495	Arg2	0.0161273	-1.21511	0.157295	Lrrc25	0.0272912	1.38439	0	Swi5	0.0166568	-0.186573	0.14479	Akap6	0.00247104	0.224965	0.971379	Akr1e1	0.0124522
Tmem132b	0.0152801	-3.75264	0.186156	Ivns1abp	0.0245689	0.763757	0	Lars	0.000835655	-0.302254	1.44309	Wdr5	0.0168556	0.149699	0.138923	Ripk1	0.00159212	-0.659522	1.16243	Nostrin	0.000786715	0.846864	1.46967	Cdk4	0.0171193	-0.224114	0.131631	Tmem161a	0.00448916	0.249697	0.712951	Hfe	0.016088	-0.194981	0.157295	Tpcn1	0.0272912	0.388885	0	9930014A18Rik	0.0166663	0.54115	0.14479	Btbd9	0.00247592	0.122364	0.971379	Dennd4b	0.0125249
Tnpo3	0.015263	-0.380509	0.186156	Exosc8	0.0245773	-0.450785	0	Prkdc	0.000839611	-0.312065	1.44154	Tef	0.0168557	0.334881	0.138923	Camk1	0.00159781	-0.358929	1.16239	Ppp1r3d	0.000787176	-0.775619	1.46967	Exoc8	0.0171432	0.249917	0.131524	Trak2	0.00449645	0.383304	0.712745	Zfp36l1	0.0161677	0.483237	0.156968	4932415G12Rik	0.0274276	0.852797	0	Mlst8	0.0166213	0.150373	0.14479	Gm833	0.00248316	-1.05726	0.970863	Pdlim5	0.0125524
Mrgprx2	0.0150191	1.64815	0.186156	D8Ertd82e	0.0246085	-0.615455	0	Alpl	0.000843636	-0.808532	1.44145	Prune2	0.0168799	0.746965	0.138923	Mrpl17	0.00160038	0.155214	1.16239	Slc35d1	0.000789662	0.552828	1.46967	9030624J02Rik	0.0171699	-0.134481	0.131348	Hsd17b12	0.00451597	-0.604673	0.711428	Dvl3	0.0162012	0.326087	0.156567	Paf1	0.0274337	-0.383435	0	Ddr1	0.0166848	0.515867	0.14479	Sacm1l	0.00248742	0.292133	0.970863	Il11ra2	0.0125626
Pgpep1l	0.0152272	1.59379	0.186156	Alms1	0.0246807	-0.423047	0	Slfn9	0.000841982	-1.11998	1.44145	Dip2c	0.0168923	0.294363	0.138923	Sema5a	0.00159863	-1.26059	1.16239	Fkbp9	0.000789195	-0.279434	1.46967	Hspd1	0.0172216	-0.260752	0.131037	Morc2a	0.00452099	0.367436	0.711428	Thoc1	0.016238	0.351055	0.156079	Cpsf6	0.027447	0.268487	0	Yipf6	0.0166513	-0.170259	0.14479	Smarcd2	0.00248714	-0.28497	0.970863	Hcrtr1	0.0125938
Rpgrip1l	0.0151503	-0.386073	0.186156	Gm6377	0.0246936	-0.941304	0	Rgl2	0.000840868	-0.400275	1.44145	Tor1a	0.0169517	0.183401	0.138824	Eid2b	0.00161721	1.08632	1.15933	Zfp354c	0.00078816	-1.15751	1.46967	Zcchc18	0.0172199	0.959142	0.131037	Parp10	0.00452566	-0.45711	0.711428	Ung	0.0162839	0.875704	0.155353	Ly96	0.0274824	-0.629554	0	Mir680-2	0.0166249	-0.913534	0.14479	Arl10	0.0024978	-0.209925	0.969552	Ceacam2	0.0124996
Nudcd2	0.0151633	-0.298405	0.186156	Acvrl1	0.0247083	0.433067	0	Abcc2	0.000842882	-1.6928	1.44145	Cog6	0.0169732	-0.239045	0.138824	Plod2	0.00161722	-1.00428	1.15933	Snrpa	0.000791355	0.282932	1.46924	Mtx1	0.0172859	-0.224362	0.130506	Abcf3	0.00453177	0.199639	0.711339	Abhd8	0.0163065	1.33821	0.155246	Dpt	0.027498	0.886282	0	Phf20l1	0.0167132	-0.26638	0.144547	Phc3	0.00250942	0.186123	0.968313	Flt3l	0.0125954
Tanc2	0.0153079	-0.933449	0.186156	Setdb2	0.0247688	0.804529	0	Itm2b	0.00084576	-0.159123	1.44086	Ctnnd2	0.0169951	-1.71816	0.138824	Mmrn2	0.00161452	-0.435364	1.15933	Pola1	0.000795023	-0.414189	1.46772	2810013P06Rik	0.0172783	-0.350336	0.130506	Mcl1	0.00454525	0.250963	0.710547	Inpp1	0.0173109	0.556313	0.154857	1700112E06Rik	0.027508	1.87065	0	Fev	0.0167341	2.37712	0.144502	Tyw1	0.00251068	-0.317495	0.968313	9030025P20Rik	0.0125776
Tbcd	0.0150929	-0.477167	0.186156	Ugt1a7c	0.0247989	0.475161	0	S100a13	0.000848826	0.56621	1.4403	Sec31b	0.0170017	-0.486445	0.138824	Umps	0.00162359	-0.471637	1.15813	Arl6ip5	0.000800167	0.80466	1.46726	Myst4	0.0173019	0.269014	0.130506	Pink1	0.00455856	0.24045	0.709773	Mogat1	0.0166562	-2.11718	0.154857	Rab11a	0.0275136	-0.262124	0	Fgf16	0.0167902	1.16716	0.143544	Tagln2	0.00251432	-0.476748	0.968181	Rab18	0.0126074
Apol9b	0.0151449	1.64709	0.186156	Psmc1	0.0248498	0.269341	0	Sec24d	0.000851085	-0.451925	1.4403	Gm15708	0.0170115	0.815708	0.138824	Zdhhc8	0.00162857	-0.420833	1.15729	Nfatc3	0.000799214	-0.231822	1.46726	Aldh1a1	0.0173229	-0.194814	0.130475	Akr1c14	0.00457097	-0.698602	0.709088	Ugt1a7c	0.0165738	-2.22781	0.154857	Osbpl9	0.0275224	0.325275	0	Mrps15	0.016838	-0.253536	0.1433	Sgk3	0.0025302	0.761741	0.967839	Atad1	0.0126115
Ggnbp1	0.0151828	-1.12792	0.186156	Ugt1a5	0.0248568	0.554254	0	Bre	0.000851244	0.340112	1.4403	Tspan4	0.0170278	0.387412	0.138824	Tspan2	0.00163403	-1.12897	1.15633	Atxn3	0.000801247	0.49864	1.46726	Atp6v0c	0.0173654	-0.18375	0.129905	Srxn1	0.00458212	1.35348	0.708525	Kmo	0.0169016	-0.288118	0.154857	Cp	0.0275231	-0.4235	0	Gpr17	0.0168356	0.449442	0.1433	Samd7	0.00253085	0.522639	0.967839	Srrt	0.0126784
Pnpla1	0.0150961	0.701348	0.186156	Senp8	0.0248669	-0.549075	0	4921524J17Rik	0.000850848	0.389882	1.4403	Chd5	0.0170318	1.0424	0.138824	Zmat3	0.00163591	0.583121	1.15633	Serpina3k	0.000801211	2.92629	1.46726	Fndc3b	0.0174041	0.464299	0.129433	Fem1b	0.00459893	0.192784	0.707428	Pax8	0.0173007	-1.12464	0.154857	Zfp942	0.0275405	0.428291	0	Wdfy3	0.0169502	0.193335	0.141898	Fosb	0.00252232	-1.38873	0.967839	Tmeff2	0.0127277
Cxx1b	0.0153051	-0.708964	0.186156	Ugt1a10	0.0248746	0.556993	0	Mras	0.000851688	-0.537965	1.4403	Mtrf1l	0.0170686	-0.347093	0.138381	Lman1	0.00163859	0.341256	1.15611	BC016423	0.000798524	0.938516	1.46726	Diablo	0.0175454	-0.182184	0.127401	Fblim1	0.00461443	-0.876797	0.706941	Pbx3	0.01676	1.01817	0.154857	Pgbd1	0.0276376	-1.41591	0	Cbx8	0.0169258	0.224565	0.141898	Pla2g3	0.00252592	1.27279	0.967839	Gpr63	0.0128249
Pls3	0.0152345	-0.590067	0.186156	2310030G06Rik	0.0248862	1.21119	0	Tmem206	0.000857473	-0.530102	1.43895	Zfp783	0.0171085	-0.324548	0.138176	Pttg1	0.00164481	-0.39162	1.15496	Dimt1	0.000802244	0.689153	1.46726	Chn2	0.0175653	0.575016	0.127401	Ift172	0.00461457	0.342831	0.706941	Rapgef4	0.0165291	0.331745	0.154857	Mblac2	0.0277031	-0.984674	0	Tmed7	0.0169317	-0.16818	0.141898	Thoc3	0.00253353	-0.20954	0.967839	Ncor2	0.0128208
Kpna4	0.0153726	-0.309894	0.185731	Mybl2	0.0249062	-1.71613	0	Capza1	0.000858216	-0.499034	1.43895	Tbkbp1	0.0171184	-0.361719	0.138176	Tiparp	0.00165273	-0.961509	1.15336	Bach1	0.000801415	1.51844	1.46726	Mrpl38	0.0175487	-0.289265	0.127401	Fbxw11	0.0046305	0.25039	0.705937	Fnbp4	0.0169382	0.47229	0.154857	Efnb1	0.027758	-0.500946	0	Fzd7	0.0170807	0.431336	0.141309	Lamp2	0.00252704	0.126674	0.967839	Tax1bp1	0.0127336
Mprip	0.0153502	-0.611777	0.185731	Osmr	0.0249358	0.326578	0	Plod1	0.00085633	-0.438569	1.43895	Fermt3	0.0171349	0.786437	0.138176	Avpi1	0.00166225	0.479946	1.15136	Rc3h2	0.000804813	0.508549	1.46636	Dpy30	0.017559	-0.268435	0.127401	Uck1	0.00466095	-0.516646	0.705299	Harbi1	0.0170524	-0.456552	0.154857	D14Abb1e	0.0277715	0.448563	0	Sumo1	0.0171257	-0.310451	0.141309	Mfn2	0.00254945	0.113542	0.96561	Ankrd27	0.0127907
Cthrc1	0.0153751	-2.06916	0.185731	Fbxl7	0.0249591	-0.595904	0	Aaas	0.000856985	-0.708759	1.43895	Cdh9	0.0171786	1.25308	0.137561	Ect2	0.00166437	-1.61968	1.1513	Nefl	0.000809004	1.87082	1.4646	E2f1	0.0177677	0.6916	0.124389	Kbtbd10	0.00470177	0.208391	0.705299	Il1a	0.0168181	-1.55992	0.154857	AW209491	0.02778	-0.25208	0	Ncstn	0.0171323	0.248534	0.141309	Rcc2	0.00255549	-0.161653	0.965333	E2f8	0.0127522
Slc2a1	0.0154111	0.560732	0.185207	Fam171a2	0.0249891	0.404634	0	Btg3	0.000862648	0.413366	1.43721	Gm6634	0.0172124	0.526731	0.13741	Dcun1d3	0.00167003	-0.928099	1.15081	Myo9b	0.000810021	0.745356	1.46454	A230050P20Rik	0.0177611	0.56175	0.124389	Aqp7	0.00469927	-0.598119	0.705299	Snrpb2	0.016488	-0.236959	0.154857	8430406I07Rik	0.0277914	-0.346186	0	Spg11	0.0170626	0.121533	0.141309	Cbl	0.00255686	0.242054	0.965333	Rfng	0.0127698
Aass	0.0155518	-1.60282	0.182646	Ptpre	0.0250015	-0.52297	0	Ccnb2	0.000864083	-1.54045	1.43697	Tceal5	0.0172235	-1.23231	0.13741	Ccdc71	0.00166854	0.312604	1.15081	Cdkn2c	0.000813434	-0.860294	1.46326	Cox7a2l	0.0177514	-0.0911948	0.124389	Plaa	0.00471091	0.255088	0.705299	Fabp5	0.0169644	1.859	0.154857	Mtfp1	0.0278166	-0.478274	0	Zswim5	0.0172274	0.213397	0.141309	Bmyc	0.0025673	-0.225142	0.965052	Zfp706	0.012789
Phox2a	0.0155523	-1.19843	0.182646	Ywhae	0.0250635	0.168745	0	Snx11	0.000866861	-0.444211	1.43607	Mid1	0.0172878	0.404033	0.136281	Idh2	0.00167337	-0.614163	1.15043	Trim24	0.000814464	0.659542	1.46326	Mrpl43	0.0177518	-0.155291	0.124389	Ywhag	0.00470575	0.188955	0.705299	Zfand1	0.0166023	-0.562175	0.154857	Armc7	0.0278248	0.874384	0	Tpk1	0.0172781	0.437217	0.141309	Agbl2	0.00257112	-0.577936	0.965052	Trap1	0.012797
Spats2	0.0155548	-0.88303	0.182646	Rpl22l1	0.0250792	-0.647792	0	Crtac1	0.000870462	-1.12711	1.43476	Calhm2	0.0173201	0.896082	0.136083	Arf2	0.00167772	-0.380766	1.14979	Smad1	0.000815167	0.741041	1.46326	Stambpl1	0.0177933	0.712552	0.124252	Daglb	0.00467429	0.240688	0.705299	Smad9	0.0168165	0.710671	0.154857	Cry1	0.027842	0.904838	0	Tnfrsf1a	0.0172246	0.413366	0.141309	Hps4	0.00256674	-0.435156	0.965052	Add3	0.0127239
Kcnc2	0.0156801	-1.60702	0.17965	Tns4	0.0250798	-0.267445	0	Atat1	0.00087182	0.718029	1.43457	Rfx2	0.0173346	-0.748886	0.136083	Wnk1	0.00168465	-0.258248	1.14849	Ptrh1	0.000817985	0.944081	1.46274	Mbd5	0.0178431	0.290048	0.124016	Fam149a	0.00470682	-0.695901	0.705299	Cachd1	0.0168024	1.75411	0.154857	Tmem132a	0.027876	0.839711	0	Fgf15	0.017069	-1.41151	0.141309	Bcam	0.00257297	-0.227711	0.965052	Mir27b	0.0128655
Lphn2	0.0157283	-0.776306	0.179043	Gmip	0.0251102	-0.935468	0	Npcd	0.000873126	0.775025	1.43441	Atp8a2	0.017414	1.75437	0.135371	Fam40a	0.00169117	0.330115	1.14779	Arid3b	0.00081748	1.16843	1.46274	Art1	0.0178424	-0.179811	0.124016	Trdn	0.00467669	0.29531	0.705299	Mtap7d1	0.0173003	0.678474	0.154857	Fam189a2	0.0279302	1.05998	0	Ing2	0.017275	-0.416738	0.141309	Epb4.1l4a	0.00257274	-0.358821	0.965052	Bcas2	0.0129219
Sema3c	0.015755	-1.228	0.179043	Mgst1	0.0251443	0.420918	0	Gfpt2	0.000874494	1.2157	1.43422	Ppp1r9a	0.0174253	-0.400811	0.135371	Hsph1	0.00168928	-1.4804	1.14779	Rapgef5	0.000821188	0.901584	1.46153	Fam57b	0.0179369	0.30029	0.122227	Utp18	0.00467555	-0.380514	0.705299	Dbf4	0.0171458	0.677275	0.154857	Pelo	0.0279448	-0.459017	0	Myl6	0.0172814	-0.335108	0.141309	Psen2	0.00259185	-0.288103	0.964056	2410018L13Rik	0.012914
Itfg3	0.0157488	-0.549662	0.179043	Srek1ip1	0.025146	-0.257625	0	Ulk2	0.000884174	-0.282266	1.4304	Tpcn2	0.0174404	0.517013	0.135371	Gclc	0.00169798	0.41267	1.1474	Mapk1ip1l	0.000823568	0.64081	1.46076	Ggta1	0.0180373	0.635522	0.121224	Slc8a3	0.00470556	0.471975	0.705299	Cd36	0.0167547	-0.919022	0.154857	Ccdc124	0.0279859	-0.471777	0	Xpo1	0.0170878	-0.352864	0.141309	Trub2	0.00259042	-0.337878	0.964056	Mapk4	0.0129336
Tceb3	0.0157851	-0.285911	0.178701	Asprv1	0.0251627	-1.808	0	Cdc25c	0.000884187	-1.94728	1.4304	Usp15	0.0174412	-0.153548	0.135371	Slc36a1	0.00169619	0.253945	1.1474	Lmna	0.000826134	1.09599	1.46038	Tmem65	0.0180063	-0.425455	0.121224	Snw1	0.00468273	0.230501	0.705299	Fam126a	0.0171562	-0.906561	0.154857	Cd47	0.0281336	0.222524	0	Nubpl	0.017142	-0.353953	0.141309	Lrrc40	0.00259916	0.301757	0.964056	Eral1	0.0129752
Lrrc4c	0.0158188	-1.12939	0.17826	C920009B18Rik	0.0251656	-1.74632	0	BC026585	0.000889429	-0.471128	1.42973	Tpra1	0.0174844	0.330707	0.135114	Wbp5	0.00169838	-0.651766	1.1474	Gm8300	0.000825972	1.61185	1.46038	Lrrc33	0.0180389	0.685977	0.121224	Fermt2	0.00468874	0.272349	0.705299	Gm3414	0.0171994	0.686613	0.154857	Cdkn2aip	0.0282198	-0.526632	0	Parp4	0.0171057	0.281118	0.141309	Hif3a	0.0025823	0.677798	0.964056	1700012B15Rik	0.0129911
Gtf3c3	0.0158403	-0.376784	0.178155	Ncapd2	0.0251707	-0.876713	0	Mxd1	0.000889222	0.62227	1.42973	Abcf1	0.0174906	0.139033	0.135114	H2-M5	0.00170509	-1.43524	1.14617	Eif4g1	0.000827324	0.235997	1.46024	Mlst8	0.0181604	0.285885	0.118794	C4b	0.00469819	-0.888716	0.705299	1110003E01Rik	0.0165747	-0.416159	0.154857	Taf5	0.0282713	-0.510427	0	Nup50	0.0171541	0.172217	0.141309	B4galt7	0.00259719	-0.190226	0.964056	Baalc	0.0130133
Wdr26	0.0159093	-0.25654	0.176754	Faah	0.0251808	-2.76873	0	Meox2	0.000889521	0.670055	1.42973	Prkacb	0.0175682	0.266039	0.134092	Fbxo3	0.00171153	0.270456	1.14502	Hnrnpl	0.000830267	-0.587747	1.45985	Dock10	0.0182323	0.673818	0.118206	Hnrnpul2	0.00467525	0.134754	0.705299	AA792892	0.0165703	-1.68836	0.154857	Traf2	0.0283	-0.382777	0	Olfr1418	0.0171954	-1.10026	0.141309	Pdxp	0.00258583	-0.185801	0.964056	Gm9920	0.0130438
Fbln2	0.0159511	-1.0175	0.176297	Phldb1	0.0251836	0.473661	0	Pvalb	0.000887673	-3.64089	1.42973	Trpv2	0.0175808	0.852812	0.134092	Dpp3	0.00171725	0.586648	1.14405	1700088E04Rik	0.000830846	0.746599	1.45985	Lrat	0.018246	1.31963	0.118206	Apcdd1	0.00471752	-1.09859	0.705175	Gm6367	0.0169246	-0.911391	0.154857	Dusp1	0.0283422	-1.29033	0	Txlng	0.0172098	-0.288498	0.141309	Sik1	0.00259464	-0.657685	0.964056	Fryl	0.0130778
Kif3a	0.0159616	-0.529818	0.176297	Ppl	0.0252237	1.54372	0	Sh3glb2	0.000890694	0.787659	1.42964	Selplg	0.0175906	0.682476	0.134092	Lpl	0.0017254	0.535559	1.14248	Lpxn	0.000830373	1.41544	1.45985	Gm10532	0.0182431	0.676407	0.118206	Fam63a	0.00472999	-0.2478	0.704512	Pcgf3	0.0171649	0.439821	0.154857	Mad2l2	0.0284205	-0.853539	0	Vps39	0.0173395	0.178159	0.140336	Eif4g2	0.00261941	0.17246	0.962618	Mn1	0.0130837
Hspa14	0.0160869	-0.320241	0.175791	Cbwd1	0.0252302	0.295456	0	Zbtb17	0.000895444	0.385363	1.42782	Mthfd2l	0.0176204	-0.431351	0.133841	Zfp235	0.00172767	0.842877	1.14239	Styx	0.000834488	0.267624	1.45844	Nr1h4	0.0182748	1.34853	0.11814	Gpr156	0.00474638	-1.05167	0.703494	Zfand2a	0.0167471	-0.578688	0.154857	Macrod2	0.0285399	-0.706656	0	Snhg8	0.0173913	-0.535712	0.140007	Adarb2	0.00261367	0.544887	0.962618	Ank2	0.0131096
Zfp784	0.0160717	0.353805	0.175791	Lrrc40	0.025268	-0.216036	0	Arxes1	0.000896871	0.696728	1.42761	Srsf7	0.0176542	-0.303061	0.133491	Dazap1	0.00173585	-0.376036	1.14083	Neu3	0.000837103	1.09412	1.45756	Fbxo38	0.0182894	0.20288	0.11814	Rgs10	0.00476266	-0.892869	0.70249	Jazf1	0.016554	1.08811	0.154857	D15Ertd621e	0.0285642	0.370094	0	Dazl	0.0173858	-0.749578	0.140007	Ano6	0.0026177	-0.239874	0.962618	Cetn2	0.0131446
Ankrd27	0.0160637	-0.464493	0.175791	Slc4a4	0.0252708	0.390855	0	Ddx19b	0.000900049	0.411348	1.42742	Slc22a23	0.0177017	-0.359982	0.133026	P4ha2	0.00174409	-1.03334	1.13925	2900097C17Rik	0.000841912	0.306811	1.45714	Paip1	0.0183347	-0.18186	0.117548	Paox	0.00478343	-0.425451	0.701081	Cecr5	0.0164386	-0.271172	0.154857	Tgfbi	0.0286302	0.659913	0	Nme3	0.0174212	-0.416192	0.139742	Cbx5	0.00261938	0.156126	0.962618	Zfp114	0.0131629
Kiss1r	0.0160523	-1.13356	0.175791	Spryd4	0.0253218	-0.252258	0	Plcd1	0.00089848	0.461571	1.42742	Il3ra	0.0177278	0.493837	0.133026	Nadk	0.00174904	0.221881	1.1385	Tmem120b	0.000846289	-0.634028	1.45714	Col6a3	0.0183702	0.821474	0.11719	Ccnl2	0.00479723	-0.515443	0.700793	Bcl3	0.0172706	1.11905	0.154857	Lmtk2	0.0286484	0.28351	0	Tns1	0.0175024	0.340567	0.139646	Gabrb2	0.00262607	0.405256	0.961997	Mical2	0.0131778
Slc38a6	0.0160056	-0.452223	0.175791	Tbc1d24	0.0253688	-0.397625	0	Cmya5	0.000901255	-1.35711	1.42742	Opa3	0.017732	-0.348273	0.133026	Top2b	0.00175454	0.268161	1.13762	Sbsn	0.000845834	1.26906	1.45714	Prickle2	0.0184311	0.727848	0.116232	Pcm1	0.0047927	0.295658	0.700793	Homer2	0.016434	0.46053	0.154857	Adprh	0.0286547	0.55543	0	Rin2	0.0176185	-0.263024	0.139646	Acads	0.00264065	-0.280653	0.960072	Ostc	0.0131981
E430025E21Rik	0.016061	-0.269532	0.175791	Ugt1a1	0.0253693	0.540501	0	Dach1	0.000900577	-1.48888	1.42742	Slc29a3	0.0178703	0.389069	0.130446	Pex19	0.00175696	0.338846	1.1375	Nucb1	0.000845855	-0.328131	1.45714	Dennd4c	0.0184784	0.357776	0.11603	Htra2	0.00481049	-0.231687	0.700076	Lig4	0.0171354	0.365826	0.154857	Polr3f	0.0286909	0.676618	0	Btf3l4	0.0176044	-0.220251	0.139646	Pcdh9	0.00269254	0.195801	0.953063	Serpina3c	0.0132837
[truncated: 4,093 more rows]
[truncated: 6 more columns]
